# Supplementary material for: Identification of hub genes related to CD4+ memory T cell infiltration with gene co-expression network predicts prognosis and immunotherapy effect in colon adenocarcinoma
Source: Front Genet. 2022 Aug 29;13:915282. doi: 10.3389/fgene.2022.915282 (PMC9465611; doi:10.3389/fgene.2022.915282)
Supplement: Supplementary file 1 [file Table2.XLSX]

## Sheet: Sheet1
Supplementary table 2. Gene expression and clinical characteristics of 379 TCGA-COAD training set samples
ID	futime (days)	fustat (0: alive; 1: died）	LOXL1	DACT3	TMEM100	SEMA5B	EDNRA	FST	TDRD10	GPR146	ADAM23	CDC42EP3	LURAP1	GPBAR1	PDE10A	NDN	CHN1	CYP26B1	FSTL3	SLC18A2	C14orf132	CHSY3	FBXL22	NCAM2	LMOD1	PIEZO2	MYL9	NFASC	PCDHB5	ZNF229	ADAMTS14	EMCN	ADAM12	TMTC1	GDF5	ZCCHC24	ARHGAP31	TSPAN18	EID1	SYNDIG1	PDPN	FAP	SCUBE2	ZNF385B	GPC1	CRYAB	MYLK	LRRC17	LYL1
TCGA-4N-A93T	146	0	3.62459	2.96788	1.96033	4.61631	3.09035	2.43735	2.83726	3.0504	2.13386	4.50831	3.18585	3.45414	1.91609	3.83695	3.83769	2.60601	5.55692	2.13793	2.68087	2.35101	2.12433	1.5994	3.33542	2.11648	5.59351	2.67428	1.77617	1.74705	3.36399	3.07692	2.44612	2.53705	3.48213	3.66716	3.10841	3.33381	6.46211	2.55639	3.31122	3.1604	5.93873	1.8203	5.14186	3.9483	3.64903	2.44551	4.4759
TCGA-AA-3511	212	0	5.87541	3.78563	3.31166	4.96021	5.16426	3.7621	2.68427	2.98237	2.6081	5.08134	3.55736	4.6968	2.40448	5.77546	5.60319	3.50061	5.64496	2.65605	3.7736	3.38312	2.5641	2.24018	4.99466	2.8256	7.55485	3.44486	2.15461	1.96617	4.31332	4.05922	4.93694	3.19991	3.6004	7.28453	4.317	4.60984	7.26316	4.02381	5.60662	5.55943	3.16224	1.93286	5.15908	5.47254	5.28777	3.20215	4.48503
TCGA-AA-A00K	549	0	5.85901	4.19214	2.43772	4.50106	4.18248	2.96267	2.56837	2.95029	2.27916	4.447	2.96387	4.06645	2.13622	5.43902	4.32649	2.69468	5.06743	2.50768	3.20076	2.85076	3.21712	1.73283	5.47125	2.23791	7.80534	2.92948	2.02555	1.80857	4.24626	3.83525	3.42559	3.18167	3.49692	6.5889	3.29682	4.16762	6.85833	3.58998	4.70709	4.37273	2.6163	1.8289	4.63052	5.31064	5.0194	2.35965	4.68684
TCGA-G4-6307	1674	0	4.69144	3.30711	1.93048	4.45705	6.97944	3.0821	2.72101	2.89117	2.19571	4.07611	3.25547	3.43144	1.91394	4.2003	5.93661	2.54853	4.21624	2.14526	2.79128	2.15112	2.80629	1.56286	3.47701	2.13305	6.47368	2.59805	1.84245	1.82916	4.18587	2.90834	2.46231	2.46421	3.54038	4.49997	2.6484	3.75902	6.56867	2.7645	3.99949	3.13112	3.48594	1.8208	5.57294	4.98946	3.87028	2.95852	4.83891
TCGA-A6-2683	504	1	5.18635	2.92491	1.79506	5.07722	2.75474	2.36245	2.62342	3.52014	2.01532	3.5221	3.05844	3.64525	1.92623	4.00156	3.61305	2.75635	6.55617	2.34328	2.5814	2.17383	2.37417	1.52864	3.70904	2.0913	5.53812	3.6037	1.77283	1.75188	4.02433	2.45057	2.65312	2.52568	3.42294	5.85727	2.74964	3.25393	6.12632	2.60983	3.18229	2.8676	3.11769	1.78636	5.80029	3.79931	3.76058	2.13699	4.336
TCGA-CM-5864	457	0	4.45723	3.12708	2.13889	4.33261	4.6234	3.1933	2.59954	2.58497	2.25644	5.76825	3.19547	3.08341	2.19404	4.88959	5.06255	2.79204	4.60565	2.38781	2.99201	2.63758	2.35967	1.61674	3.60211	2.27188	6.2092	2.50026	1.93164	1.77763	4.23117	4.25941	2.93354	3.17302	3.46967	5.28089	3.39569	4.30063	7.6509	3.07343	4.54904	4.02515	2.84138	1.8131	4.5488	4.44405	4.37935	3.28572	4.24667
TCGA-G4-6320	804	0	4.48586	3.02575	2.05641	4.03526	3.30195	3.80778	2.43513	2.90347	2.0679	5.51001	3.45588	3.68619	1.99927	4.18614	3.9302	2.75108	4.81858	2.47731	2.88223	2.24467	2.63186	1.6374	2.95133	2.16556	5.56964	2.44325	2.05076	1.77049	3.78063	3.02319	2.75786	2.74618	3.42294	4.54449	3.96812	3.48003	8.05826	3.14436	4.24137	3.65885	2.40833	2.37461	5.46863	3.4644	3.48208	3.08214	4.72754
TCGA-A6-5666	995	0	4.22783	2.92831	2.21409	4.31956	4.44851	2.83856	2.61363	2.50162	2.08017	5.28942	3.25927	3.33753	2.0983	3.93108	6.0088	2.55775	4.12457	2.37481	2.72775	2.65352	2.40649	1.54034	3.57117	2.35044	6.13348	3.05199	1.97975	1.80124	3.59766	4.03627	3.69263	2.70583	3.46386	5.20191	3.03873	5.42282	8.14955	2.81865	2.93211	4.34457	3.35985	2.99112	3.67647	4.61651	4.0186	2.51672	3.90835
TCGA-AA-3662	184	0	5.15971	3.35542	2.63319	4.56217	4.71879	3.27273	2.9636	2.98666	2.47021	5.53374	3.56388	3.83128	2.32729	5.09452	5.2862	3.60603	5.43117	2.75599	3.65267	2.62154	2.5521	1.87162	4.18459	2.51776	6.39012	2.8031	2.0915	1.88208	5.39899	3.89242	4.37771	3.42113	3.45653	5.46191	3.83752	4.4332	7.39682	3.87059	5.06368	5.09969	2.726	1.86157	4.60498	4.89277	4.52343	2.98001	5.11857
TCGA-AA-3846	518	0	4.64343	3.15691	2.76223	4.51441	4.50619	3.24324	2.77972	2.7661	2.29379	5.07723	3.05639	3.46994	2.34565	5.03977	4.72564	3.28773	4.75984	3.00458	3.31455	2.95692	2.32941	1.79887	3.42264	2.40816	6.13379	2.79296	1.77044	1.8781	4.04992	3.9104	3.85601	3.26073	3.49276	6.5994	3.27427	5.11256	7.12366	3.29846	4.79351	4.73757	2.67874	2.08038	4.29444	5.20687	4.37958	2.5962	3.94713
TCGA-CK-5913	1561	0	6.4804	3.72024	2.01396	4.32846	5.44139	4.02077	2.58292	2.66505	2.36901	5.24197	3.47672	4.11154	2.36685	5.15897	5.47182	3.53471	5.50447	2.67098	3.58123	3.51777	2.82679	1.84919	4.46244	2.378	7.15878	2.3669	2.0117	1.8475	5.23564	4.0229	5.17587	3.11374	3.48918	6.1045	3.99969	4.25516	6.91901	3.98308	5.52536	5.90761	2.56289	1.96745	4.95648	4.76481	4.69574	3.50039	4.45959
TCGA-NH-A6GB	476	0	4.13404	3.20006	1.93559	4.35215	4.33357	2.9063	2.77655	2.72883	2.06039	4.85704	3.12406	3.17837	2.04923	4.4806	4.7455	2.92786	5.15751	2.48956	3.03266	2.64984	2.40114	1.79379	3.59771	2.19532	5.69187	2.53146	1.81973	1.80305	5.04187	3.50547	3.74091	2.91371	3.50543	6.33188	3.36347	3.7137	6.76685	2.62711	4.74402	4.20505	2.57533	1.94637	4.9638	5.16563	3.84827	2.25954	4.39147
TCGA-AA-3492	1	1	6.51661	3.44965	2.12433	4.51885	4.15752	2.37471	2.69828	3.11811	2.47411	3.78282	3.15996	4.02411	2.27633	5.25452	5.26321	3.3055	5.81951	2.44539	3.31854	3.10016	2.06309	1.66539	4.31975	2.12709	7.04534	2.45832	1.66239	1.78348	4.35728	3.11272	3.50814	2.81914	3.42294	4.89934	3.47354	3.87488	7.52196	3.97864	5.45252	5.15238	3.03555	1.91555	5.10274	5.40024	4.38304	2.97656	4.35195
TCGA-A6-6648	766	0	4.02359	3.35447	3.24304	5.08062	5.48806	3.08085	2.80411	3.12274	2.17591	5.05429	3.29039	3.26745	2.27072	5.05186	5.76578	3.44995	4.27926	3.14953	3.31999	3.03951	2.81064	1.55936	4.36952	2.62311	6.22889	2.79015	1.95599	2.02615	3.88246	4.43507	2.90593	3.61406	3.44602	5.93536	3.96789	4.27625	7.74957	2.71048	4.49576	3.46028	4.61143	1.83824	4.96104	4.48603	5.08734	2.51093	4.06306
TCGA-F4-6854	16	0	5.67381	4.43335	2.90888	5.19117	5.22576	3.22111	2.83623	3.37995	2.73879	6.1736	3.40112	4.4112	2.49592	6.05546	5.343	3.60828	5.99333	2.56165	4.16591	3.31905	3.16552	1.80657	6.21242	2.76975	8.16433	3.22168	2.26103	2.08485	4.63432	4.46057	4.46845	3.48551	3.85543	7.22744	4.04069	4.72736	7.34555	3.49046	5.11599	5.56995	3.86299	2.02306	6.09736	6.0757	5.97948	2.94856	4.69388
TCGA-A6-2686	1126	1	6.1581	3.80985	2.99029	4.57542	5.38172	3.17906	2.94546	3.44484	2.66656	5.24606	3.62269	4.37961	3.06393	5.81445	6.58488	4.43252	5.56375	3.13277	3.63993	2.71617	2.49926	1.90549	4.79738	2.3996	7.52973	2.50217	1.87461	1.86497	4.13176	3.9816	4.29525	3.51923	3.57648	6.38402	3.87628	4.38972	7.837	3.90153	5.57179	6.02931	2.83726	2.61359	5.04106	6.62577	4.94315	2.97733	5.40045
TCGA-AA-3525	1	0	6.15917	3.35994	2.64643	4.43283	3.86193	3.20005	2.56612	2.86379	2.09749	4.74315	3.3104	3.32947	4.48267	5.05623	4.58896	3.75763	6.51943	3.05682	2.97448	2.6729	2.78291	1.52896	3.84324	2.05394	6.45539	2.40226	1.71981	1.80712	3.45169	3.5044	3.37092	2.81847	3.42294	4.75407	3.68175	3.60093	7.46768	2.69374	4.70869	4.06302	3.35167	1.8688	6.05919	4.13392	4.18299	2.65039	5.37714
TCGA-A6-5656	1001	0	4.33212	3.55785	3.51405	4.67917	8.02797	3.54043	3.13174	3.33621	3.16549	6.19876	3.90578	3.76251	3.41251	5.26078	5.62632	3.24396	4.45115	3.76307	3.98439	3.07825	3.4129	2.56671	5.57929	3.47088	7.03747	3.99625	2.53401	2.40678	4.67707	4.40245	4.76332	4.08308	4.19852	7.86554	4.32385	4.04502	7.33389	3.68988	5.03511	6.30185	3.33545	2.74472	4.8613	5.04823	6.08282	3.33738	3.95951
TCGA-A6-6654	726	0	7.17314	5.00769	3.1892	5.02498	6.31358	3.86959	3.02864	3.03544	3.6042	5.93468	4.13302	4.28174	3.0147	6.99846	6.45646	3.57186	7.56963	3.17442	4.76155	4.37928	3.2658	2.52083	6.74364	3.11348	8.98784	3.60893	2.5642	2.18484	5.90014	5.09983	6.45219	3.91159	3.8906	7.83958	5.03201	5.35191	7.97845	5.70728	6.6913	7.98481	3.46362	2.34631	6.22559	7.51876	6.1828	3.04375	5.65073
TCGA-AA-3864	1612	0	6.41991	3.39909	2.19193	4.53258	5.5473	4.20584	2.50536	2.75053	2.44015	5.39656	3.39973	3.70831	3.26986	5.44556	5.76968	2.92663	5.40498	2.98662	3.40378	3.44239	2.73881	1.87247	3.93636	2.41576	6.83697	2.68558	1.88749	1.75369	3.99488	4.05266	4.49381	4.23798	3.42294	5.0652	3.97886	3.8834	8.37919	3.12426	5.37462	5.61566	3.08327	1.99288	5.28789	5.57705	4.71337	2.89408	4.50684
TCGA-CM-6161	457	0	5.26077	3.43735	2.91299	4.78748	9.32628	3.4006	2.73488	3.09234	3.17592	6.51107	3.47825	4.04047	2.49622	5.44708	5.28594	4.38751	5.48694	2.99625	3.86702	3.15688	3.19408	1.99347	5.01525	2.63925	6.88521	3.29679	2.27374	1.99686	4.10058	4.13068	3.85775	3.42543	3.45916	5.5093	4.01009	4.43536	8.06865	3.30539	4.93979	4.99554	3.20126	2.29266	5.75793	4.9691	5.3526	3.24982	4.54869
TCGA-AA-3675	1431	0	5.74996	3.38376	2.44929	4.42252	4.66802	3.18666	2.61779	2.82089	2.37531	5.12256	3.3754	3.36473	2.14789	5.16243	5.22594	2.9967	5.29905	2.41646	3.2951	2.8024	2.72466	1.80867	4.20988	2.31512	7.05123	2.4369	1.99796	1.80311	3.85426	3.59398	4.20162	2.65932	3.51119	5.75085	3.66372	3.86987	7.92518	3.37147	5.36506	5.07472	2.81596	1.83725	5.9957	5.16786	4.78005	3.17597	4.56476
TCGA-AA-3506	1765	0	6.78938	3.94718	2.73431	4.75663	4.8887	3.30952	2.69677	2.96678	2.33809	4.16075	3.47448	4.31397	2.13462	6.12698	4.80724	3.13265	6.31511	2.79263	3.47926	3.09522	3.5422	1.68006	4.96772	2.40403	7.79479	3.27685	1.88928	1.83912	4.73116	2.72778	3.80594	2.83373	3.57181	5.54427	3.49139	4.32561	6.9951	3.61921	5.48721	4.20147	3.94274	1.95519	5.49829	5.68223	5.07839	2.76972	4.95589
TCGA-AA-3861	914	0	5.55713	2.94551	2.25163	4.3354	3.21426	2.45875	2.43513	2.51391	2.40584	5.74431	2.96387	3.20272	2.31185	3.89174	3.91767	2.87284	4.50793	2.58067	2.78045	2.49941	2.49926	1.53283	3.084	2.07478	5.20874	2.97312	1.73246	1.79242	3.22993	3.35283	2.35213	2.96946	3.42294	4.44596	3.80381	3.33957	7.59546	2.70339	3.86312	3.04511	2.75597	1.78636	4.1917	3.50365	3.63061	2.64587	4.36792
TCGA-CM-6170	457	0	5.68433	3.81491	2.35446	4.53801	5.77717	2.79678	2.74089	3.21646	2.89517	5.04863	3.38526	4.18729	2.45402	5.93286	5.38241	3.38596	5.0228	2.78496	4.10288	3.09003	2.35281	2.03814	4.76369	2.48751	6.8447	3.40856	2.35464	1.76275	4.69946	3.54874	4.45958	3.66776	3.52154	7.22568	3.94822	4.10716	7.62217	4.6583	6.02199	6.33232	3.7578	2.2622	5.40836	5.51621	4.86168	2.94231	4.62144
TCGA-A6-2681	1387	0	6.54765	4.59134	3.12376	4.8565	5.00323	3.86755	2.75568	3.48698	2.85217	5.23433	3.20409	4.4282	2.12782	6.86074	4.93525	3.34861	6.77073	2.72678	3.93328	3.68689	3.23836	1.98787	6.24931	2.76834	8.54968	3.95015	1.85495	1.97233	4.47097	3.89537	4.57283	3.39891	4.12118	7.02938	4.11801	4.85386	6.9952	4.32553	5.67145	5.81737	3.73235	2.08991	6.18663	7.03565	5.71786	3.02452	5.28357
TCGA-AU-3779	441	0	5.67209	3.69905	2.23984	4.72197	5.1897	3.10485	2.59553	2.84018	3.10186	5.24911	3.71773	4.45091	2.46639	5.86691	5.72751	3.49968	5.5865	2.4241	3.56802	3.33448	2.64821	2.16421	4.08373	2.77337	7.01797	3.77502	2.01729	2.13305	4.82094	3.95718	3.99562	3.26923	3.42294	6.56384	3.87208	4.85136	7.93263	4.22202	5.8091	5.75765	3.93153	2.1232	6.14392	4.66652	4.9231	2.83227	4.86302
TCGA-DM-A28E	3648	0	3.34716	2.97389	1.87007	5.13195	3.6788	2.89253	2.4954	2.82011	2.20669	4.75765	3.16941	3.23386	1.92151	6.14885	3.7504	2.98991	4.2807	2.42833	2.69462	2.37032	2.38699	1.51943	2.70768	2.10579	6.45862	3.11807	1.76333	2.61427	3.49763	3.19892	2.44227	2.64086	3.42294	6.8674	3.12385	3.78963	7.01344	2.37393	4.11172	3.18347	2.61667	1.78636	3.72755	4.25659	3.88125	1.99753	3.8047
TCGA-A6-2676	1305	1	5.5224	3.789	1.96843	4.65625	4.58807	2.81755	2.57413	3.01002	2.35695	3.96206	3.47838	3.61178	2.14968	4.73964	4.51257	4.27903	7.59411	2.44633	3.0479	2.64608	2.80428	1.58324	4.34312	2.14677	6.73724	2.73942	1.72344	1.96928	3.9879	3.34678	3.39271	3.52711	3.5002	4.94401	4.32106	4.65697	7.73521	3.35409	4.18799	5.04605	2.24561	1.83082	6.12501	4.9655	4.37469	2.11457	5.00851
TCGA-F4-6807	1309	0	6.87636	4.64621	4.18883	5.23008	5.81338	4.48704	2.93939	3.30524	3.49676	6.19555	3.67228	4.78944	2.93028	6.80546	5.91506	3.80271	6.32309	3.05106	4.74031	4.00605	3.23427	2.64463	6.91857	3.16915	8.6613	3.78469	2.85893	2.16793	5.04375	5.18716	5.74656	4.31988	4.14729	7.32844	4.60234	5.36465	7.79143	4.57487	5.95722	7.12555	4.27135	2.2882	5.59047	7.33727	6.46594	3.82411	5.00248
TCGA-G4-6310	1935	0	5.30003	5.98237	4.83467	4.43066	4.7248	5.40675	2.66903	3.21759	2.79225	6.64955	4.00467	4.15991	2.21887	7.6908	5.38889	2.80965	5.61021	2.51694	5.34557	2.66227	5.06964	2.1588	8.80265	2.39754	10.6346	4.26605	2.90013	2.35165	3.95713	4.50181	2.73953	4.20873	5.26605	7.90776	3.58546	6.39996	8.46778	2.96072	4.55925	4.71299	4.22675	2.7826	5.71732	8.6113	8.17132	2.89978	4.13835
TCGA-CM-4752	396	0	6.27837	3.50916	2.1035	4.48856	6.05294	3.16712	2.83881	2.93658	2.61601	4.86555	3.5741	4.7636	2.28975	6.5179	5.57726	2.73531	5.48169	2.46037	3.23893	3.02338	2.79823	1.95842	4.59734	2.33291	7.37258	2.8295	2.01612	2.01989	4.16427	4.31517	4.52225	3.03845	3.42294	5.95733	3.58842	3.93369	7.37619	4.05429	5.70793	5.75888	3.38552	1.86783	4.78672	5.56905	4.60179	3.07191	5.02646
TCGA-AZ-6603	899	1	5.72237	4.12627	3.38469	5.23411	5.42816	3.44833	2.9849	3.38042	2.81526	5.18607	3.60925	4.7113	2.51912	6.65465	5.39665	3.3471	5.19681	2.4598	4.0041	3.4108	3.43746	2.07203	5.82049	2.75556	7.8702	3.41022	2.32442	1.88849	4.87198	4.66524	3.95256	4.0042	3.68352	7.15128	4.12721	4.94983	7.62639	3.99668	5.78429	5.13755	4.19821	2.10846	5.73454	5.81272	5.67234	3.67974	4.94033
TCGA-CM-6167	456	0	7.55767	6.22754	6.19052	5.78534	7.04178	5.71414	4.25458	4.35272	4.11067	7.16888	4.70077	5.72536	3.51101	8.51018	6.83163	3.19769	6.60535	4.17633	5.5664	4.62294	5.33189	3.56152	8.85131	3.61436	10.5678	4.19179	3.86063	2.91257	5.40272	6.9749	6.42101	5.36082	6.59187	8.86646	5.13668	6.7902	9.00832	5.57038	6.35697	7.2638	5.56297	2.46025	6.14899	8.66838	8.41629	4.92753	6.01636
TCGA-AA-3534	882	0	6.36871	3.53118	2.92234	5.13029	5.3957	2.9795	2.88085	3.1074	2.44885	5.79048	3.07038	4.0178	2.96281	5.73759	5.01177	2.92903	5.44356	2.28305	3.85818	2.76453	2.80974	1.78041	4.67601	2.52906	6.9483	2.9622	2.05412	1.87306	4.27143	4.0652	3.6568	3.56075	3.50345	5.75014	3.68151	4.8083	7.82554	3.4082	4.88747	4.74213	3.12883	2.12188	5.02602	5.63322	5.0759	3.28094	4.44302
TCGA-CM-6676	337	0	6.03906	4.18411	2.8071	5.06664	5.65648	3.66794	2.89884	3.31589	2.81277	5.48128	3.56001	4.48006	2.52078	6.03601	6.14054	3.49396	5.78079	2.71206	3.70939	3.23384	2.93262	1.89329	5.75835	2.68266	7.85723	3.57394	2.31449	1.80385	4.4799	4.05981	3.75723	3.32039	3.52629	6.58661	3.71827	4.27693	7.57149	3.91149	4.90032	5.06839	3.97505	1.78636	6.30325	5.98731	5.64634	2.74698	4.5899
TCGA-AA-A02Y	1216	0	4.32054	2.69659	1.79506	4.04726	2.3227	2.24069	2.52695	2.53021	1.97403	4.8951	3.03109	3.6232	1.83452	2.82106	3.22068	2.59275	3.79703	2.27	2.424	2.01265	2.3086	1.51766	2.32335	2.02419	4.65177	2.66234	1.72175	1.75337	2.77373	2.41214	2.21879	2.41333	3.47351	3.07736	3.11199	2.67669	6.71902	2.24968	3.0964	3.50651	2.16818	1.8577	2.94131	5.02744	3.05776	2.03878	3.81041
TCGA-CM-5860	974	0	6.36183	4.39201	3.05501	4.43428	6.20077	4.07822	2.64702	2.91823	2.56585	5.1239	3.98999	4.36456	3.01279	6.96032	7.10215	3.18149	6.72806	3.01891	4.29139	4.42864	2.84987	2.83774	5.3548	2.41169	8.40202	3.18877	2.62221	1.88474	4.71757	5.11467	5.26364	3.61959	3.47204	6.93674	4.24307	4.51588	8.40295	5.66055	6.82479	8.16696	3.2371	2.5115	5.78002	6.49558	5.9936	3.96998	4.94296
TCGA-AY-A71X	588	0	5.75001	2.81379	2.09798	4.26789	2.54999	2.77678	2.61589	2.53331	1.99757	5.53946	3.30089	3.12526	3.72115	3.25785	3.26201	3.04623	4.71215	2.44389	2.64939	2.18991	2.76393	1.51166	2.98661	2.12009	4.7545	3.01074	1.74259	1.75399	3.58486	2.91413	2.1525	2.52825	3.54836	3.64554	3.58536	2.95244	7.5162	2.47804	3.06918	2.86252	2.44161	1.85919	4.86444	4.28348	3.1524	2.33696	4.08706
TCGA-AZ-6606	357	1	3.59925	2.95619	2.00517	4.31565	4.68107	2.93423	2.54987	2.54526	2.26662	5.33026	3.30401	3.22431	2.14877	3.99049	4.63211	3.1206	5.99066	2.78445	2.88401	3.53253	2.15084	1.55617	3.43746	2.29301	5.61105	2.58673	1.95837	1.90768	4.52231	3.32337	2.97973	2.68583	3.51703	5.70325	3.58766	3.91474	7.24027	2.80729	4.01159	3.22145	2.48948	1.87581	5.0317	3.78202	3.96628	2.27285	4.21801
TCGA-G4-6297	2506	0	7.30867	4.45505	3.80978	5.2073	6.72335	3.79345	2.76961	2.97187	3.29139	5.89687	3.91893	4.41287	2.77086	6.38435	6.05145	3.38951	6.72955	2.89967	4.61005	4.26946	3.25107	2.5925	5.50115	2.9591	8.09471	3.31799	2.61734	1.96642	5.71966	4.80978	5.95167	3.83175	3.57949	7.98091	4.69083	4.97966	8.03263	4.73767	6.75464	7.73127	3.9986	2.10347	5.94225	6.42838	5.66754	4.62903	4.80098
TCGA-AA-3526	580	0	5.17693	3.41673	2.31446	4.42849	5.20393	3.06353	2.6334	2.76113	2.22093	5.3086	3.24164	3.62499	2.21032	6.78455	5.83725	3.31225	5.07785	2.3748	3.23589	3.16365	2.79975	1.84856	4.09553	2.30872	7.694	3.38047	1.8335	1.83352	4.38715	3.74025	4.03678	2.99643	3.66496	5.50553	3.64884	4.01907	7.98509	3.53737	5.56247	5.62207	2.71336	1.99687	5.04417	4.93372	4.8312	3.72548	4.57388
TCGA-AA-3845	0	1	8.91591	3.46545	3.47797	4.28762	6.04975	3.4188	2.87249	3.22186	2.40007	6.1159	3.19452	3.90839	3.81374	5.82548	5.03508	3.73699	4.62065	2.96619	3.47613	3.44408	2.22161	2.10334	3.9121	2.39845	6.37001	2.51657	1.98983	1.95288	4.69118	3.99072	4.38617	3.20527	3.42294	7.09076	3.93057	3.41278	8.07743	3.6406	5.20063	6.18872	3.56361	2.12131	5.85832	5.04154	4.55424	3.48403	4.74136
TCGA-AA-3678	1430	0	5.20967	3.63056	2.92905	5.21533	4.88438	3.05037	2.67357	2.89025	2.29459	5.10688	3.10766	3.55003	2.08728	5.23342	4.33865	2.9687	5.08229	2.62916	3.52526	4.13594	2.8488	1.62438	4.08417	2.29224	6.93827	3.1552	1.79009	1.95911	4.42799	3.42511	3.00847	3.12692	3.42294	6.05936	3.62682	5.07108	6.75628	2.88148	5.01618	3.4526	3.12027	1.88017	5.43807	5.10059	4.63675	2.56804	4.46355
TCGA-G4-6625	2792	0	5.98858	3.81742	3.77476	4.877	5.37444	2.9288	3.25005	3.33319	3.15548	5.72401	3.81589	4.49069	2.52267	6.11123	5.58483	3.4501	5.40537	2.9601	3.70861	3.36313	2.87695	1.88425	5.38111	2.72325	7.37055	3.29716	2.12107	2.04018	4.71014	4.72547	4.14588	3.83243	3.45923	7.49586	4.38227	4.75619	7.55555	3.93499	5.41449	5.73143	3.38244	2.1539	5.43063	5.37968	5.32367	2.7511	5.3255
TCGA-AD-A5EK	500	0	5.20492	3.5063	2.11241	4.87439	5.63899	3.55154	2.61806	2.73319	2.36991	5.84572	3.31622	4.08807	2.30257	4.97473	5.71168	2.6284	4.7827	2.83284	3.34705	2.9281	2.59376	1.76638	4.07227	2.53969	6.59459	2.9802	2.01682	1.90697	4.61443	3.86627	3.66552	2.91922	3.42294	5.5014	3.3718	4.48152	7.56804	3.11262	4.7746	4.31303	3.77151	1.90265	5.4649	4.30197	4.61452	3.64544	4.17655
TCGA-CA-5256	379	0	4.75093	3.37355	2.54401	4.21791	5.92809	3.59264	2.43513	2.56373	2.68131	4.21454	3.32929	3.58804	2.08653	5.43449	5.29664	2.49496	4.51357	2.3459	3.14827	2.99743	2.33177	1.81459	3.45429	2.12136	6.44908	2.57338	1.75862	1.88301	3.18621	3.61657	2.85877	2.57488	3.48502	5.47931	2.75151	3.34175	7.7498	3.32622	4.74717	3.95554	2.68124	1.89074	4.66876	4.59985	4.30303	3.31203	4.10749
TCGA-F4-6808	1024	0	4.02912	3.129	2.15951	4.45363	4.32504	3.18522	2.57307	2.77683	3.03957	4.84053	4.30192	3.06344	1.99189	4.2005	4.82498	3.39074	4.90186	2.25085	3.01567	2.6417	2.6199	1.52992	3.71213	2.29582	7.39858	2.41917	1.75224	1.79749	3.69855	3.34859	3.2458	2.66777	3.5363	5.51532	2.88811	5.01041	7.09366	2.69912	4.63404	3.64758	2.82137	1.87329	4.8751	5.36734	4.07732	2.90112	4.36809
TCGA-A6-5659	926	0	4.11637	3.78195	2.88496	4.51286	5.2829	3.95523	2.62252	3.00832	2.74702	5.42751	3.54352	3.67308	2.79968	5.23858	4.93199	3.04373	4.82658	2.83659	3.53894	3.00946	2.86415	2.1954	5.4522	2.61007	6.52379	3.17818	2.12725	1.9921	3.86332	4.30967	3.91503	3.86617	3.87761	6.86922	3.68607	3.89103	7.384	3.14087	4.5929	5.11551	3.40164	2.03621	4.57015	5.12494	6.12108	3.03872	4.05757
TCGA-AA-3554	546	0	6.97608	4.01991	2.66251	4.28043	4.89422	3.46085	2.82593	3.3104	2.84531	4.91592	3.91719	3.74481	2.63872	6.17641	4.8181	3.96832	6.87957	3.10554	3.95014	3.20215	2.86145	2.06879	5.1421	2.54221	7.75657	2.65247	1.7866	1.87292	5.1022	4.17774	5.41831	3.51881	3.57911	6.29111	4.30356	4.56615	7.74947	4.62049	6.11848	6.544	3.39497	1.92114	6.57991	5.66476	5.01891	2.4785	5.89322
TCGA-AA-3667	426	0	5.32932	3.23843	1.79506	4.9019	3.53202	3.11036	2.78605	3.09074	2.26061	3.95617	3.44436	3.77446	2.02326	4.60122	4.19145	3.68525	6.10192	2.34282	3.09429	2.33214	2.69258	1.632	3.79026	2.1278	7.34921	3.20779	1.89858	1.76551	4.54572	2.35753	3.07889	2.68911	3.42294	5.70239	2.71897	4.65219	6.25824	2.93018	4.4356	3.61968	3.12279	1.78636	6.0083	4.27075	3.7887	2.01749	4.77455
TCGA-CA-5797	383	0	5.2253	3.78102	3.32655	4.99248	8.20787	3.52554	2.73925	3.24014	2.69652	4.81594	3.35041	4.39	2.53017	6.27057	5.11454	3.12026	5.73688	2.72717	3.93784	3.41365	3.45781	1.89243	5.73737	3.25118	8.01142	2.83826	2.36705	2.02857	4.2125	4.6293	4.43771	3.51303	3.7772	6.66567	3.74211	4.50611	7.99534	3.59259	5.12834	5.73932	3.36987	2.08185	5.1499	5.62524	5.77846	2.76052	4.86096
TCGA-AZ-6601	3042	1	5.60832	3.91833	3.05131	4.9546	5.4671	4.04204	2.83514	3.36852	2.44163	4.80731	3.7359	3.56431	2.39151	5.54115	4.84319	3.12683	7.15049	2.3423	3.57772	3.36548	3.03999	1.84058	5.44658	2.60953	7.44015	2.89115	2.67237	1.92826	4.22976	4.20206	4.97888	3.37329	3.52818	5.65089	4.33995	4.72448	7.84737	4.07696	4.79631	5.90825	2.8641	1.96195	5.07871	5.42959	5.11679	2.71992	5.56669
TCGA-G4-6626	1	1	4.25198	3.02263	1.91315	4.38379	4.48145	2.67605	2.70001	3.04166	2.29116	4.72267	3.25856	3.29147	2.02925	4.17259	4.61207	3.3577	4.74529	2.35503	2.71333	2.95043	2.99692	1.56018	2.95717	2.22449	6.0457	4.04889	1.74352	1.7643	4.01082	3.40726	3.51509	2.8438	3.458	5.71611	2.94252	3.85972	7.18303	2.57814	4.24988	4.13238	2.717	1.80638	4.14371	4.11669	3.98945	2.30998	4.40275
TCGA-AA-A02E	90	1	6.32493	3.3044	2.25642	4.67703	4.87704	3.00218	2.43513	2.91815	2.17886	5.73517	3.32065	4.07791	2.98448	5.03745	4.21737	3.27615	5.78882	2.22467	3.03264	2.88724	2.14033	1.66171	3.63453	2.30668	6.45749	2.66354	2.03053	1.78198	4.33402	3.54665	2.77361	2.68008	3.42294	4.67508	3.21566	6.28385	6.94923	3.11685	4.29543	3.77583	2.47833	1.82956	5.92431	4.23818	3.72549	2.54592	4.23007
TCGA-CK-4947	534	0	5.70777	3.71051	3.47273	4.53896	5.19241	2.64676	2.7583	2.66007	3.0088	5.0077	3.47401	3.98916	2.59651	5.86728	5.59921	2.73135	5.13259	3.35219	4.05571	3.36963	2.77461	2.26175	5.15951	2.72939	6.8269	3.23513	2.52903	1.84318	4.26725	4.16919	3.90753	3.94784	3.42294	6.59539	4.14428	4.59923	7.73412	3.81543	5.72248	5.72385	3.01619	1.84694	4.95745	5.11801	5.421	3.24982	4.54862
TCGA-AA-3858	945	0	6.62186	3.94517	2.59244	4.98754	4.87371	3.19783	2.5657	3.04922	2.33558	4.15177	3.6934	4.5287	2.11828	5.95218	4.70156	3.51392	5.87766	3.0782	3.65343	3.34766	2.98478	1.88218	4.74747	2.21707	7.40864	2.9481	2.0627	1.85869	4.26526	3.9379	3.68137	3.11711	3.4954	6.18648	3.658	4.17406	7.23609	4.19775	5.22047	4.6822	3.04783	1.94637	6.32696	5.57387	4.71316	3.43353	4.89597
TCGA-CM-5341	884	0	5.9631	3.11195	3.50189	4.40478	4.8305	3.82849	2.59676	2.7945	2.91247	5.27208	3.49647	4.30384	2.45425	6.32358	6.27294	2.82753	5.23416	2.30653	3.46996	3.00189	2.53565	2.19842	4.29854	2.38821	7.17277	2.31299	1.84475	1.85909	2.9713	4.69059	3.72358	3.35178	3.48379	5.4179	3.36491	3.10575	7.81604	4.42026	5.7344	7.4626	3.3776	2.07425	5.24916	5.47347	5.26935	3.75961	4.7788
TCGA-AD-6548	650	0	5.43748	3.89922	3.23015	4.38181	4.99294	3.64551	2.73423	2.90891	2.6915	5.00871	3.82423	3.8174	2.51223	5.89765	5.23364	3.37631	5.47797	2.96752	3.55825	3.49941	3.08216	2.15548	5.70616	2.35578	7.5315	2.68742	2.15756	2.08908	4.58127	4.1259	4.7708	3.39142	3.60883	6.4673	4.23788	4.63993	7.67571	4.08723	5.85837	6.64007	3.12494	1.99718	4.18074	5.67322	5.36785	2.94445	4.72746
TCGA-D5-6929	408	0	6.8403	4.06028	2.32993	5.36808	7.46167	5.33578	2.68543	2.96914	2.53369	5.12269	3.73381	3.42066	2.49207	7.39925	5.70578	3.10835	5.90117	2.17509	4.05036	3.58641	3.43483	1.90025	5.52168	2.39316	8.18501	2.86468	2.58411	3.44855	4.00115	4.22108	5.64124	3.20587	3.47206	6.87706	3.89876	4.85315	7.58138	4.75693	4.96062	6.75764	4.67222	1.92186	5.22141	6.02954	5.06316	3.69072	4.91377
TCGA-NH-A8F7	543	0	3.31628	3.30644	1.97199	4.91076	5.45337	2.56896	2.66483	2.88515	2.34842	4.66817	3.16275	3.39933	1.95733	4.78537	3.4569	2.68769	4.73903	2.29483	2.85548	2.37781	3.00833	1.57508	3.75554	2.441	6.70786	2.93377	1.86627	1.82208	3.45369	3.43898	2.7932	2.54462	3.64402	6.52385	3.23123	4.04772	7.29329	2.27823	2.75444	3.2638	3.00156	1.894	5.1279	4.23154	4.1625	2.62751	4.00188
TCGA-AA-3930	61	1	5.28124	3.47486	2.765	4.49376	4.96037	2.91558	2.77169	2.96485	2.3782	4.72654	3.75979	3.39727	2.14963	5.29776	5.18511	3.09668	5.26377	2.72755	3.46337	3.19344	2.16008	1.80433	3.84369	2.26691	6.64301	2.41387	1.81732	1.87428	4.28635	4.31538	4.29416	3.05255	3.52366	5.10254	3.76584	4.04139	7.3689	3.32935	4.93751	5.78775	2.74041	1.78636	4.10549	5.19721	4.37859	2.37424	4.99681
TCGA-A6-6782	617	0	6.0272	4.09208	4.34947	5.03726	5.39951	3.71698	3.0436	3.30514	2.68513	5.52158	3.6824	3.85455	2.46588	6.9126	4.94596	3.69069	5.65633	2.53935	3.80766	3.52554	2.66457	1.84442	4.66879	3.04407	7.711	3.65207	2.17747	1.88877	3.94167	4.53321	4.16675	3.65221	3.7256	7.08127	4.25239	4.77911	7.2367	3.35961	4.71891	6.28374	3.67632	2.23518	5.50858	6.24997	4.85832	3.15169	4.74273
TCGA-AM-5821	28	0	7.59625	3.46221	2.10211	4.1878	5.64913	2.5904	2.47336	2.61869	2.22528	5.66903	3.26199	3.41668	2.27614	5.38945	6.0762	3.48767	6.03495	2.54515	2.94048	3.21223	2.00891	1.69006	2.99324	2.17354	6.70375	2.19367	2.12922	1.87465	5.11294	3.68737	4.94563	2.74475	3.42294	5.21395	4.37888	3.58991	7.21729	3.85799	5.33536	7.05822	2.37781	1.80999	5.89773	4.77951	4.02815	4.00189	5.09366
TCGA-AA-3561	424	0	4.43279	3.15936	2.50895	4.38256	5.21504	2.87755	2.65435	2.47496	2.12959	4.33505	3.26997	3.81017	2.02748	4.92869	4.67994	2.66133	4.48732	2.20232	2.81633	2.65004	2.28114	1.58457	3.71998	2.20049	6.93685	3.00289	1.89527	1.81964	3.66761	3.91384	2.78211	2.60635	3.48628	6.09843	3.11502	4.01888	7.46178	2.9037	4.97812	4.07657	2.76896	1.78636	4.18335	5.03896	4.27306	2.67075	4.41843
TCGA-D5-6926	275	0	6.80316	4.71126	2.42075	4.77698	5.87938	3.83097	2.95776	3.67352	2.9341	5.87182	4.06057	3.67745	2.80675	6.76409	5.81862	4.31671	6.58634	2.77242	5.11585	3.93287	3.66415	2.30288	6.8707	2.99845	8.40517	3.46824	2.61515	1.9908	5.18814	4.05863	5.62842	3.69811	3.75095	7.23733	4.61706	5.03151	7.64474	4.85073	6.5952	7.77028	4.32573	1.96336	5.55587	6.46644	6.32354	3.39379	4.98201
TCGA-AA-3538	791	0	6.36582	4.05908	2.7055	4.78718	5.2837	3.51376	2.77528	2.91686	2.63765	5.46236	3.13993	3.99533	2.4632	6.51426	5.14217	3.16971	5.98808	2.58153	3.94159	3.44961	2.94169	2.18359	4.66899	2.86465	7.61273	2.94903	2.27259	2.08859	3.90586	4.36559	4.60064	3.34132	3.61932	6.6732	3.90883	4.45668	7.57728	4.40717	5.24923	6.23012	2.85064	2.04314	6.1691	5.24975	4.99564	3.16698	4.75752
TCGA-AA-3860	945	0	6.64673	3.76586	1.95676	4.5835	5.09282	2.94688	2.50168	2.73296	2.81709	4.89744	3.23001	4.30459	2.41577	6.12594	5.68895	3.88615	6.42181	2.69732	3.79558	3.59684	2.64669	2.02186	4.42024	2.40467	7.39116	3.11836	2.0602	1.80628	4.60529	3.58724	4.16066	3.35854	3.49489	5.49704	3.82909	4.0333	7.63459	4.4445	5.96567	5.93188	2.9412	2.05415	5.84859	5.63144	4.83791	3.45579	5.07651
TCGA-AA-A01I	943	0	4.27356	2.70396	2.04578	4.25664	3.79518	3.7305	2.63582	2.67564	2.25421	5.29156	3.43083	3.08124	2.08118	4.15361	4.40768	3.20823	4.21719	2.19867	3.03861	2.33277	2.01464	1.61589	3.26479	2.32848	5.73049	2.56699	1.80276	1.77718	3.28077	3.81501	2.97145	3.0859	3.42294	5.13121	2.8765	3.25888	6.79044	2.4891	4.41755	3.72273	2.48497	1.81287	4.40617	3.86421	4.0022	2.46505	3.77147
TCGA-AA-3544	426	0	6.56767	3.63985	2.93484	5.00631	5.92407	3.2679	3.10065	2.65897	2.4328	4.64597	3.67231	4.4925	2.1251	6.33172	4.97407	3.90479	5.20351	2.52456	3.35365	2.93345	2.58055	1.69703	4.18026	2.23845	7.31969	2.59294	1.89134	1.81232	4.03129	4.21414	3.47133	3.1035	3.42294	5.22564	3.68537	4.39907	6.70185	3.969	5.54728	4.9204	2.71698	1.83084	5.0892	5.33516	4.1765	2.38081	5.74765
TCGA-AA-A00R	30	0	5.6262	3.48081	2.19966	4.50096	4.61468	2.74331	2.75802	2.60786	2.58231	4.08551	3.16118	3.39358	2.11347	5.40662	4.79951	3.39155	6.85416	2.44756	3.43948	2.61565	2.97644	1.74261	4.37699	2.25652	6.71785	2.31312	1.72367	1.86779	4.19648	3.57517	3.82483	3.63993	3.70871	5.62324	4.11409	4.06349	6.76818	3.02643	4.87655	4.885	2.21935	2.21578	5.87627	4.49391	4.21093	1.95419	5.26412
TCGA-AA-3850	0	1	6.16253	3.98438	3.14104	5.11449	4.52662	3.67918	2.85736	2.94784	2.61659	5.0556	3.28339	3.65845	2.40271	6.26683	5.72808	4.30509	5.19718	2.61789	3.61598	3.38612	2.76223	1.73738	4.65691	2.21663	6.91925	3.20366	2.03286	2.10225	4.60219	4.46944	3.47421	3.47227	3.42294	5.53412	3.89725	4.37632	7.78171	3.22681	5.62213	4.57001	3.75821	2.18958	5.42163	5.29173	5.17125	2.77507	4.77141
TCGA-AA-3815	1005	0	7.3111	3.58551	2.42361	4.42955	4.13566	2.53997	2.50988	3.3748	2.4044	5.61055	3.34464	3.79859	3.03033	5.40053	4.94429	3.17797	5.28632	2.65487	3.08683	2.7972	2.78557	1.5865	3.93079	2.19182	6.55492	2.24488	1.72627	1.90112	5.45621	3.0854	4.0826	2.8945	3.50375	5.89151	3.40977	3.74806	6.89914	3.68308	5.44535	5.49766	2.62003	1.878	5.70129	4.24736	4.31776	2.27407	5.03803
TCGA-AA-3663	212	0	3.81919	3.14883	2.353	4.37937	4.42037	4.01091	2.7383	2.69444	2.26749	4.47643	3.30056	3.2344	2.13597	4.02454	5.62964	3.1393	5.04357	2.49937	2.85949	3.67303	2.70933	1.56787	3.78471	2.34882	6.47741	2.38207	1.69444	1.87243	3.63153	3.5033	3.15082	2.94128	3.42294	4.39997	3.16858	4.4282	7.97227	2.34417	4.76514	4.08822	2.32113	2.42361	4.48539	4.47932	4.40119	2.56698	4.45866
TCGA-QG-A5Z2	952	0	5.41328	2.89733	2.02055	4.33954	3.26354	2.61451	2.70811	2.83307	2.39997	5.52469	3.86301	3.38627	3.2332	4.08081	4.95293	3.26016	4.44972	2.84758	2.92301	2.30226	2.8064	1.65481	3.4156	2.19479	5.06882	3.00865	1.81802	1.94299	4.07646	2.73552	3.0519	2.79215	3.45266	4.4773	3.68734	3.36834	7.91166	2.76802	4.2207	3.65187	2.75366	1.83664	5.01209	3.60984	3.82048	2.62401	4.95435
TCGA-AA-3986	580	0	5.95961	3.47821	3.31842	4.76451	4.39658	3.49874	2.84768	3.11362	2.83878	5.18631	3.34271	4.3989	2.21892	7.64546	4.98114	3.12301	5.12421	2.83313	3.62854	2.58013	3.04281	1.84769	4.17146	2.19657	6.39428	3.39609	2.10087	2.12316	4.13824	3.41805	3.58743	3.46892	3.42294	5.50745	3.8449	6.0883	7.5897	3.30114	5.04505	4.33311	2.92484	1.92956	5.01042	4.81042	4.63108	2.931	5.09545
TCGA-CM-5868	518	0	6.23884	3.87862	2.87686	4.94696	5.69639	3.04466	2.59976	2.99677	2.49978	5.69913	3.58065	3.64538	2.52246	6.50256	4.71479	3.22161	5.25199	2.34075	3.52775	3.3209	2.92394	1.99932	5.27837	2.5983	7.92063	2.85099	2.12586	2.01549	4.23737	3.48815	4.83265	3.12831	3.55241	5.55606	3.85068	4.0012	7.52866	3.69963	4.78009	6.42808	3.79541	1.8616	5.07086	7.00869	5.09461	2.97429	4.7813
TCGA-AA-A00L	1157	0	4.53933	3.44765	2.23879	4.95582	4.77722	3.00605	2.68198	2.68761	2.23863	5.06495	3.51303	3.69922	2.05627	6.77622	4.04284	2.98093	4.81154	2.49715	2.83834	2.60677	2.27519	1.54557	3.54812	2.53352	6.14095	2.95566	1.66239	1.75209	3.67786	3.75317	3.19567	2.72833	3.42294	6.35337	3.41427	4.8909	6.91619	2.68885	4.27662	3.67665	2.60225	1.8277	5.55698	5.61301	4.02858	2.22682	4.53034
TCGA-A6-6649	735	0	7.54077	4.48478	4.39586	5.54054	5.74821	4.48449	3.17815	3.92849	3.15972	5.72709	3.966	4.44523	4.09313	6.32098	5.5269	4.24047	6.14984	3.40191	4.85184	3.4947	3.50484	1.92434	6.45495	2.97925	8.20286	3.53984	2.51079	2.06622	4.71693	4.25529	4.03876	4.39945	4.14543	7.09087	4.72775	5.18031	8.02026	3.59421	5.61271	5.32638	4.11698	1.97703	6.11671	6.16426	6.32223	2.56236	5.26788
TCGA-A6-A567	1881	1	4.95727	3.86042	2.62777	4.9038	5.50908	3.20542	2.62175	3.10284	2.39911	5.57934	3.62437	3.78059	2.2832	5.20734	5.12728	2.83932	5.55596	2.62588	3.70936	2.65714	2.80982	1.91996	6.07713	2.62891	7.85893	2.76119	2.05415	1.9943	5.01766	4.11144	4.11626	2.89266	3.74335	5.88596	3.70724	5.36439	7.43285	3.4644	4.78172	5.27481	3.04349	1.86655	6.47796	6.0112	5.53684	3.20697	4.12458
TCGA-F4-6805	1047	0	6.57085	4.90822	4.14279	4.54808	6.24273	4.37036	2.7901	3.16789	3.13226	6.20307	3.82913	4.13643	3.20439	6.96678	5.70955	4.14243	6.07098	3.13645	4.49702	4.36266	4.07471	2.78472	7.25685	2.95065	9.1387	3.33669	3.17303	2.2861	5.14645	4.96617	5.88844	4.15839	4.24019	7.45642	4.76775	5.55925	8.08447	4.88129	6.03079	7.38589	4.40755	2.26191	5.25318	7.05358	6.98723	3.92853	5.0438
TCGA-AA-3681	182	0	5.30833	3.39306	2.79391	4.7164	4.6697	3.40448	3.01313	2.78071	2.36194	5.19688	3.31081	3.64843	3.59724	5.3562	4.37293	3.3977	5.45116	2.47722	3.17509	2.74081	2.51163	1.682	4.2851	2.24555	6.40703	2.78637	1.94352	1.90075	4.47017	3.51459	3.46461	3.27873	3.51912	5.00746	3.81616	3.98632	7.32982	3.20323	5.06973	4.25343	3.56199	1.89542	5.09814	4.42216	4.46499	2.96353	4.73254
TCGA-D5-6533	775	0	4.40765	3.61782	2.2993	5.33155	5.92742	3.83598	2.86286	2.80004	2.33897	5.47888	3.36639	3.74036	2.15375	5.00211	5.57459	3.22219	4.97399	2.27397	3.23609	3.03948	2.2499	1.64098	3.79414	2.67142	6.46106	3.78031	1.99033	1.90561	4.45435	3.98146	3.54329	4.45256	3.46189	5.20908	3.69354	4.73254	7.13045	3.06322	4.96673	4.41738	3.13429	1.85213	4.96286	4.45298	4.49197	2.37746	4.46281
TCGA-A6-2675	1321	0	5.82432	4.15196	4.06227	4.68044	5.603	3.79986	2.93867	3.34697	2.8817	6.10273	3.99649	4.42625	2.77003	6.69279	5.6591	3.63003	5.81641	3.25322	4.48923	3.95644	2.88297	2.54068	5.67803	2.80707	7.9336	3.42377	2.5503	2.12244	5.21479	4.33617	5.67933	4.03968	3.59115	7.27547	4.73092	5.69969	7.75727	4.61791	5.81138	7.15623	3.96298	2.29763	5.89813	6.43987	5.64194	2.68536	4.98457
TCGA-AA-3819	761	0	5.36801	3.50118	2.97746	4.94006	5.16271	3.34301	2.70264	2.89617	2.41867	4.90386	3.48487	3.87234	2.14197	5.66509	4.31796	2.94646	4.89115	2.53023	3.16329	2.72789	3.2219	1.69436	4.13874	2.3766	6.90053	2.74994	1.78355	2.04393	4.399	3.42316	3.41363	2.95149	3.62238	5.97173	3.38449	4.05753	7.23107	3.1008	4.82557	4.22541	3.32341	1.84624	5.26194	6.82416	4.50581	2.97451	4.68173
TCGA-AA-3552	396	1	5.57198	3.8838	3.10713	5.31002	4.8012	2.70162	2.81218	3.11956	2.55516	5.05098	3.47825	4.36311	2.16176	6.18932	4.65442	3.08552	5.47973	3.07589	3.66536	2.51108	2.97306	1.63359	4.31717	2.346	6.95706	3.07903	1.94263	1.91947	4.91439	4.17899	3.08963	2.98523	3.50018	5.28923	4.015	4.3246	7.39283	3.05294	4.72325	3.49209	4.67038	1.78636	5.68199	5.1664	4.52633	2.71875	4.91719
TCGA-AA-A03J	1246	0	6.58387	3.09916	2.13155	4.60606	3.36682	3.10974	2.65475	2.98122	2.19307	4.43445	3.20078	4.39413	1.94814	5.5588	4.32554	2.99444	6.26774	2.20256	3.28892	2.77553	3.23973	1.67845	4.42175	2.17068	7.20578	2.87416	1.71248	1.81983	4.5765	2.73149	3.42739	2.72141	3.42294	6.8223	3.31256	3.76568	6.30967	3.82462	4.70097	4.15398	2.79969	1.89304	5.17307	4.66788	4.17071	2.56773	5.13535
TCGA-CM-5861	457	0	5.92858	3.55958	1.95826	4.44623	4.32243	3.27128	2.566	2.86341	2.10381	5.04518	3.25882	3.25682	4.22813	4.42638	4.54707	2.88938	5.60513	2.1746	2.8829	2.68217	2.60726	1.62137	4.26937	2.16589	6.7196	2.33351	1.87822	1.78007	3.48105	3.78107	3.81767	2.83726	3.5189	5.0008	3.71977	3.8248	8.05415	2.74159	4.10333	4.18947	2.45053	1.86872	5.56265	5.44658	4.35601	2.55875	4.71289
TCGA-G4-6295	254	0	5.39347	3.32584	2.72848	4.70944	4.66333	2.4577	2.8287	2.99505	2.58377	5.60281	3.28463	3.56378	2.33435	4.98226	5.11016	3.69866	4.99482	2.80836	2.87441	2.65236	3.06366	1.7213	3.91999	2.32422	5.92861	2.92315	2.00701	1.90168	3.93468	3.79048	3.59975	3.19609	3.46779	5.16416	3.63773	4.26134	7.65544	3.1572	4.33222	4.46473	2.51032	1.83722	5.22325	4.40721	4.41655	2.28781	4.73551
TCGA-AA-A017	457	0	5.47401	3.57797	2.71906	4.44253	4.32872	3.03774	2.63918	3.21585	2.44921	4.59637	3.24948	4.06297	2.26297	5.51211	4.80422	3.35578	5.55944	2.26468	3.61887	2.81513	2.62894	1.73561	4.37132	2.55046	7.37823	3.02162	2.31689	1.85448	4.50662	3.27521	4.18061	2.89596	3.48163	7.00105	3.55313	5.60221	6.40896	3.75481	5.182	5.13597	2.73873	1.85292	5.53381	4.73311	4.21667	2.91707	4.76926
TCGA-CM-5349	915	0	6.47833	4.71904	3.56262	4.86831	5.59491	3.49573	2.74735	2.74525	2.55255	5.76692	3.42945	4.27984	2.60575	6.19587	5.9721	3.76122	5.7787	3.49116	4.56351	3.14158	3.29693	2.10267	6.86111	2.53408	8.71648	3.53945	2.33331	2.12562	4.93793	4.35464	4.19604	3.37335	3.97784	6.86443	4.11847	5.24522	7.79284	4.3271	5.79127	5.82247	3.0496	1.93161	5.70753	7.03892	6.52984	3.14281	4.75679
TCGA-D5-5538	1661	1	5.70817	3.81358	2.64803	4.48159	5.68628	3.52013	2.58255	3.06125	2.68393	5.79128	3.90514	3.71788	2.84418	5.84849	4.96768	3.58959	5.76223	2.60668	3.69455	3.44257	2.68235	2.14643	5.04212	2.56439	7.73196	3.00794	2.44185	1.95741	4.30629	4.18106	5.2622	3.53528	3.61916	6.45788	4.73586	4.44383	8.31236	4.50548	5.64954	7.14074	3.04405	2.00889	4.47731	6.07661	5.28343	2.71362	4.96505
TCGA-CK-6747	820	0	5.33075	3.43207	2.32317	4.76928	4.86843	3.21227	2.58408	3.03389	2.64469	5.21906	3.23699	3.77355	2.28	5.35041	4.53149	3.60485	4.37321	2.49857	3.55399	2.97613	2.8949	1.80262	4.60194	2.3946	6.61446	3.0443	2.17543	1.89628	4.18524	3.89615	2.89169	3.05239	3.47883	5.43329	3.73991	4.34811	7.65224	3.43205	5.02486	3.71094	3.87028	1.86516	5.14149	4.47981	4.87747	3.18205	4.24416
TCGA-D5-6530	621	0	5.31324	2.77958	1.95609	4.34221	3.72756	2.79871	2.59454	2.87761	2.36137	5.70821	3.34264	4.14909	3.13497	4.62377	4.8167	3.40969	4.65207	2.45942	5.03489	2.61993	3.61114	1.75352	3.24675	2.17261	5.81275	2.24751	1.74639	1.76574	3.95671	3.18802	4.42569	3.68594	3.49458	5.37849	4.43982	3.85923	7.40428	3.56305	5.05616	4.92199	3.39386	1.92573	4.98983	3.73462	3.7608	2.28655	4.51151
TCGA-A6-5664	672	0	6.66145	4.5458	4.19974	4.85997	5.15765	3.89585	3.01746	3.2164	3.3301	5.81351	3.90734	5.11128	2.83559	6.46641	5.61464	3.51362	5.70474	3.1889	4.90085	3.69897	3.3579	2.10028	6.36046	2.90649	8.37132	3.72241	2.51905	1.91708	4.71957	5.43141	4.69771	4.40022	3.90678	6.87434	4.4536	5.39652	7.83614	4.17695	5.60985	5.78099	3.85556	2.51066	5.44251	7.00814	6.07913	3.89926	5.24339
TCGA-AA-3872	0	0	7.34773	5.28334	3.98419	4.99889	5.8609	4.02988	3.26024	3.36087	3.02335	5.73884	3.96115	4.62488	2.56639	7.28681	5.3302	4.04683	7.27871	2.8967	4.62923	4.2107	3.85554	1.95648	6.62769	2.95677	8.95542	2.96307	2.37816	2.74445	4.94274	5.02245	4.96198	3.68873	3.83498	7.2617	4.30974	5.12189	7.61818	4.62361	5.60988	6.9259	3.86694	2.35068	7.05174	7.41912	5.94726	3.63017	5.54704
TCGA-AA-3518	31	0	6.57921	3.13069	2.37662	4.71896	4.49737	2.643	2.62958	3.16035	2.40097	5.16203	3.23645	3.63964	2.6502	4.71497	5.54427	3.16216	5.46592	2.61266	2.75165	2.71138	2.71833	1.56344	3.22701	2.22913	6.19421	2.60419	1.77658	1.83512	4.27693	3.24464	3.5562	3.00484	3.49678	5.50366	3.61783	3.74765	7.71538	2.99551	4.60286	4.62496	2.44962	1.82882	5.47374	4.0394	4.14597	2.39654	5.02074
TCGA-AZ-5407	2683	0	4.17788	3.15839	2.73423	4.3767	3.31978	3.59517	2.58843	3.08344	2.15477	5.47024	3.36389	3.11694	2.00534	4.15022	4.89308	2.80982	4.75033	2.8574	3.18271	2.44182	2.75661	1.59076	4.02368	2.05526	5.76569	2.76121	1.79422	1.77386	3.51574	4.01249	2.72082	3.13766	3.42294	4.14071	3.37015	3.81281	7.35337	2.68678	3.99739	2.97104	2.87333	1.81119	4.71851	4.0229	4.11478	2.53137	4.11859
TCGA-AD-6895	763	0	5.93826	4.09254	3.22102	4.61744	4.97864	3.79598	2.80249	2.95688	2.73852	5.3496	3.73328	4.20278	4.54699	5.55431	6.05049	3.36218	7.23491	3.05029	3.70277	3.16956	3.0083	1.95917	5.44823	2.30344	7.80166	2.84619	2.08315	1.91641	5.4872	4.12814	4.61239	3.23838	3.58134	6.02342	3.7681	4.39285	7.92089	4.25387	5.25699	6.23982	2.59245	1.87891	5.77037	6.03934	5.31383	2.79974	4.82513
TCGA-D5-6538	521	0	4.18062	3.71749	2.04233	5.11663	4.69312	3.06245	2.70902	2.99114	2.35459	5.52574	3.20524	3.72399	2.16009	4.14936	4.04949	2.71986	4.96381	2.45992	3.07014	2.83546	2.48307	1.68163	4.81501	2.44482	6.70636	2.8624	2.0635	1.84481	3.81407	3.92265	3.20143	3.07286	3.63672	4.90642	3.93599	4.13413	7.65881	2.4766	3.52361	3.80912	2.74383	1.80506	4.26288	4.91387	4.94533	2.64651	4.07062
TCGA-AU-6004	824	0	5.72861	3.65819	2.51811	4.71748	4.79456	3.20237	2.74392	2.90381	2.77258	5.24233	3.6326	3.57395	2.937	5.47734	5.59326	3.74241	5.72534	2.69205	3.75681	3.01364	3.35065	1.96759	5.17464	2.50321	7.29565	2.7251	2.06573	1.88235	4.89981	3.67491	4.99853	3.33361	3.65428	5.81584	4.06224	4.21583	7.83998	3.8472	6.0331	6.06072	2.96555	1.95572	4.82005	5.34908	4.99527	2.85729	4.79734
TCGA-AA-A00E	913	0	5.04753	3.13579	2.25416	4.23633	4.22194	2.76457	2.80114	2.83332	2.1959	5.15777	2.96387	3.77095	2.38686	5.01815	5.3769	2.95952	6.11578	2.47386	3.23015	2.46021	2.64514	2.03728	3.05243	2.16093	6.0766	2.46794	1.66239	1.80938	4.47666	3.16578	3.91467	2.93612	3.42294	5.45666	4.16838	3.7567	6.85743	3.64853	5.05957	5.39485	2.47611	1.78636	5.86347	4.03185	3.98898	2.36426	5.71324
TCGA-AA-A00D	578	0	6.24167	3.2981	2.90372	4.52854	4.7112	3.14867	2.76247	2.66381	3.05748	5.66159	3.33594	3.96093	2.45239	6.00738	5.26539	3.44015	5.92788	2.53177	3.60317	2.97246	2.2813	1.92165	3.99327	2.4134	6.4925	2.69937	2.22408	1.78479	4.36678	3.95048	4.39723	3.42676	3.42294	5.89973	4.14653	4.19197	6.87818	4.29933	5.53482	5.76196	2.56433	2.07775	4.69034	4.89214	4.3058	2.63942	5.36189
TCGA-AA-3812	1066	0	7.81764	4.06179	2.71396	4.74404	3.84144	4.31966	2.72786	3.49335	2.62238	4.75228	3.11399	4.82843	2.11823	6.39206	4.44843	3.68754	7.21708	2.70084	3.72525	3.11242	3.35304	1.8386	6.27163	2.35733	8.58741	3.29419	2.25487	1.72393	4.89472	2.87928	3.94446	2.76102	3.82911	6.29131	3.40237	4.29841	7.65897	4.30784	5.12198	4.54146	3.41038	1.97636	7.10337	6.20026	5.25586	2.37979	5.44171
TCGA-A6-2671	1331	1	6.7935	4.16585	2.8892	4.59511	4.60105	3.70628	2.94117	3.45728	2.66517	5.25724	3.9355	4.21234	2.19331	6.1513	4.96868	3.61815	6.57539	2.71734	3.69069	3.20473	3.09827	1.90672	6.03309	2.62754	8.32563	2.89289	1.92453	1.74744	4.69566	3.58855	4.49952	3.15558	3.88459	6.28336	3.7731	4.6084	6.87656	3.59932	5.36283	5.02871	3.6268	1.95139	6.2647	6.37271	5.26549	3.20023	5.15527
TCGA-AA-3713	579	0	4.31392	3.25488	3.44951	4.69192	4.2197	3.46995	2.79296	2.92526	2.71555	4.90156	3.2875	3.64741	5.66113	4.98328	5.03714	3.67052	5.71915	3.04885	3.78275	2.95344	2.66551	1.79591	4.8062	2.32578	6.49318	2.92577	1.88642	1.94014	4.51073	3.61274	4.07888	3.81583	3.42294	5.70118	4.06216	4.19115	7.83326	3.12961	5.2369	5.30716	3.56694	1.84402	4.60227	4.66753	4.89841	2.64477	4.5474
TCGA-D5-6531	540	0	5.61348	3.45793	2.3609	4.50843	4.6518	3.47083	2.5855	3.13787	2.62241	5.26713	3.35695	4.54492	2.55264	5.08412	6.43079	2.93624	5.69014	2.65015	3.43543	2.64469	2.17495	2.10216	4.83195	2.43182	7.02177	2.73628	1.90937	1.83775	4.38221	3.48576	4.44152	3.06033	3.61559	5.91759	3.71571	3.67774	7.214	3.89185	4.8388	5.91654	2.87509	1.88136	5.01294	5.07957	4.80517	2.42104	4.53365
TCGA-AA-3548	1034	0	6.54865	3.85029	2.29388	4.72573	4.41435	3.70075	2.62137	2.7698	2.16619	5.19155	3.44043	4.26158	1.9381	5.66228	4.5085	2.93624	5.85999	2.17191	3.1368	2.96472	2.68568	1.68182	4.50083	2.10874	7.46933	2.69712	2.17447	1.85529	4.22573	3.21039	3.16992	2.8452	3.42294	5.10586	3.54752	3.60391	6.46072	3.79276	4.99895	4.40517	3.57034	1.90482	5.39832	5.2588	4.37758	3.11531	5.08699
TCGA-G4-6294	858	1	4.16005	3.15972	2.03739	4.55759	5.50912	3.21976	2.57676	2.6742	2.41027	5.78898	3.83039	3.24047	2.20692	4.76975	4.47432	2.90331	4.81693	2.43635	3.38204	2.59728	2.37203	1.58463	3.34482	2.43432	5.81046	3.69244	2.23259	1.90744	4.61895	3.19373	2.92624	2.81486	3.54677	6.88354	3.54311	4.28115	7.6447	3.32379	5.19312	3.99191	3.74597	1.8406	5.1493	5.69958	4.89635	2.92617	3.80583
TCGA-CM-6172	335	0	5.61662	3.55742	3.51919	5.05544	5.8225	2.91234	2.94573	3.17838	3.20851	5.25746	3.64821	3.99624	2.93034	5.62097	5.42298	3.32148	5.2745	3.05923	4.22212	3.86543	2.85174	1.87522	4.85557	2.75984	6.62452	3.56738	2.24133	1.81332	4.91264	4.56485	4.08962	3.77516	3.50113	6.36483	4.1751	4.56696	7.93451	3.63716	5.37306	5.5732	4.29683	2.2692	5.64297	4.58131	5.02098	3.29207	4.24618
TCGA-AA-3496	31	0	6.08295	3.58345	2.71041	5.21687	6.16201	3.017	2.62313	3.04039	3.32874	5.76938	3.26111	4.37095	2.80399	5.87648	6.16469	3.43889	5.45096	2.63407	3.87532	3.17041	3.0575	1.90818	4.36486	2.81238	7.40235	3.9778	1.88829	1.93203	5.27595	4.11716	5.1369	3.69663	3.57114	6.45617	4.09975	4.53607	7.8721	3.60834	5.86877	5.86113	4.21262	2.90521	5.70251	4.95497	5.12097	3.11523	4.75315
TCGA-A6-6142	763	0	7.13188	4.39356	2.32426	4.92607	7.07236	4.1493	2.76392	3.0136	3.03909	5.67259	3.7443	3.91514	2.67578	6.51819	5.70828	3.56364	6.66454	2.80451	4.03993	4.03176	2.35561	2.14061	5.5296	2.83441	8.52172	2.96059	2.98316	1.83973	5.08923	4.41819	5.60508	3.39694	3.46748	6.92237	4.34815	6.28275	7.5233	5.09625	5.9503	7.21537	4.12948	2.08749	7.13654	6.25468	5.49121	3.52928	5.00525
TCGA-CM-4747	761	0	6.44585	3.79956	2.07759	4.81313	3.85687	2.95126	2.51518	3.36096	2.27025	4.33201	3.36838	5.06802	1.95264	5.82614	3.89826	3.12426	6.11676	2.13707	3.26463	2.64163	2.52123	1.59176	5.21503	2.17268	7.4693	3.40345	2.08009	2.02234	3.82248	2.47292	2.8922	2.56237	4.25362	5.55508	3.20011	3.61078	6.44558	3.92201	4.53167	4.61875	3.43677	1.83624	5.65065	5.3887	4.34131	2.2551	4.819
TCGA-AA-A02W	1247	0	5.61532	3.5879	2.26532	4.54306	4.76746	3.65934	3.05961	2.70647	2.57546	5.6312	3.34975	4.07888	2.15615	5.11982	5.81236	3.18955	4.99075	2.24769	3.46696	2.87181	2.56253	1.82002	4.31398	2.26025	6.62264	3.13075	1.85956	1.91462	4.30007	3.89271	3.23984	3.06645	3.55182	6.08943	3.09335	5.04982	7.38347	3.39183	4.67623	4.80732	3.62134	1.93251	5.03869	4.84504	4.75644	2.90525	4.48016
TCGA-A6-5661	1020	0	4.5899	3.94892	2.05937	4.11595	4.67694	3.54444	2.55539	2.76674	2.31406	4.85793	3.22069	3.1317	3.01814	4.19192	5.27628	3.82686	4.044	2.88624	3.18655	2.52369	2.84063	1.85471	3.31065	2.28329	5.77587	2.76753	1.81297	1.81186	3.82844	3.15989	4.33458	3.16298	3.42294	5.15561	3.83359	3.75166	5.50698	2.71471	4.95598	4.68436	2.63038	2.07632	3.81433	4.41164	4.31902	3.44545	3.82264
TCGA-AD-6901	682	1	7.10268	4.2397	4.25154	5.00414	5.57498	4.5265	3.95383	3.65542	2.69802	5.76414	3.74165	4.04689	2.63129	6.87157	5.22898	4.02343	6.63933	2.39724	4.28926	3.95463	3.05394	2.12747	5.7354	3.4375	8.50922	2.80276	2.27411	2.06293	4.97679	4.62229	5.55473	3.79572	4.10804	7.3865	4.37962	4.66546	7.58332	4.06405	5.38697	7.06715	4.57013	2.16747	5.71919	7.7614	4.80833	3.81572	5.32229
TCGA-DM-A28A	805	1	6.35406	3.63721	2.37309	4.61095	4.85947	3.54702	2.65771	2.98366	2.51269	6.0598	3.55344	3.93993	2.53192	5.46318	5.42377	3.44249	6.39255	2.72257	3.38871	3.4605	2.78941	2.12709	4.53294	2.39694	7.41528	2.79154	2.15119	1.88548	4.97366	3.16127	5.10492	2.85936	3.63154	6.25967	3.73554	3.96574	7.82729	4.4793	5.53399	6.30626	3.30143	1.98605	5.67164	5.43107	4.56392	2.99461	4.49675
TCGA-G4-6304	1631	0	4.27517	2.9003	1.87059	4.62282	3.31682	3.26504	2.43513	3.33828	2.20047	4.62882	3.47263	3.18351	1.89086	3.83587	4.98984	2.83402	4.41645	2.35996	2.63224	2.07532	2.86176	1.52724	2.74776	2.09367	5.27024	2.16242	1.66239	1.74959	4.32617	2.6338	2.90574	2.46765	3.48855	4.07411	2.95584	3.25808	7.11286	2.4604	2.90815	3.27712	2.64575	2.03187	4.74614	3.46034	3.0973	2.61491	4.38068
TCGA-AA-3870	912	0	6.97503	4.34505	2.81572	4.5003	5.60237	3.46015	2.83257	3.16482	2.49003	5.25111	3.87784	4.20511	2.36943	6.05092	4.56945	3.10744	8.26756	2.77635	3.73674	3.0749	2.30109	2.33505	5.79527	2.5552	8.10573	2.61788	2.13542	1.92687	4.25214	3.5574	4.47708	3.1198	4.17319	6.15005	4.36726	4.32851	6.93967	4.31853	5.44443	6.35802	3.61646	1.97886	6.51958	6.34054	5.2545	3.38094	5.34156
TCGA-AA-3710	821	0	6.53485	3.5205	2.48633	4.49906	5.31931	3.38357	2.73997	2.91388	2.61686	5.65585	3.54996	3.94928	2.99834	5.59814	5.72468	3.25793	6.16588	3.4409	3.25294	3.13089	2.98335	1.84119	4.0414	2.25301	6.68978	2.38684	2.0425	1.82705	4.36496	3.62601	4.43519	3.26433	3.51331	5.25497	4.16175	4.23257	7.58118	3.86779	5.29583	5.55966	2.63219	1.98467	4.64185	4.71591	4.37274	2.69417	5.35628
TCGA-CM-6677	337	0	5.97017	3.91001	2.74264	4.91263	5.5168	3.50427	2.71135	3.02259	2.99998	4.45388	3.63687	4.11347	2.41437	5.82639	5.23852	3.31279	5.51952	2.86848	4.04943	3.34266	2.49324	2.11899	5.18156	2.57949	7.17593	3.06054	2.16606	1.95507	4.53377	4.5133	4.58764	3.43945	3.58054	6.93702	3.88251	4.58244	7.2734	4.12627	5.64301	5.96801	3.15508	2.17404	5.43619	5.33261	5.06766	3.33064	4.72045
TCGA-G4-6299	2268	0	7.25651	4.57746	2.80877	5.08316	5.74747	4.25556	3.02229	3.20161	2.35657	6.27091	4.00199	3.41993	2.44436	6.16656	6.94347	3.56828	6.45467	2.67905	3.96755	3.71109	2.94559	1.75398	5.06238	3.36956	7.30421	2.43183	2.40087	1.94931	5.1547	3.63962	4.26789	3.39868	3.50194	6.18506	4.50734	4.25325	8.16581	3.98302	4.75586	6.45401	3.56475	2.07869	5.85067	5.75028	4.80832	2.99582	5.08209
TCGA-A6-6137	824	0	5.3362	3.21653	3.29186	5.30636	4.65661	3.47347	3.08901	3.30153	2.55193	5.74055	3.31028	3.38037	2.4436	4.75504	4.46211	3.76589	4.21108	2.73319	3.72106	2.77206	2.66705	1.59514	4.39019	2.31732	6.33927	3.4647	2.01976	1.79368	4.25722	4.05762	3.26473	3.50208	3.42294	6.166	4.09176	4.32585	7.41965	3.38036	4.83693	3.84139	4.24608	2.07419	4.47034	4.21929	4.6413	2.37007	4.62208
TCGA-AA-3697	2587	0	3.96881	3.30516	3.18955	4.88227	6.28381	2.84763	2.71132	3.0854	2.40384	4.92403	3.39219	3.3127	2.16011	4.82765	4.80216	4.14947	5.46157	2.76133	3.29497	2.8382	2.34097	1.58684	3.97818	2.38378	6.85053	2.65754	1.9331	1.8293	4.29055	4.01304	3.41899	3.16084	3.42294	6.15732	3.46821	4.10301	7.06609	2.98945	4.98794	4.15173	2.58198	1.81326	4.64279	5.38381	4.42922	2.3816	4.71606
TCGA-CA-6716	371	0	5.5678	4.22355	2.41792	4.91622	6.11428	3.84885	2.83619	3.13971	2.65043	5.95172	3.30449	4.43562	2.49083	5.56513	4.92847	2.76724	5.44218	2.30247	4.12769	3.20451	2.89609	1.9394	5.66579	3.12636	7.47291	3.06331	2.4421	1.89335	4.5816	4.28512	4.26585	3.20618	3.77408	7.10557	3.8946	4.65147	8.07743	3.7604	4.73939	5.26576	4.02222	1.90606	6.74929	6.05286	5.62994	3.41928	4.51587
TCGA-DM-A1D0	3974	0	3.42238	3.04016	1.98411	4.39219	4.66523	2.62965	2.48774	2.60154	1.96834	4.4786	3.41474	3.03534	2.0155	6.00712	3.44234	2.57198	4.5295	2.22506	2.49565	2.18574	1.96424	1.54719	2.40967	2.18932	5.51773	2.37237	1.85983	1.95762	3.43766	3.23834	2.39635	2.62447	3.42294	3.53973	3.00619	3.52637	5.75199	2.31873	2.39584	3.42037	2.17995	1.81897	4.28904	3.40206	3.19856	2.35843	3.8586
TCGA-AA-3856	30	0	5.4353	3.25814	3.07639	4.51114	4.10517	3.04592	3.14349	2.78148	2.546	4.96655	3.53679	3.99408	2.19524	5.29318	4.84822	3.25919	5.43999	2.37071	3.34662	2.6505	2.56691	1.68589	4.42737	2.27052	6.75698	2.65678	1.7454	1.76524	3.59572	3.6373	3.04444	3.22481	3.42294	5.76941	3.64957	3.72046	7.06004	3.4744	4.64744	4.6259	2.54626	1.78636	5.54045	4.6774	4.42987	2.25152	4.93339
TCGA-DM-A0XD	743	1	6.08116	3.33215	1.88945	4.16009	4.05121	2.81819	2.47362	2.53388	2.0307	4.39206	3.26384	3.10511	1.94467	4.85165	3.99532	2.97351	6.13957	2.2623	2.99493	2.76029	2.21825	1.78102	3.54351	2.11589	6.39876	2.57745	2.04806	1.80254	4.58832	2.8403	4.16649	2.77211	3.46456	5.21031	2.82525	3.21675	6.63401	3.81066	4.97525	4.90243	2.27293	1.8219	4.88907	5.27183	3.61575	2.23319	3.96375
TCGA-AZ-6607	97	1	7.72181	5.0908	2.7517	4.49982	7.1749	6.91118	2.69155	3.44118	3.48287	7.52893	3.94899	3.82628	4.15904	7.37487	6.69567	3.26518	8.09611	2.85893	5.40325	5.07454	3.04819	2.6207	5.59683	2.88061	8.56956	2.7235	2.90073	2.03119	5.84426	4.27534	7.56241	3.46224	4.23654	7.54378	4.77562	5.29869	8.42025	5.843	7.12499	8.94039	4.62264	2.77077	6.59182	7.07643	6.27383	5.80374	5.05771
TCGA-AD-6890	746	0	5.73237	3.51731	2.28379	4.72359	4.76762	3.39944	2.82455	2.88816	2.46162	5.01848	3.45043	4.12726	2.22262	6.50513	5.08756	3.29976	5.49726	2.39933	3.47985	2.66003	3.08419	1.86567	4.58401	2.42235	7.349	2.6977	1.80952	1.8668	4.41962	3.69347	4.19107	2.98828	3.42294	6.39102	3.28671	4.13602	7.6035	4.08959	5.30801	5.10366	3.09219	1.84153	5.18625	5.00566	4.34774	3.30944	4.58601
TCGA-AA-3489	214	1	7.37629	4.37094	4.49761	5.34035	6.46623	4.70679	3.54217	3.91086	3.53984	6.22749	4.09144	4.50858	3.27808	6.96487	6.37354	4.31171	6.53177	3.62642	4.80109	4.46957	3.62644	1.97768	5.88405	3.32996	8.24162	3.34438	2.66312	2.27449	5.37705	5.39697	6.80057	4.5878	3.66296	7.78578	4.878	5.59943	7.98355	4.8945	5.83028	7.96337	5.34709	2.41573	5.79976	7.43787	5.49951	3.60728	6.08324
TCGA-3L-AA1B	475	0	6.33337	4.60254	3.38387	5.19091	5.65068	3.04105	3.23753	3.13199	3.27089	6.18326	3.52863	4.14659	2.46505	6.26719	5.43519	3.08448	5.1445	3.02411	4.44432	2.75908	3.34312	1.77561	5.65466	2.65322	7.5988	4.21469	2.29429	2.02928	5.25642	4.40371	3.15801	3.22891	3.60151	6.62375	3.8888	4.73798	8.16278	3.74701	5.13517	4.68665	3.8888	2.31071	5.68203	5.9116	5.51523	3.34219	5.13082
TCGA-RU-A8FL	1177	0	2.82883	2.9065	1.93197	4.45589	3.40836	2.24873	2.51843	2.75767	2.06599	4.94573	3.00482	3.24059	1.87808	2.77814	3.68931	2.54188	3.67519	2.35732	2.47325	2.479	2.13382	1.53318	2.42151	2.08778	5.07499	2.61307	1.73362	1.75932	3.22203	2.93838	2.23666	2.44929	3.54166	3.56002	3.18254	3.02845	6.12128	2.22722	2.46802	3.37905	2.17617	1.78636	4.25649	4.49159	3.1072	2.32145	3.66086
TCGA-CK-5912	1493	1	4.86369	3.3449	2.62828	4.98786	5.49681	2.88347	2.80898	3.3481	2.69674	5.4378	3.51511	3.58322	2.57027	4.93151	5.22208	3.56675	4.05976	2.55028	3.33341	2.84663	3.52959	1.59611	3.95366	2.78587	7.53402	3.03615	2.17767	1.86059	4.12384	5.25017	3.92691	3.90871	3.42294	5.21532	3.94353	4.86648	7.91072	3.15044	4.78188	4.63579	3.02125	1.83902	5.36286	4.66824	4.9737	2.54992	4.4125
TCGA-A6-5667	887	0	4.88974	4.50424	2.58299	4.38433	4.65247	3.29326	2.68034	2.98876	2.64577	5.71053	3.47796	4.41895	2.43462	5.73911	4.77694	3.55671	5.87025	2.69347	4.19532	2.83996	3.59472	2.16383	6.84444	2.58621	8.85689	3.5845	2.37771	1.95211	3.74276	4.04404	3.60886	3.61862	4.07333	6.99691	3.71276	4.94404	7.50395	3.74011	4.89918	5.42607	3.78226	2.06953	6.28639	6.45019	6.39588	2.83757	4.61532
TCGA-AZ-6605	159	1	7.2428	4.68612	3.95517	5.34828	6.43104	3.95906	2.98962	3.10977	3.43829	5.60641	4.32034	4.47534	2.95757	7.30934	6.61471	3.92768	6.02745	3.33854	4.80518	4.14937	3.12039	2.72373	5.62866	3.0263	8.07379	3.29	2.77729	2.05904	5.32519	5.44763	6.01473	4.13593	3.56637	7.48075	4.76242	5.56374	8.25302	5.37573	6.92792	7.64407	3.96588	2.35107	5.77559	6.37236	5.70116	4.22232	5.0984
TCGA-AA-3527	0	0	7.42078	3.52421	2.5665	4.61965	3.43277	3.32871	2.7277	4.24399	2.52047	3.7284	3.43478	4.44946	2.61321	5.75652	3.76983	3.44269	6.47881	2.71044	3.32228	2.67646	2.36048	1.60688	5.45708	2.25692	7.63747	2.65548	1.77009	1.75117	4.58488	2.5821	3.51974	2.46821	3.49252	5.40496	2.94324	3.78612	7.30034	3.61985	4.68791	4.03492	3.36782	1.82634	6.06083	5.43879	4.70403	2.83123	4.96764
TCGA-D5-6924	435	0	6.60296	4.04403	2.89397	5.34127	6.19099	4.44311	3.02422	3.06811	3.18326	5.89834	4.1163	4.54668	3.00599	6.30665	6.71886	3.73109	6.07955	3.33555	4.69092	4.07862	3.49488	2.49647	6.0786	3.06996	8.38537	4.23108	2.84817	2.15002	5.53027	4.74483	6.11871	4.03314	3.72557	8.00121	4.6578	5.54644	8.03454	4.17001	5.95284	6.92744	4.29585	1.82451	5.7992	6.19917	5.95951	3.58692	5.42008
TCGA-AA-A01C	457	0	6.95551	3.74552	2.35634	5.04777	5.59176	3.53767	2.88177	2.93033	2.14931	4.50651	3.68103	4.47646	2.24329	7.49159	4.60926	3.86675	6.13551	2.25959	3.52917	3.11987	2.98696	1.7773	5.18916	2.39288	8.19026	2.87811	2.35677	2.66119	4.79646	3.75041	4.12355	3.09042	3.56103	6.82988	3.40649	4.3724	6.99748	3.97339	5.29073	5.33259	2.61398	1.94296	5.83011	6.0747	4.92212	2.91389	5.10937
TCGA-A6-2678	1286	0	5.46487	3.27761	3.94818	4.55345	6.03993	3.38752	2.76963	2.57943	2.7263	5.47824	3.60063	3.91033	2.45339	5.55218	5.15053	3.20185	4.80486	2.57355	3.3501	3.49267	2.57721	1.99665	4.08447	2.61275	6.58524	3.0498	1.86383	1.91868	4.33427	4.14372	4.25457	3.26491	3.42294	5.32031	4.36294	3.85869	8.05938	3.6252	5.26109	5.81613	5.0346	1.93576	5.24042	4.39424	4.7485	3.11649	4.16042
TCGA-G4-6323	419	0	4.65628	2.9833	2.22269	4.2749	3.05029	3.11789	2.9525	2.95767	2.3161	5.84019	3.1102	3.08174	2.01501	4.39972	4.61213	3.21014	3.82073	2.51356	2.94054	2.86127	2.53149	1.69215	3.69329	2.15253	5.32193	3.3509	1.83298	1.87645	3.73406	3.34834	2.96367	3.09283	3.46105	4.46626	3.52193	3.35947	7.56914	2.94667	3.38878	2.9634	3.28633	1.87156	4.67036	3.82597	3.75894	2.54612	5.32112
TCGA-A6-6650	627	0	4.2987	3.40234	2.38156	5.26981	5.52361	3.50709	2.85009	3.53744	2.34595	5.37643	3.26578	3.68923	2.6586	4.60478	4.8519	2.73453	5.20075	3.20425	3.56041	3.51224	2.91453	1.96574	4.30285	2.88673	6.23545	3.86427	1.98489	1.99505	4.87772	4.61742	3.28868	3.69745	3.60081	7.40058	4.05499	4.11769	7.31394	2.6681	4.47878	3.92559	3.25061	1.97618	4.52993	4.30353	5.19759	3.35294	4.02281
TCGA-DM-A28M	2895	0	4.15602	2.85462	1.87317	4.32533	3.56387	2.57295	2.47732	2.79673	2.01872	4.72509	3.13757	2.8798	1.96227	3.01885	3.9101	2.98518	4.12543	2.3182	2.50284	2.43041	2.1156	1.55406	2.93017	2.09636	5.46529	2.22006	1.68049	1.75918	3.40911	3.0505	3.04474	2.62138	3.55527	3.25587	2.447	3.12486	6.35135	2.14913	2.91531	3.43447	3.40748	1.8381	3.93016	3.97202	3.34171	2.58869	3.76478
TCGA-CM-5344	670	0	6.97463	4.55397	2.35024	5.00824	6.28414	3.49765	2.73848	2.88027	2.50317	5.51733	3.50447	4.11591	2.42889	6.11715	5.75402	3.45116	5.77124	2.28659	3.71149	3.87663	3.21338	2.01134	5.76397	2.55706	8.10772	2.8628	2.25182	2.10313	4.75912	4.02712	5.23938	3.1053	3.89921	6.39	4.05817	4.47245	8.22423	4.03725	5.21939	6.6488	3.95179	1.96675	5.7719	6.16091	5.60526	3.12401	4.67924
TCGA-AZ-4313	2310	0	6.83216	3.11392	1.79506	4.05854	4.09026	2.76446	2.59481	2.90758	2.12873	4.67102	2.96387	3.3829	3.22878	4.85178	4.9003	2.7966	6.64709	2.07897	2.72096	2.32522	2.83298	1.61368	3.49014	2.06313	6.60656	2.81689	1.79978	1.75895	3.89353	3.15468	3.05531	2.4383	3.42294	4.2302	3.08002	3.42049	6.746	3.14922	4.27765	3.77441	2.69387	1.78636	5.16103	4.97446	3.33641	2.26725	4.70305
TCGA-NH-A5IV	0	0	5.89215	3.3211	1.86937	4.95745	5.16412	5.7649	2.86872	3.06791	2.29252	4.76232	3.49476	3.66778	2.35486	4.75383	4.87761	2.61988	5.72689	2.35576	4.03884	5.18856	2.97709	2.02102	4.24569	2.44373	7.05489	2.55483	2.02354	1.88902	3.56167	3.72559	4.09579	3.98438	3.57868	4.80002	4.28477	4.29554	7.80614	3.33759	3.21399	4.84643	3.71154	3.36184	5.21784	4.06117	4.30911	3.35278	4.94091
TCGA-AA-3494	31	0	5.2109	3.53384	2.18708	4.64604	6.79845	3.03061	2.79325	3.06722	2.39418	5.10088	3.33264	3.7451	2.24503	5.14271	5.01696	2.8376	4.67873	2.65859	3.13372	2.90263	2.36637	1.7612	4.0383	2.34232	6.87646	2.97875	1.89314	1.84114	3.94738	3.70873	3.0221	2.92987	3.42294	5.58697	3.25422	4.1737	7.25898	2.9997	4.7672	4.3204	3.22561	1.82235	5.17408	4.61179	4.45964	3.07487	4.68067
TCGA-CM-6164	883	0	5.39649	4.06281	2.81058	5.03746	6.28638	3.02622	2.8811	3.11164	2.52532	5.88662	4.1823	4.07051	2.35723	6.98074	5.11423	3.37802	5.18617	2.38629	3.62451	3.01767	2.94157	1.82576	5.74095	2.32286	8.08938	3.69868	2.22157	2.56294	4.22107	4.47597	3.81299	3.3147	3.64734	7.4684	3.73874	5.42964	7.67702	3.28059	4.81623	5.10833	3.91177	2.28291	5.88795	5.95011	5.59489	2.78233	4.96571
TCGA-CM-4743	701	0	4.76521	3.3355	2.27704	4.46509	5.45548	3.26794	2.58647	2.55654	2.04141	5.02744	3.1775	3.2134	3.62509	3.90993	6.01432	4.15336	6.63815	2.38745	2.49654	3.53384	2.04428	1.67573	3.51518	2.11824	6.54667	2.37396	1.86482	1.76353	4.19405	3.64281	3.68285	3.32886	3.49083	3.95407	3.20331	3.60729	7.58672	2.40574	3.74924	4.38868	2.17017	1.80599	4.69346	4.72041	4.58788	2.09899	4.6441
TCGA-QG-A5YX	1003	0	3.18762	2.71761	2.05584	4.2999	3.67156	2.57095	2.49073	2.8076	2.2451	4.37908	3.49111	3.25246	1.94607	3.50011	3.90706	2.78765	3.6248	2.37127	2.84153	2.19269	2.71102	1.51882	3.07093	2.15547	5.46406	2.77598	1.86353	1.79286	3.84658	3.47207	2.54535	2.55357	3.5121	5.33419	3.35878	3.54893	7.09154	2.57901	3.56142	3.32211	4.80067	1.82084	4.33794	3.54304	4.03196	2.12368	3.83308
TCGA-AA-3664	1643	0	5.66558	3.12092	1.79506	4.57447	4.53601	3.32294	2.61506	3.06552	2.29377	5.24597	3.09682	3.30172	2.18172	4.31323	4.96914	3.81233	5.01708	2.38819	2.83088	2.80832	2.41118	1.58238	3.47989	2.38326	5.76214	2.74107	1.81745	2.00589	4.75412	3.37971	3.48417	3.08163	3.42294	5.07143	3.50634	3.53204	7.5755	3.13668	4.29469	3.79441	2.71611	1.84463	4.68062	3.8181	4.12356	2.37467	3.95911
TCGA-A6-6653	742	0	6.27086	3.18601	2.41889	4.35497	5.11634	3.18815	2.5791	2.90552	2.62909	5.20953	3.30038	3.37258	3.15971	5.21527	5.30293	4.86402	5.46066	2.55798	3.3284	3.25241	2.6043	1.61226	3.62687	2.38067	6.61712	2.34893	2.39045	1.82999	4.81729	3.74962	3.77989	2.85497	3.50304	5.11631	3.55483	5.12127	6.14903	3.13376	5.79469	4.85417	3.0416	1.8096	5.80097	4.79711	4.30536	2.3362	4.35973
TCGA-AY-A54L	525	0	4.26984	2.89212	1.98102	4.23431	3.41618	2.64406	2.65243	2.73083	2.04944	4.89511	3.07365	3.19576	1.92563	3.51731	3.539	2.55579	3.90114	2.38302	2.54983	2.15994	2.48359	1.56988	2.93092	2.15288	5.18528	2.73648	2.22047	1.77768	3.20334	3.57916	2.3149	2.57878	3.50595	5.15681	2.72026	3.0564	7.45494	2.41635	3.16949	3.35592	2.61187	1.80248	4.65545	4.31879	3.49395	2.43003	3.64573
TCGA-CM-6680	366	0	6.13824	4.05152	2.38295	4.83838	5.51503	3.74304	2.95039	3.2	2.70702	6.27987	3.93987	4.3827	3.08801	5.80731	5.38526	3.5132	5.36232	3.02757	4.29903	3.54317	3.22701	2.31915	5.41036	2.62161	7.51751	3.60168	2.15945	1.93807	4.95837	4.08273	4.34804	4.04703	3.63545	6.07775	4.5772	4.61924	8.06245	4.22358	5.50481	5.84561	5.9837	2.38742	5.61855	5.53751	5.29896	3.19991	4.74384
TCGA-AA-3685	1127	0	4.91689	3.74621	2.81594	4.28133	6.10497	3.13212	2.62001	2.90883	2.27273	5.04486	3.35021	4.27869	2.06867	5.46948	5.15981	2.95672	5.97028	2.52706	3.26374	2.70807	2.76512	1.68261	4.37188	2.14095	7.22857	2.68621	1.84304	1.77049	3.6731	3.86016	3.15492	3.05317	3.48319	5.08259	3.36226	3.34519	7.96739	3.95707	5.48614	5.39927	2.43265	2.04252	6.35956	5.6461	4.85149	2.9732	5.12267
TCGA-AA-3530	580	0	5.14631	3.48846	2.99336	4.68322	4.72846	2.66668	2.76163	2.8084	2.62514	6.07999	3.48533	3.67666	2.15475	5.23483	4.75623	2.68235	4.62605	2.64105	3.26249	2.71829	2.55968	1.58439	3.84796	2.20557	6.15801	3.96109	1.99708	1.84197	4.74819	3.58619	2.63558	3.57961	3.42294	6.59463	3.39957	5.10123	7.85562	3.03428	4.7012	3.60064	4.5174	1.87539	4.83431	4.19786	4.62211	3.24092	4.76441
TCGA-5M-AAT4	49	1	4.28583	3.49084	1.93857	5.0288	4.10195	2.93616	2.82043	2.77413	2.17843	4.52368	3.23706	4.13912	2.02869	4.60894	5.8316	2.85194	6.20851	2.31655	2.95516	2.64006	2.40357	1.79352	4.19006	2.28706	6.37937	3.16235	1.9387	1.8761	3.99648	3.49838	3.04752	2.79137	3.48664	5.45501	3.12578	3.98353	6.6535	2.92026	4.19273	3.91799	2.77232	1.82292	5.18882	4.66694	4.10325	2.85798	4.26568
TCGA-AM-5820	14	0	4.69994	4.73792	3.05864	5.18309	5.57013	3.42323	2.6672	2.88884	2.45805	6.03217	3.59892	4.15337	2.30608	5.65743	4.48978	3.00415	6.08903	2.32917	4.00923	3.25701	3.54061	1.86511	6.60623	2.64463	8.4978	2.90912	1.97469	2.21479	3.70145	4.71834	4.14288	3.53121	3.99928	6.21711	3.66928	4.63233	7.55704	3.20786	3.96633	5.55265	2.73449	2.02125	4.889	7.18479	6.67503	3.0589	4.37411
TCGA-F4-6459	262	1	6.70811	5.22117	3.7415	5.16724	5.76978	3.72662	2.68451	3.54608	4.73737	6.24203	3.80069	4.80435	2.96814	6.52216	5.89027	3.87553	6.83282	2.65509	5.1745	3.86435	3.9528	2.26456	7.31802	3.40621	9.06486	4.03593	2.94428	2.10636	4.04002	4.7381	5.36349	4.25561	4.23152	7.45876	4.39251	5.47	8.13343	4.03206	5.10765	6.86755	4.78173	2.30037	6.20845	8.13048	7.01633	3.30606	5.51424
TCGA-AA-A00A	1157	0	6.29292	3.26909	1.79506	4.30591	4.7681	3.03071	2.77296	2.79913	2.30212	5.07437	3.21747	3.26893	2.29801	5.18289	4.85067	3.85968	5.63516	2.40747	3.04617	3.32967	2.4432	1.80542	3.69195	2.18197	6.78029	2.47867	1.81795	1.87488	5.45319	3.29542	4.64449	2.89752	3.42294	4.80895	3.82534	3.84282	6.42253	3.90336	5.6337	5.75866	2.37833	1.82559	5.22301	5.09916	4.13811	2.49225	4.8776
TCGA-AA-3655	1856	0	5.79922	3.52466	2.16574	4.70732	5.18251	3.74033	2.81583	3.09012	2.42198	6.04463	3.73651	4.33012	2.49575	5.24999	6.0111	3.32774	4.73884	2.84976	3.85664	3.17752	2.74608	2.06659	4.10518	2.60305	6.47473	4.04164	1.83944	1.85513	4.75193	3.81524	4.7607	2.97172	3.42294	5.80335	4.5605	4.33221	7.84581	3.959	5.45259	5.33845	3.48904	1.95844	5.37114	4.68596	4.42255	4.57505	4.81398
TCGA-A6-5660	888	0	5.68825	3.73565	2.12971	4.54267	5.90896	4.06043	2.59082	2.7874	2.46723	5.3541	3.43668	3.84695	2.35567	5.41427	5.6604	3.03798	5.63762	2.52154	3.82813	3.41672	2.77753	2.23192	5.25336	2.35388	7.68098	2.7206	1.82152	1.87831	4.60785	4.13239	4.32975	3.17513	3.59114	7.13295	3.66028	4.18065	7.52719	3.491	5.39673	6.07677	3.74849	1.84622	5.86854	5.78942	5.3532	3.84679	4.40178
TCGA-CM-6674	394	0	6.60083	4.05047	2.5539	4.46695	4.93985	3.31813	2.6807	2.6461	2.41507	5.28782	3.53718	4.4347	2.76592	5.89293	5.80664	3.19052	5.45931	2.33225	4.60422	3.07306	2.84514	2.19694	5.9227	2.38588	8.11527	2.51575	2.39992	1.78687	4.53035	4.26591	4.70836	3.09594	3.81832	6.16924	4.00301	4.43642	8.3276	4.7682	5.74515	6.04405	2.99771	2.1628	5.72324	5.68723	5.42852	3.27196	5.17592
TCGA-CM-6166	669	0	5.76226	3.8669	2.46827	5.11531	5.23893	3.76079	2.78289	2.62017	2.48559	5.57911	3.25103	4.6252	2.39072	5.58355	5.47597	3.10186	5.51002	2.2304	3.42468	3.06026	2.83866	2.02381	4.89403	2.58166	7.42446	3.25461	2.02478	1.76059	3.87317	4.41947	4.18474	3.38189	3.72357	6.54465	3.4001	3.99794	8.07248	3.55003	4.64091	5.02974	2.88214	1.99072	5.9418	6.02822	5.45273	3.34027	4.75769
TCGA-DM-A1D8	383	1	4.95272	3.11248	2.27937	4.51406	4.01659	2.61262	2.79428	3.02187	2.27938	5.52458	3.40114	4.0208	2.01459	4.37178	3.87733	2.73281	5.24941	2.32782	3.01965	2.44175	2.6012	1.63203	3.28219	2.20255	5.74688	2.59133	1.76603	1.73148	3.96726	3.58008	2.67185	2.73525	3.49915	4.58183	2.78572	3.40422	6.82944	3.03713	3.61093	3.94904	2.50631	1.81937	5.6021	4.2108	3.70077	2.73861	4.17802
TCGA-F4-6570	188	1	6.59448	4.02862	2.34667	5.4502	5.80465	3.89849	2.91944	3.06041	2.62134	5.33648	3.36734	3.95792	2.70325	5.98181	4.9124	3.27176	7.73601	2.58569	4.04415	3.85238	2.98034	2.0078	5.48138	3.26761	7.95014	2.67031	2.57441	2.11084	4.52401	4.22727	5.65506	3.36889	3.65142	5.8278	4.49784	4.69961	7.14749	4.31989	5.48622	6.96538	3.24399	1.93995	6.16413	5.72373	5.42067	2.51755	5.48892
TCGA-AA-A01X	791	0	6.08789	3.98195	3.23284	4.83573	3.4754	3.34204	2.76727	3.4657	2.57158	5.75217	3.11243	3.9179	2.03821	6.81623	3.79234	2.81016	5.54185	2.15499	3.37642	2.46968	3.15175	1.67566	6.01502	2.24441	8.15938	3.14325	1.75183	1.83193	4.3986	2.80167	2.9618	3.22141	3.78126	6.80559	3.6601	4.89572	6.57385	3.12101	3.88976	3.72246	3.59274	1.91433	7.17992	5.48573	5.08019	2.51265	4.89763
TCGA-AD-6963	834	0	4.34558	2.97699	2.43866	4.24308	4.00297	4.03481	2.86335	2.84476	2.38103	4.66828	3.90318	3.49973	2.13172	5.90292	4.88309	3.98402	5.26761	2.37625	2.99806	2.68517	2.17706	1.58288	3.40419	2.19578	6.30065	2.45049	1.72313	1.83957	3.7227	3.53479	3.27909	3.26584	3.49981	6.40892	3.47941	5.28916	6.53662	2.80576	4.58749	4.20543	2.56735	1.87353	4.31407	4.36226	3.87178	2.12949	4.55007
TCGA-AA-3939	395	0	6.06751	3.60037	3.12565	4.35898	4.44377	4.45031	2.50493	2.65273	2.26814	5.04683	3.24195	3.6526	2.22368	5.79472	5.12979	2.94415	5.44183	2.43857	3.20135	3.25226	2.4383	1.76515	3.98594	2.19856	6.68055	3.10555	2.07731	1.72393	3.75978	3.98868	3.41607	3.29855	3.63731	5.94676	3.29415	3.40021	7.77698	3.79655	5.14931	5.15892	3.20144	1.87193	4.52022	5.32024	4.7684	3.54079	4.48489
TCGA-T9-A92H	362	0	4.70127	3.31725	1.83065	4.50079	3.99601	2.90064	2.64733	2.99432	2.0499	5.19576	3.08372	3.63572	2.06738	3.82466	4.15225	2.62218	5.1479	2.3593	2.98293	2.49667	2.38143	1.58889	3.23261	2.44748	6.0009	2.78099	1.9286	1.78271	3.99185	3.29435	2.79689	2.66891	3.45389	5.82819	3.36245	3.62235	6.8534	2.68373	3.93549	3.56664	2.68876	1.87259	5.36014	4.09298	3.9376	2.46299	3.9832
TCGA-A6-5662	718	0	5.46005	4.40575	2.82346	4.72373	5.30796	3.94862	2.65788	3.12399	2.62086	5.63796	3.58463	4.31394	2.43494	5.45096	5.41454	3.91311	6.36039	2.3086	3.74054	3.58648	3.27966	1.87419	6.01586	2.40778	8.3967	3.30575	2.47559	1.95792	3.78105	4.24769	3.94119	3.08856	3.75431	6.81103	3.81279	4.56831	8.91061	3.45686	4.52134	5.99532	3.56488	2.11158	5.56795	6.66794	6.15262	3.51526	5.06049
TCGA-DM-A0XF	1162	1	5.82622	3.56944	2.00516	4.25711	4.25083	3.27233	2.64215	2.68475	2.47258	4.91905	3.32849	4.56662	2.19902	5.01808	5.27659	2.58523	5.41017	2.40754	3.04363	3.83652	2.87623	2.13155	4.12979	2.31807	7.09324	2.77556	1.82435	1.78786	4.22114	3.2115	3.87064	2.85991	3.42294	5.6636	3.78984	3.64803	7.42656	4.19997	5.1134	4.93927	2.93391	2.00454	5.77182	6.1386	4.50866	3.3787	4.50135
TCGA-A6-4105	442	1	5.97502	3.77614	3.67897	4.78045	5.53433	4.28719	2.70311	2.78563	2.80673	5.27433	3.68139	4.34243	2.17957	5.98531	6.44371	4.0166	5.92562	2.53098	3.59708	3.42081	2.66621	2.11576	4.24849	2.5586	7.29577	3.15008	1.8949	1.94817	4.9313	4.18852	4.72538	3.47646	3.53909	7.04684	3.81424	4.12026	8.12487	3.65008	6.15507	6.08275	2.93953	1.87546	5.39884	5.61813	4.85304	4.76701	5.06663
TCGA-A6-2672	1419	0	6.99155	3.62518	2.49317	4.76872	5.67062	3.19407	3.04453	4.0261	2.50308	6.19391	4.44455	4.04413	3.29799	5.5518	6.44855	4.17037	5.69485	4.2695	4.13449	3.57106	3.44351	1.92328	4.40276	2.45551	7.00997	3.27828	2.41703	1.99867	5.86358	4.03559	5.35832	3.64556	3.64658	5.87143	4.86677	4.75905	7.19491	4.12323	5.75812	6.16023	3.13436	2.01826	5.04471	5.2345	5.18718	3.1553	4.99168
TCGA-A6-2684	1127	0	6.72136	4.63852	3.77393	4.86282	5.857	4.30853	3.13333	4.05578	3.2438	6.14895	4.15909	3.77425	3.40736	6.5235	5.7182	3.75129	5.87912	3.33611	4.68298	4.08487	3.53124	2.73496	6.54218	3.21253	8.0028	3.52657	2.54124	2.27285	4.82522	4.69566	5.14574	4.17748	3.96845	6.90336	4.61134	4.42512	8.33157	4.08522	5.37836	7.20603	4.09108	2.79924	5.51637	6.85778	6.76866	3.55017	5.06041
TCGA-AA-A01F	974	0	3.60723	2.76513	1.93499	4.13068	3.18768	2.50712	2.65024	2.473	2.14215	4.66245	3.04623	3.23273	1.90989	3.46915	3.70522	2.71972	5.04526	2.38004	2.61845	2.18222	1.99888	1.59681	2.44268	2.10552	4.75984	3.3629	1.75862	1.74819	3.46902	2.82217	2.48711	2.48579	3.42294	6.44939	2.7515	3.82652	6.69188	2.55639	3.55692	3.11121	2.42523	1.78636	4.44986	2.89841	3.31241	1.91814	4.02423
TCGA-D5-6535	460	0	5.03677	3.25075	2.69697	4.99492	4.76483	2.7685	2.80393	3.08792	2.50513	5.31092	3.28225	3.59716	2.33581	4.96537	5.02512	2.9918	5.59837	2.67239	3.4861	2.97733	1.98781	2.47414	3.78839	2.52795	5.77798	3.78634	2.03154	1.81011	4.35206	3.24292	4.09261	3.5312	3.49828	6.74182	4.28548	4.03869	7.07024	3.46846	5.05178	5.01505	3.28254	1.95255	5.21911	4.48255	4.43523	3.30345	4.40305
TCGA-A6-A56B	1711	1	6.00523	4.18156	2.56122	4.70783	5.2898	3.18862	3.09482	3.0567	2.3811	4.87135	3.55446	4.11232	2.47866	5.65934	5.1712	3.29802	6.38177	2.45869	3.78008	3.6533	2.93708	1.84388	5.31991	2.7581	7.70584	3.01031	2.04569	1.92263	5.33629	3.72502	4.2654	3.62324	3.51415	7.11964	3.9254	4.15038	8.02504	4.48726	5.51479	6.28124	3.54891	1.78636	5.95903	5.60271	5.11092	3.446	4.43426
TCGA-AA-3977	761	0	5.07475	3.09855	2.25346	4.21065	5.17018	4.97971	2.43513	2.69804	3.101	5.03329	2.96387	3.79301	3.09411	4.78695	5.83758	3.92226	4.75927	2.71575	3.27434	3.73064	2.25558	2.10653	3.79068	2.38079	6.64454	2.84028	1.98175	2.0299	4.13155	4.20071	3.72976	3.34141	3.42294	5.82397	3.56308	3.93367	8.08126	3.13798	5.5151	5.51316	4.16756	1.87092	5.55608	4.86997	4.58578	2.43821	5.03989
TCGA-D5-6536	543	0	5.19527	3.68209	2.1296	4.43794	4.68154	3.43321	2.64789	2.76646	2.41506	5.91226	3.33441	4.33947	3.28871	7.14649	5.30188	3.82903	6.16899	2.23614	4.08209	3.44039	2.22615	1.56859	4.78864	2.37809	7.34715	3.84097	2.07088	1.92501	5.56857	3.18662	4.98176	3.25025	3.795	6.45711	3.79089	6.36087	7.19723	2.96174	5.97684	6.37631	2.68809	1.9037	4.85536	5.20426	4.69696	2.4727	5.11003
TCGA-D5-6529	614	0	6.4769	4.29901	2.51702	4.62754	5.69756	3.41446	2.75472	3.00294	2.99072	6.09158	3.70201	4.35359	2.88234	6.47833	6.02155	4.03641	6.37875	3.4404	4.06394	3.51615	2.73712	2.8073	5.07	2.57428	7.48015	2.70426	2.22189	2.12936	4.79091	4.12487	5.82022	3.47837	3.48714	6.75583	4.46751	4.85957	7.68084	4.79501	6.13783	6.75932	3.46754	2.13389	5.9803	5.67595	5.26259	3.28413	5.44011
TCGA-D5-6931	365	0	6.02057	3.63782	3.73271	4.75388	4.85449	3.03334	3.04853	3.25256	2.84156	5.68194	3.31264	3.97054	2.58	6.08763	4.93188	3.76063	6.51111	3.73196	3.97947	3.46622	2.75264	1.98556	5.05171	2.42142	7.03901	3.03117	2.1389	1.94743	4.65605	3.29464	5.07687	3.61496	3.46528	5.9151	4.19438	4.07172	7.70402	3.76129	5.58618	5.94903	3.98227	1.90359	5.01921	5.23941	5.15126	3.69466	4.83639
TCGA-DM-A1HA	2600	0	5.5444	3.02542	1.92105	4.10626	2.92212	2.8651	2.43513	3.16059	2.02556	3.15089	3.26672	3.09976	1.87713	3.21077	3.73444	2.98324	6.09633	2.35184	2.54185	2.25536	1.89996	1.56346	3.34027	2.08914	5.40627	2.15773	1.7064	1.72393	3.00911	2.84611	2.32459	2.48227	3.5836	5.27903	2.49025	3.07669	6.69365	2.43361	2.29084	3.11686	2.17349	1.83406	5.41951	4.32793	3.34577	2.17119	4.80518
TCGA-AA-3955	638	0	4.66187	3.31658	3.20054	4.61291	5.14764	2.88428	2.53079	2.80744	2.55722	4.49892	2.96387	3.54075	2.25293	5.46411	6.16849	3.22038	4.25631	3.11921	3.1709	3.15801	2.51539	1.62969	3.80483	2.13875	6.83065	2.5924	2.02867	1.72393	3.62826	4.50964	2.49917	3.02872	3.42294	6.15886	3.14531	4.03241	8.16267	3.04249	5.33187	4.28104	3.12637	1.78636	4.91243	4.70419	4.63114	2.58159	4.70031
TCGA-G4-6314	1093	0	6.94761	5.391	4.35209	5.19327	6.15689	5.02264	3.03987	3.4616	3.38334	6.13988	4.03845	4.62594	3.45132	7.28256	6.46317	4.19793	6.31122	2.7397	4.78959	4.04623	4.30263	2.75326	7.50087	2.85747	9.60489	3.53873	2.79136	2.08095	5.38917	4.68371	4.88148	4.21916	4.61299	7.38	4.31225	5.72106	8.15966	4.45384	6.28165	6.42335	4.2968	2.42043	6.28096	7.57379	7.31976	3.82929	4.93955
TCGA-D5-5540	1706	0	3.94758	3.12243	2.71949	4.25467	5.52352	3.49516	2.43513	2.72163	2.11266	4.12533	3.25939	3.27825	2.42463	4.77639	5.64051	2.76683	4.58225	2.25943	2.62944	2.93741	2.52827	1.76599	3.47863	2.09598	6.71427	2.26793	1.72612	1.81608	3.41772	3.99564	3.07893	2.49717	3.50357	5.45524	2.92731	2.96096	8.31394	2.8003	4.89699	5.15874	2.50794	1.87779	5.37381	4.98096	4.68335	3.39649	4.6766
TCGA-AA-3971	489	0	5.47732	3.5863	3.23477	4.89582	4.58336	2.89342	2.57532	2.89347	2.37565	5.32224	3.4097	3.67225	2.16471	6.09866	4.65193	3.22297	4.73103	3.47389	3.41248	2.71394	3.08979	1.65102	4.69144	2.30004	7.2025	3.05268	2.21935	1.97126	3.93502	3.59345	3.185	3.48318	3.50088	6.56072	3.85798	5.36238	7.39901	3.36086	4.92243	4.31571	3.41401	1.83122	5.44003	5.6044	5.06264	2.60084	4.9603
TCGA-G4-6317	1095	0	4.84511	3.53124	1.93311	4.23849	3.97152	2.60627	2.45537	3.06087	2.12792	4.93701	3.12682	3.63072	1.99886	4.13155	4.0498	2.72251	5.01437	2.28848	2.78315	2.58911	2.19504	1.60957	3.41242	2.38429	6.78057	2.47266	1.91764	2.09051	3.46045	3.10749	3.21458	2.5259	3.51531	5.41009	3.04507	4.43549	6.52692	2.72217	3.51161	3.99106	2.51913	1.81969	5.05153	4.66266	3.88746	2.67477	4.07693
TCGA-AA-3818	30	1	5.97011	3.19818	2.62615	4.77503	4.20146	3.04889	2.80793	2.70465	2.2921	5.19893	3.24466	3.96319	2.22192	5.13471	4.71518	2.90781	5.56425	2.2614	3.21696	2.96164	2.54869	1.76407	4.58348	2.25706	6.80173	3.13265	1.87537	1.76845	3.43703	3.54982	3.1511	3.09159	3.58862	5.84808	3.61307	3.73273	7.38979	2.59537	4.45918	4.55092	2.82241	1.97426	4.91647	5.13478	4.6955	2.7875	4.37882
TCGA-AA-A01V	31	0	5.11912	3.00562	2.23586	4.93545	3.83475	4.00362	2.82958	3.05597	2.64872	4.93688	3.19369	3.26077	1.90874	4.12012	3.7715	2.77547	4.49717	2.50461	3.01352	2.10579	2.46501	1.5824	2.8952	2.15844	5.14799	2.52685	1.88866	1.74794	4.41169	2.56092	2.63775	2.6624	3.80214	3.97894	2.86965	3.24905	6.0902	2.77593	4.10613	3.023	2.22167	1.92254	4.54726	3.32888	3.21271	1.91661	4.30075
TCGA-CA-5255	376	0	5.48789	3.34361	2.04575	4.16231	3.20716	2.98074	2.55378	2.61927	2.0928	5.2827	3.31457	3.33525	2.14412	3.88731	3.8323	2.67994	4.99703	2.79082	2.92555	2.54508	2.12847	1.57259	3.94654	2.22588	5.82442	2.52086	1.73943	1.7747	3.36206	2.65789	2.53823	3.05715	3.52027	4.00173	3.15915	3.09926	7.14054	2.53982	3.84036	3.88762	2.46575	1.8789	4.73923	4.36335	4.23578	2.26904	4.12201
TCGA-G4-6627	2175	0	5.34939	4.99648	5.08645	4.72425	5.42871	4.64051	3.03895	3.24664	3.30986	5.83531	3.62925	4.04823	2.50834	6.61377	5.65344	3.79792	6.53048	3.39661	4.45325	3.4992	3.50655	2.33056	7.10286	2.59734	9.19302	3.65307	2.7899	2.13908	4.52126	5.1784	4.77179	4.35882	3.77437	6.86703	4.21534	5.40366	7.6692	4.24493	5.63029	6.08918	4.77491	2.74632	5.69937	7.5124	6.97897	3.08634	4.75715
TCGA-AA-A00O	822	0	6.31887	4.07503	3.08073	5.64052	6.36817	3.56847	3.52696	3.39412	2.3354	6.1323	3.74448	4.28975	2.62718	6.08316	5.86316	4.70241	5.94781	2.59664	4.03497	3.43044	3.06414	1.77388	5.32067	3.23051	8.21373	4.33636	2.07184	2.09545	5.97772	6.01127	3.93724	4.03662	3.6699	6.60218	4.23411	6.12829	7.66845	3.43045	5.08581	5.12504	4.34927	1.82442	6.8445	5.89448	5.12927	3.06522	4.98348
TCGA-AZ-4323	43	1	7.71607	5.21119	4.69963	5.76692	5.82286	6.09137	4.36171	4.26512	4.4559	6.31719	4.53099	5.42758	4.08933	7.05676	7.33949	5.85005	6.51995	2.80874	6.27279	4.43082	3.6429	2.09827	6.83375	2.72933	8.40827	5.15588	5.7778	3.41914	5.40688	5.02637	4.47993	4.65235	3.50386	6.75611	4.71067	5.98121	8.71317	6.37534	5.76554	5.4995	3.54477	3.37075	6.35721	7.35493	6.38014	3.64663	6.19294
TCGA-AA-3524	1096	0	5.17624	3.36211	2.64906	4.20112	3.95921	3.24165	2.43513	2.52233	2.37358	4.11716	2.96387	2.93529	2.11322	5.42486	5.09157	3.3168	5.26813	2.31577	2.884	3.31444	2.45755	1.55616	3.64776	2.13963	6.72148	2.32837	1.66239	1.72393	3.38344	3.40261	3.94132	2.69783	3.90625	5.80342	3.15201	3.95999	7.93764	3.68579	5.18039	5.3527	2.72466	1.78636	4.77235	4.99288	4.50571	3.08436	4.34038
TCGA-AA-3989	242	1	6.61609	3.916	2.6546	5.47417	5.12512	3.15744	2.56765	3.02187	2.52049	4.9134	3.15152	4.74984	2.49042	6.09563	5.43478	2.9532	5.86836	2.22175	3.04835	2.6798	3.138	1.77295	4.38456	2.37654	7.12643	3.02933	1.97782	1.86067	4.37467	3.66961	4.12814	3.24528	3.42294	6.77293	3.44765	4.10635	7.48735	3.40009	5.49903	4.83798	3.49197	2.0598	5.79769	5.37836	4.52474	3.02928	5.0775
TCGA-AA-3542	395	0	5.43339	2.97107	1.96822	4.41218	3.33269	2.65991	2.50651	2.60678	2.06424	2.9091	3.16025	3.86119	1.8615	4.55331	4.57761	2.7545	5.20935	2.13071	2.96091	2.09782	2.5794	1.51166	3.27638	2.05644	7.48132	2.20986	1.66239	2.03937	3.27311	3.11383	2.33181	2.46487	3.64191	4.5777	2.43533	3.44695	5.65431	3.33089	4.28387	3.43025	2.53348	1.78636	4.56135	4.70357	3.28323	2.06307	4.90442
TCGA-D5-5541	1701	0	5.76975	3.79782	2.90823	4.81543	5.32066	3.6082	2.8514	3.30741	2.91651	5.95523	3.58077	3.9728	2.62294	5.50882	5.69408	3.26403	5.25018	2.75501	3.80487	3.2803	2.85232	1.91928	5.01923	2.52546	7.38931	2.76916	2.38618	1.97198	4.27354	4.48662	4.64948	3.61506	3.59958	6.36276	4.25731	4.7482	7.75866	4.06012	5.11913	6.32567	3.82578	2.16306	5.26975	5.02433	5.16182	3.10234	5.06354
TCGA-AA-A022	0	0	5.43373	2.98953	1.98987	4.50689	3.6483	3.6848	2.77262	2.91293	2.13241	4.49777	3.62923	3.70324	2.85949	5.0489	5.07744	4.11489	7.97908	2.42776	2.95663	2.65708	2.2748	1.57928	3.56863	2.12306	6.63641	2.30431	1.75342	1.76928	3.93409	2.73473	3.84805	4.50877	3.48163	4.94849	3.28877	3.50237	6.01907	3.78921	5.0791	4.60776	2.50893	2.56255	6.33835	4.14472	3.45921	2.49612	4.74844
TCGA-AA-3666	61	1	4.79192	3.28794	2.31012	4.64848	4.88464	3.38754	2.58761	2.44353	2.35632	5.31423	3.44403	3.7261	3.3665	5.11833	5.03472	3.54222	4.68176	2.60294	3.08642	2.86069	2.43681	1.60903	3.71146	2.2494	6.52963	2.56474	1.85446	1.93776	4.38882	3.90458	3.49713	3.00691	3.42294	5.52758	3.82638	3.94892	7.31591	2.54451	5.22717	4.11571	2.92489	1.78636	4.63053	4.39155	4.45519	2.58408	4.48408
TCGA-DM-A0X9	3641	0	5.01745	3.04994	1.95169	4.53179	4.20476	2.60449	2.64321	2.63953	2.22358	5.27099	3.11806	3.56809	2.10697	4.55423	4.70169	2.62228	5.02397	2.52493	2.80804	2.57679	2.459	1.74363	3.7484	2.26809	6.53234	3.14333	1.89692	1.83606	4.53608	3.63294	3.35764	3.01752	3.48286	5.98243	3.1291	3.80407	6.82275	2.75393	4.63127	4.22396	2.77907	1.92982	4.20492	4.39297	4.11745	2.71389	4.20991
TCGA-AA-A01Z	1126	0	6.0351	3.41574	2.23477	4.57842	3.60487	4.5441	2.56348	3.03987	2.31488	3.65796	3.22744	3.61814	1.99154	4.57609	4.01643	2.92092	5.17459	2.38195	3.2221	2.79919	3.03124	1.88827	3.1714	2.33769	6.22599	2.88396	1.87418	1.83123	3.67022	2.74221	3.17025	2.70675	3.95572	5.22707	2.63235	3.84438	6.19316	3.22594	4.01097	3.27904	2.65332	1.82728	4.72167	3.96339	3.54779	2.74733	4.72286
TCGA-AA-3519	276	0	5.07577	3.21966	2.62056	4.62664	4.91431	3.33533	2.53861	2.9608	2.41711	4.72516	3.24252	3.81376	1.99618	5.34931	4.79873	3.30837	4.85689	2.15431	3.12876	2.71095	2.5201	1.63911	3.90351	2.41797	7.00845	2.9185	1.98586	2.06673	4.36056	3.70749	2.80471	2.84506	3.53478	6.59383	3.40506	4.75803	7.32975	3.2105	5.0343	4.20755	2.60747	1.9132	4.8597	4.92902	4.4469	2.87879	4.72603
TCGA-D5-6539	380	0	4.79688	3.58251	3.93293	5.47897	4.63577	3.43176	2.96613	3.56006	2.5631	5.56949	3.36974	3.5993	2.18094	6.14623	4.12775	3.9685	5.0964	2.90384	3.79111	3.14954	2.79368	1.63399	5.11938	2.25638	6.63042	3.22837	2.19598	2.46479	3.89485	4.74359	2.93529	3.5246	3.42294	5.90486	4.25973	4.75366	7.43979	3.02601	4.46931	3.52409	3.93218	1.80883	5.19358	4.60512	5.50031	2.66088	4.76041
TCGA-D5-6920	377	0	4.80212	3.61333	3.08564	4.61131	4.7974	3.28983	2.86628	3.09423	2.34481	4.96167	3.30715	3.48202	2.33459	5.88901	4.48639	4.22213	4.61622	3.41547	3.82821	3.01185	2.70228	1.57116	4.62262	2.34226	6.42405	2.85539	1.78547	2.09398	4.68914	3.873	3.28423	3.55032	3.4554	5.59224	4.02778	4.83031	7.346	3.2756	5.39778	4.334	2.94604	1.91138	4.65085	4.21025	5.08275	2.97399	4.63084
TCGA-CM-6678	335	0	5.14846	3.97632	3.12938	4.5584	4.82935	3.36388	2.62669	2.60036	2.55357	5.95167	3.31976	4.9876	2.50347	5.26049	5.17538	3.83119	5.11	2.34777	3.30327	2.7092	2.43697	1.67382	4.75784	2.23739	6.83758	3.32764	2.24052	1.82691	4.08138	3.89375	3.38113	3.15832	3.5305	6.08785	3.61773	4.16519	7.36685	3.52288	4.80518	4.8363	3.19175	1.93732	5.35575	5.15992	4.73562	3.56951	4.13327
TCGA-D5-6923	378	0	6.80103	4.54233	2.89187	4.9968	6.4717	3.92008	2.98789	3.21979	3.0094	4.9539	3.94104	3.7362	2.98578	6.78032	6.72365	5.2906	6.67377	3.32947	5.03936	4.1225	2.98315	2.34441	5.12017	3.16873	8.23066	2.83281	2.73567	2.01691	5.45948	4.6814	5.96492	3.87841	3.5385	7.41312	4.76009	4.93462	7.88568	4.97554	6.67741	7.34544	3.36494	2.27732	6.34251	5.81548	5.63731	3.1399	5.05799
TCGA-AA-3941	730	0	4.64642	3.3527	2.81586	4.36151	3.76357	3.69847	2.61179	2.623	2.15549	5.24274	3.28491	3.82592	2.61016	4.39903	4.28301	2.98391	5.81396	2.47049	3.12717	2.44533	2.48777	1.61754	4.30745	2.08633	5.93548	2.33133	1.95097	1.75005	3.74787	3.52106	2.81112	2.82728	3.48971	4.63723	2.63114	3.46241	8.25207	2.5456	4.18925	3.93415	3.00125	1.86208	5.50707	4.72749	4.07101	2.51063	4.21346
TCGA-AD-6888	472	1	3.5312	2.86649	1.79506	4.15262	2.86904	3.00623	2.48865	3.02448	2.13745	5.04251	3.07737	3.03914	1.83979	7.18937	3.44859	2.54852	4.79233	2.24495	2.63137	2.11464	2.50435	1.52537	3.22884	2.06905	7.54218	3.84824	1.77368	1.89234	3.60063	2.67836	2.33874	2.51076	3.4522	6.13372	2.75994	4.26413	6.76822	2.38757	3.65446	3.26732	2.43537	1.78636	6.96151	6.71064	3.93014	2.01466	4.06496
TCGA-AA-3855	975	0	5.24232	3.60313	3.13006	4.4739	4.35234	3.43663	2.6846	2.81457	2.5596	4.40598	3.31059	3.68171	1.9903	5.90107	4.59443	3.41345	7.18708	2.93177	3.22684	2.72533	2.92327	1.55268	4.49831	2.15187	6.93515	2.80224	1.87853	1.76915	4.27082	3.87763	2.68737	3.13249	3.48145	4.84438	3.46903	3.9904	7.02016	3.20902	4.91876	3.86884	2.55667	1.78636	4.80213	4.98892	4.64196	2.2564	5.0535
TCGA-AY-5543	1004	0	3.38255	2.92522	2.28827	4.34924	4.90604	2.76472	2.52895	2.60573	2.20213	4.99787	3.21812	3.14053	2.01502	4.21777	4.15446	2.79288	4.33826	2.25881	2.6813	2.47252	2.12058	1.55968	3.08388	2.21062	5.19032	2.99089	1.76202	1.79286	3.23126	3.67212	2.58149	2.72649	3.42294	5.65543	3.52728	3.50092	6.65924	2.55471	4.23381	3.46147	2.60153	1.83055	5.10449	4.08657	3.75982	2.28186	4.0447
TCGA-AA-A00W	456	0	3.55613	2.89876	1.96527	4.51179	4.41645	2.52115	2.50526	2.54982	2.08313	4.90424	3.06425	3.06075	1.91962	3.69622	3.85746	2.50635	4.71399	2.17877	2.63359	2.27335	2.5373	1.51166	2.87951	2.26836	5.78108	3.2625	2.07908	1.75365	3.45714	3.21275	2.57607	2.52922	3.42294	5.49291	3.93022	3.49521	6.69926	2.50536	3.8122	2.99361	2.2931	1.78636	3.79215	4.2986	3.59526	2.00559	4.19187
TCGA-AA-3560	608	0	4.26017	3.2674	2.51433	4.78065	4.40926	3.16754	2.95415	2.6833	2.35458	4.44551	3.36016	3.18662	2.51077	5.08515	4.62237	3.14946	4.62788	2.88315	3.45101	2.88686	2.64119	1.64471	4.58531	2.29473	6.7807	3.53062	2.42208	1.99034	3.59314	3.58072	2.99482	2.63744	3.42294	5.85435	3.68984	4.14435	5.3945	3.40181	5.45379	4.15384	3.72948	1.78636	4.0117	5.32443	4.38403	3.02457	3.83202
TCGA-CK-4948	4502	0	6.03685	4.20156	2.5008	4.44294	5.30247	3.26699	2.72842	2.92839	2.87159	4.97298	3.36882	4.19392	2.41207	6.07101	5.5533	4.1748	5.92171	2.36817	4.09751	3.68975	2.85164	2.06744	4.96249	2.61487	7.55837	2.40513	2.19926	2.19345	4.86103	4.3615	5.11408	3.19786	3.49755	6.32242	3.95617	5.3941	7.50553	4.82742	5.64549	6.46385	3.12564	2.08732	5.25692	5.67866	4.89443	2.51991	4.94798
TCGA-AZ-6598	1503	1	4.38442	3.00617	1.91705	4.50592	4.30762	2.56956	2.59423	2.7744	2.11414	5.01831	3.18818	3.28722	2.08502	4.39868	4.55919	3.23364	5.02673	2.32351	2.63705	2.84084	2.54474	1.63241	3.07849	2.18943	6.26725	2.45739	2.0146	1.7792	3.86041	2.90177	4.47996	3.60468	3.42294	4.1689	4.15122	3.64596	5.78991	3.27357	4.81739	6.48509	2.31388	1.82746	4.76295	3.77855	3.91034	2.06752	4.48574
TCGA-CM-4746	1126	0	4.81345	3.02702	1.86671	4.06111	3.37984	2.68588	2.60033	2.68926	2.07728	4.2215	3.19654	3.26589	3.35769	4.28277	4.04547	3.82272	5.58063	2.16102	2.63487	3.01895	2.6231	1.52643	2.87495	2.03959	6.2766	3.3579	1.75887	1.74826	3.09646	3.00559	2.49789	3.74862	3.42294	4.28828	2.86663	4.78887	7.14202	2.52122	3.9642	3.34152	2.26711	1.85695	4.03379	4.50265	3.18877	2.13479	4.29317
TCGA-G4-6321	672	0	4.31505	2.90913	2.97031	4.12802	2.80627	2.84033	2.62681	2.71384	2.29826	4.81493	3.1495	3.21923	2.76218	4.7117	3.50218	2.87983	3.53514	2.38796	2.9252	2.01853	2.00111	1.57091	3.60967	2.22198	5.07881	2.69668	1.87852	1.8335	3.09588	3.36091	2.48016	3.23447	3.42294	4.06224	3.19429	3.50399	5.87438	2.61742	2.84003	2.91343	2.65535	1.78636	3.65211	3.80612	5.14101	2.14313	4.41345
TCGA-AA-3866	518	0	6.10245	4.10356	2.79767	4.34586	5.46762	3.63374	2.75927	3.34889	3.17923	5.82962	3.55022	4.43648	2.62707	6.07965	5.72243	3.76579	5.82934	2.52748	3.85074	3.53372	2.7305	2.0442	5.43942	2.58017	7.99608	2.65508	2.21898	1.92099	4.46538	4.34355	5.18422	3.40736	4.09657	6.32227	4.3403	4.45907	7.97407	3.86829	6.26232	6.7516	3.43627	2.84486	5.56761	6.2668	5.83121	3.07421	5.17787
TCGA-AY-6197	652	0	3.7846	3.17833	2.20565	4.31705	4.78336	3.31063	2.63669	2.66407	2.65685	4.67629	3.2461	3.35286	2.76205	4.26829	4.6795	4.08226	6.33932	3.39068	3.35722	2.83649	2.26869	1.52734	3.32204	2.25648	5.5045	2.47302	1.83638	1.85861	4.09884	3.24651	3.57201	3.15515	3.42294	4.99964	3.49587	3.77415	7.65853	2.48249	5.31214	3.81125	2.33567	1.82426	4.97725	4.09241	3.63648	2.39362	4.44124
TCGA-AA-A01T	1005	0	4.79628	3.03221	1.79506	4.28797	3.24147	2.83235	2.56008	2.91982	2.12738	3.40424	3.14103	3.5763	1.88245	4.1524	3.61577	3.18761	5.11528	2.1702	2.61123	2.28536	2.11026	1.52812	3.12312	2.05202	6.88124	3.29171	1.96087	1.75104	3.76856	2.35202	2.25317	2.36915	3.42294	5.82231	2.41357	3.23581	4.87955	2.55886	4.0448	3.13449	2.40448	1.78636	4.97193	4.6719	3.11537	2.17065	3.99384
TCGA-AZ-6608	59	1	3.57167	2.88697	1.82694	4.54419	3.19993	2.40295	2.5815	2.83816	2.09258	4.62163	3.00086	3.00985	1.88656	3.14546	3.18546	2.47778	4.83773	2.18615	2.47784	2.21995	2.87179	1.51166	2.83236	2.10215	5.27133	2.52825	1.82759	1.74535	3.24074	3.16591	2.55156	2.56984	3.42294	5.77047	2.70989	3.20641	7.19097	2.19678	3.21402	2.89587	2.53555	1.8486	4.09973	4.7848	3.44158	1.83535	4.00514
TCGA-AA-A00Z	669	0	5.50367	3.51048	2.17304	4.8877	4.43732	3.80801	2.97898	2.73315	2.47288	4.18244	3.57513	4.34476	2.13957	5.19919	4.32877	3.29266	5.13421	2.69763	3.3658	2.54447	3.32774	1.75459	3.93985	2.391	6.80017	4.26034	1.9249	1.85785	4.42006	3.73164	3.3212	3.42617	3.62796	6.32798	3.5608	5.09428	6.89836	3.23399	4.78765	4.05393	2.97135	1.90719	5.19805	5.13107	4.31034	2.75483	5.15073
TCGA-AA-A02J	153	1	4.01096	2.94987	1.79506	4.5121	4.01633	2.29987	2.43513	2.91955	1.97056	4.98853	3.04879	3.67388	1.93751	4.31528	3.87476	2.82594	4.49229	2.20363	2.67381	2.65611	2.66618	1.51166	2.86386	2.24628	6.02728	3.89275	1.71293	1.74897	3.50943	2.93468	2.74871	2.51084	3.42294	6.32425	2.76923	4.79265	6.53723	2.73613	3.53548	3.30241	2.79035	1.78636	4.80122	3.91409	3.70372	2.45748	3.9742
TCGA-CK-5914	669	0	4.61534	3.21784	2.43394	4.47397	5.2214	3.43014	2.526	2.78835	2.32165	4.15365	3.4468	3.5519	2.25723	4.84395	5.91042	3.47004	5.29119	2.79609	3.38314	3.27002	2.642	1.93486	3.59944	2.50624	6.84051	2.45676	2.07197	1.88203	4.48811	3.49009	4.23009	3.12907	3.45651	6.64492	3.41541	4.06515	7.54969	3.59433	5.59254	5.59316	2.7734	1.87976	4.92217	4.79609	4.55261	3.03764	4.24717
TCGA-A6-6651	662	0	7.05757	5.92853	4.49902	5.4428	6.21191	5.15753	3.32795	3.87736	3.77379	6.48184	4.46056	4.88325	3.14145	7.58166	6.17861	3.62622	6.82399	3.43177	5.93966	3.87071	4.841	2.78364	8.21276	3.54491	10.0625	4.54088	3.96322	2.42363	4.79083	5.88277	5.60156	4.70246	4.89762	8.1916	5.04963	6.45766	8.46467	4.63091	6.24941	7.38559	5.48677	3.50705	6.48699	8.02132	7.59407	3.56091	5.66702
TCGA-DM-A1DA	228	1	5.25828	2.9417	1.93837	4.35223	3.66758	2.34549	2.53167	2.59759	2.07416	5.20929	3.24831	3.20808	2.01729	3.56422	3.90391	2.52164	5.66302	2.43194	2.54089	2.29463	2.24078	1.57067	3.16082	2.19875	5.71865	2.24738	1.69607	1.76506	4.99849	3.10824	3.22779	2.64703	3.44449	3.75823	2.87056	3.40591	6.66224	2.47773	3.02449	3.84074	2.08892	1.79863	4.0861	3.69848	3.38003	2.34823	3.98602
TCGA-CK-5916	643	1	6.50913	3.71965	2.70372	4.44205	5.1071	3.99285	2.70149	3.10537	2.78637	6.11272	3.3778	3.72572	2.49691	5.429	4.56743	3.52805	5.53931	2.60267	3.62027	3.14274	2.87358	2.15823	5.51753	2.68417	7.4415	2.62355	2.11569	2.15411	4.60374	3.94331	5.09876	3.51089	4.00575	5.91567	4.18765	4.18511	7.87373	3.1161	4.90211	6.02663	3.06251	1.95839	6.05547	5.61005	5.41191	2.40805	4.95996
TCGA-AD-A5EJ	0	0	6.40941	3.37627	2.30626	4.24485	4.27523	2.79164	2.63003	2.71591	2.13054	5.30676	3.30507	3.17374	3.30201	4.57307	5.816	3.34734	5.4031	2.31655	3.08347	2.97638	2.3892	1.74099	3.94655	2.21992	6.81017	2.52121	1.83055	1.78512	4.58342	3.33294	4.5584	2.96722	3.45518	4.72725	3.50019	3.79035	6.89357	3.28027	4.82285	5.37372	2.13727	1.87612	5.36245	4.73364	3.99162	2.63632	4.28333
TCGA-AZ-6599	206	1	3.28467	3.07418	2.37461	4.54731	2.91605	2.5788	2.59861	3.07457	1.98465	6.06918	3.85753	2.95681	3.87287	3.6976	3.34391	3.16004	3.22145	2.22171	2.61646	2.50524	2.76678	1.55483	3.89813	2.0494	5.15805	4.02058	1.72049	1.73843	3.17161	3.14548	2.15141	4.76817	3.42294	3.76065	4.98153	3.19936	7.8482	2.27462	2.49789	3.79818	4.20542	1.86976	4.45815	3.93551	3.41388	3.71124	4.0659
TCGA-CA-5254	386	0	7.46655	3.59721	2.47746	4.84901	5.33173	4.90406	2.59461	2.67899	2.68546	5.27168	3.70984	3.51034	2.62964	5.6362	4.48379	2.74996	5.48921	3.23513	3.48226	3.24234	3.158	1.91993	5.15184	2.35415	7.30366	2.40607	2.22288	1.73572	3.49651	3.23868	4.91903	3.14329	3.42294	5.72842	3.64731	4.1119	7.77675	4.06765	4.34956	5.94015	4.08301	2.08483	5.08101	4.87445	4.89067	2.79484	4.43747
TCGA-A6-4107	987	0	6.8411	3.78311	3.03591	4.63884	4.956	2.9406	2.59077	2.70922	2.44791	5.11249	3.36942	4.16542	2.29485	6.38289	4.92074	2.72442	5.38096	2.65193	3.75785	3.04606	2.67029	2.08371	4.71221	2.33485	7.58573	3.30054	2.13143	1.81247	4.30373	3.98009	3.26703	3.18779	3.42294	5.95435	3.40225	4.06216	7.21631	4.51946	5.45036	5.65612	3.13757	1.91618	5.87825	5.41223	4.89447	3.59859	4.86455
TCGA-G4-6293	4051	0	4.91681	3.40084	2.22327	4.57721	4.31291	3.57749	2.7493	2.89879	3.01568	5.3253	3.28189	3.50897	2.23936	4.94414	4.57628	3.80121	5.12074	3.10578	3.43219	2.75184	2.42	1.66967	4.33086	2.19807	6.33016	3.1348	2.20308	1.90219	4.46099	4.05727	2.93314	3.40019	3.42294	5.0484	3.82819	4.14688	7.51645	3.23104	5.06211	3.91575	2.67345	2.40516	4.88938	4.69235	4.73895	2.54698	4.65767
TCGA-QG-A5YW	896	0	5.77757	3.3746	2.08788	4.87661	4.49704	2.97297	2.86591	2.93746	3.13633	4.93572	3.34109	3.70044	2.13624	4.96824	4.74672	3.38312	5.28716	2.4954	3.32321	2.69295	2.30088	1.65447	4.23439	2.21534	6.53655	3.29587	1.97944	1.80857	4.78586	3.65843	2.99298	3.11479	3.56691	5.2817	3.36791	4.49883	7.19039	3.23841	4.80939	4.3585	3.46934	3.15131	5.04666	4.4737	4.53127	2.90708	4.28294
TCGA-AA-3522	1127	0	5.25837	3.04427	3.2728	4.26268	3.76866	2.5186	2.43513	2.65169	2.36293	5.90891	2.96387	3.47745	2.2983	5.26487	3.98994	2.96205	4.1759	2.55028	3.30159	2.46287	2.64934	1.84408	3.45532	2.13385	5.80417	2.6596	1.83302	1.88931	2.96474	3.60067	2.65742	3.17291	3.42294	4.52195	3.53107	3.23705	8.13486	3.1688	4.23019	4.58963	4.37936	1.82959	4.68286	4.09578	4.31424	2.93442	4.25199
TCGA-AA-A029	1581	0	4.5239	2.91409	1.93133	4.17031	3.35396	3.34158	2.54447	2.55895	2.29337	3.54156	3.11931	3.04903	2.69362	4.21344	3.54802	3.04722	6.79682	2.66756	2.87522	2.54577	2.28881	1.54011	2.45139	2.25453	5.1875	2.21213	1.75609	1.81533	3.50586	2.78845	2.74939	2.55915	3.54111	4.12874	2.64489	3.46094	5.81806	3.04612	3.57942	3.62348	2.39699	1.85488	4.85337	3.31631	3.26815	1.95975	4.20363
TCGA-AA-3869	822	1	5.08958	3.65984	2.14085	4.66781	7.18719	4.19986	2.75991	2.85822	2.62223	5.08662	3.41023	3.75098	2.07876	5.42312	5.24105	3.43446	5.3668	2.49613	3.60806	3.83975	2.97807	1.68314	3.62745	2.38023	6.46479	2.77725	2.17803	1.93417	3.66664	4.07813	3.42051	3.43734	3.42294	5.32019	3.83388	4.27149	8.13566	3.4874	4.60336	4.84411	2.53859	1.86048	4.84321	5.09351	4.37769	3.15881	4.42616
TCGA-AY-6386	542	0	4.29411	3.42032	2.30627	4.32379	4.47701	2.87236	2.53446	2.99672	2.18951	5.53877	3.19127	3.44402	1.98197	4.50601	4.72511	3.32385	4.77658	2.5004	3.18865	2.58028	2.33221	1.55424	3.72427	2.28218	5.80365	2.98817	1.99675	1.82018	3.90611	3.57556	2.82089	2.82584	3.49549	4.79171	3.46805	3.81255	6.75032	2.59645	4.26459	4.06118	2.77021	1.82807	5.58878	4.29051	4.32672	2.29197	4.3937
TCGA-A6-2680	1068	0	6.29571	3.82834	2.09658	4.76861	4.87831	3.66393	2.72978	3.03187	2.31019	4.59093	3.14314	4.06027	2.06224	5.65396	5.05114	3.30334	5.60712	2.41548	3.73126	3.22844	2.6021	1.77476	4.40665	2.42946	7.21453	3.24885	1.87115	1.75138	4.30184	3.70689	3.5305	3.1468	3.42294	6.21755	3.95666	4.27681	7.24045	3.42061	4.92317	4.09154	3.60111	1.78636	5.66813	4.96498	4.5835	2.76288	4.93295
TCGA-AA-3862	914	0	4.79978	3.11904	2.68366	4.25414	4.31243	3.40795	2.73936	2.51633	2.51171	4.97011	2.96387	3.97143	1.97556	5.4596	4.67881	3.41848	4.84213	2.5453	3.25149	2.93252	2.39186	1.70805	3.24863	2.2006	5.97406	2.74684	1.73372	1.82683	3.25765	3.52724	3.42448	2.80345	3.42294	4.73266	3.65847	3.41601	7.38116	2.99239	4.98143	4.79938	3.60988	1.88861	4.04666	4.49318	4.18651	2.58222	4.62533
TCGA-A6-3810	1111	0	6.06177	4.19479	3.12141	4.80154	6.62459	4.6531	3.12271	3.74142	3.12119	6.31571	4.027	3.54966	3.54038	6.29267	6.33005	3.53595	5.53533	3.33322	4.46181	4.28134	3.18003	2.77831	5.54761	3.31047	7.40128	3.98528	3.43075	2.10604	4.62967	5.07829	5.81759	4.26671	3.62709	6.69132	5.06284	4.61746	8.33565	4.29036	6.17314	7.76628	4.18693	2.55013	4.92647	5.80735	6.17306	3.47033	4.861
TCGA-AA-3984	0	0	6.21477	3.66584	2.15271	4.51973	5.45883	3.1529	2.72081	2.58015	2.32871	4.99753	3.80561	3.77458	2.48018	5.60939	5.46153	3.94456	5.12535	2.44102	3.21271	3.79797	2.37819	1.76688	4.0882	2.43679	6.97131	2.73898	1.81685	1.98415	4.52243	4.05918	4.44763	3.41435	3.42294	6.51195	3.78207	4.22952	7.31316	4.08347	5.9308	5.68502	2.69708	1.86324	4.88789	5.11463	4.73445	2.96642	4.38777
TCGA-AA-3693	0	0	4.12266	3.80754	2.91136	4.38781	5.32718	3.23152	2.57046	2.9579	2.34251	5.26306	3.41996	3.85785	2.1451	5.22274	4.29702	2.67298	5.86065	2.38386	3.30176	2.68231	2.63061	1.69721	5.45341	2.11481	8.02812	3.12202	1.81516	1.83707	3.68355	4.03285	2.61934	2.99034	3.74159	6.01217	3.20159	4.81644	7.33005	2.80572	4.42214	4.04608	4.73102	1.89895	5.06362	6.60882	5.72004	2.51279	4.40449
TCGA-AA-3814	0	0	6.8771	4.01147	2.9376	4.54407	5.08327	4.07986	2.60425	2.65519	2.48316	5.49124	3.62416	4.11193	2.39971	6.35992	5.5135	3.47972	6.22439	2.60956	3.89077	3.51006	2.90001	2.25815	5.20533	2.28055	7.75551	2.91689	2.23557	1.94999	4.15747	3.98859	4.87932	3.20974	3.42294	6.79163	3.92267	4.21344	7.84807	4.15786	6.09655	6.08979	4.51612	1.99354	5.97154	5.47073	5.34742	3.95048	5.02276
TCGA-AA-A00U	518	0	4.98009	3.54423	2.24535	4.7133	4.80288	3.42835	2.56683	2.69227	2.24282	4.77957	3.06069	3.75697	2.53023	4.4154	4.79803	3.20253	5.13916	2.50322	3.05801	3.10256	2.20877	1.67285	3.49385	2.26809	6.41326	2.57331	1.77545	1.88502	4.45659	3.73468	3.52991	2.79575	3.42294	4.78951	3.01105	3.87236	6.21082	2.86829	4.66557	3.87604	2.61035	1.78636	4.96012	5.31847	4.0124	2.39159	4.12236
TCGA-AA-A02H	61	1	5.49785	3.16913	2.42082	4.5998	4.60714	2.74605	2.43513	3.0436	2.0762	4.6726	3.22916	4.18798	2.00564	5.4073	4.84778	2.94268	6.38563	2.21822	3.06025	2.95308	2.77249	1.81831	4.49725	2.20676	7.09294	2.85202	1.66239	1.72393	4.59821	3.42281	3.05294	3.12337	3.42294	6.95056	3.33246	5.40381	7.05265	3.13625	5.14041	4.17286	2.89305	3.65646	5.69003	5.55406	4.28454	2.34496	4.47966
TCGA-AA-3679	457	0	6.28441	3.42231	2.70136	4.79693	6.36672	3.45289	2.43513	2.87385	2.03416	5.37496	3.5609	3.8903	2.04564	5.19977	5.08126	2.93876	5.31386	2.51015	3.36169	2.95046	2.56356	1.65664	3.66508	2.2985	7.38845	2.4843	1.8706	1.86227	4.58333	4.02548	3.21044	2.80385	3.42294	6.56909	3.45929	5.66978	7.29581	3.26437	5.25895	4.18308	4.88267	1.78636	5.95703	5.18792	4.44483	3.23714	5.20634
TCGA-AA-3562	608	0	6.64076	3.96102	3.13584	4.73297	5.06428	3.32931	2.90889	3.43331	2.23924	4.43494	3.75712	4.33202	2.39476	6.2474	5.32492	3.30765	5.51823	2.40489	3.63641	3.0427	2.65648	1.92658	4.75767	2.30952	7.35745	2.75225	1.76721	1.85013	5.11514	4.20703	3.63787	3.16005	3.55499	6.60452	3.7834	5.14651	7.7606	4.34348	5.33219	5.24154	4.47995	1.90007	5.60732	5.39068	4.87069	3.2531	5.04012
TCGA-CM-4744	609	0	3.20236	2.95323	2.12549	4.2103	3.45253	2.50484	2.45759	2.46961	2.06941	3.48609	3.14661	3.17419	2.60718	3.88351	3.97275	2.98474	6.33086	2.44665	2.5173	2.35834	2.39718	1.5454	3.39806	2.03364	5.81186	2.18986	1.75527	1.77923	3.41023	3.19836	2.4666	2.50886	3.42294	3.43847	2.5374	3.1456	7.26964	2.41146	3.90759	3.37774	2.16969	1.8002	4.41254	4.60268	3.68564	2.34397	4.19069
TCGA-NH-A8F8	511	1	5.50619	4.66269	2.63053	4.68461	5.19575	3.92045	2.87307	2.76345	2.56493	5.23396	3.61741	3.89415	2.24274	5.84445	4.69305	3.74257	6.37883	2.46949	3.89872	3.28117	3.23242	1.93461	6.31681	2.50981	8.29576	3.21246	2.25243	1.9112	4.35035	4.19741	4.23868	3.16717	4.41085	7.50676	3.77848	4.60161	7.35804	3.72442	4.76693	5.88482	3.10307	2.16403	5.38844	6.50874	5.68941	3.02083	4.96714
TCGA-G4-6303	2003	1	5.05433	3.89333	3.38355	4.84739	8.75266	3.35837	2.7777	3.43998	3.11559	5.52862	3.90092	4.3867	2.91217	5.60809	5.43471	3.9825	5.89333	2.55212	4.34325	3.57579	3.13068	2.25766	6.11182	2.96112	7.85463	3.41443	2.38019	1.90952	4.55365	4.17902	4.76365	4.0344	3.66249	6.61308	4.33323	5.16358	7.6182	4.05087	5.52222	6.23191	3.88865	2.19144	5.94324	5.62827	5.9969	3.03962	4.50952
TCGA-G4-6586	1089	0	3.67731	3.05579	1.79506	4.42619	3.69312	2.36625	2.52144	2.6924	2.03494	4.98133	3.08705	3.60742	3.1582	3.87818	3.69583	2.54538	4.48378	2.45036	2.65339	2.3248	2.55718	1.54857	2.74729	2.06548	5.25906	2.1747	1.68746	1.72393	4.22899	2.80978	3.20446	2.50708	3.48588	3.78455	3.12607	3.80505	7.11049	2.92632	3.2453	3.97953	2.07594	1.78636	4.42155	3.34751	3.58316	1.96731	4.466
TCGA-CA-6719	435	0	6.06371	4.93562	2.94287	4.95289	5.37152	4.16311	2.87938	3.45562	3.17622	5.72449	3.80912	4.97254	2.97624	6.34916	5.3445	3.67096	6.92981	2.35126	4.79249	3.72621	3.4661	2.33494	6.83329	2.98412	8.45992	3.56694	2.70474	2.0848	4.5045	4.56386	4.96957	3.77066	4.86622	7.46509	4.47785	5.1682	7.88941	4.19361	5.6175	7.082	4.13446	2.48364	5.63942	7.19717	6.51912	2.75861	4.93234
TCGA-QG-A5YV	1301	0	5.06128	3.19989	1.97308	4.36651	3.39532	2.55378	2.46503	2.79403	2.22478	5.02144	3.33868	3.29209	2.00128	4.77309	4.49945	2.64086	5.13853	2.5195	2.91269	2.58773	2.78825	1.6131	4.23747	2.13244	6.34794	2.94802	1.71282	1.86556	3.85924	3.31479	2.96107	2.86477	3.45528	4.78203	3.18465	3.63695	7.12209	3.0592	4.50054	4.03962	2.84718	1.80481	5.12592	5.29077	4.3223	2.76042	4.17488
TCGA-AA-3495	1127	0	5.19871	3.43689	2.27779	4.66818	5.0406	2.62561	2.43513	2.49918	2.456	5.06548	2.96387	3.47096	2.22932	5.25414	4.88632	2.80956	4.65219	2.67907	3.07412	3.00036	2.35898	1.63629	4.04503	2.22503	6.73431	2.70962	2.13968	1.72393	3.73133	3.80915	3.00778	3.10286	3.42294	5.63408	3.27805	3.70573	6.92809	3.15159	5.17498	4.23283	3.39095	1.78636	4.54341	4.98244	4.59757	2.30853	4.46641
TCGA-AA-3842	1126	0	5.38639	3.96578	2.28149	4.40101	5.58012	3.1425	2.64417	2.71798	2.41463	4.66301	3.49187	4.38225	2.49269	5.81637	5.51116	3.44165	5.93722	2.86211	3.51452	4.02661	2.69071	2.20024	4.66898	2.6901	7.50546	2.29142	2.07433	1.81501	4.20846	4.06924	4.53777	3.23177	3.42294	6.03374	3.81523	4.12972	7.86047	4.46238	5.78953	6.11137	2.78201	2.04237	5.34969	5.39734	5.12684	2.79726	4.58681
TCGA-AA-3844	454	0	4.91917	3.14677	2.26438	4.39642	5.03996	2.56349	2.55413	2.66362	2.27703	5.2771	3.34899	3.46882	2.08083	4.75938	5.06707	2.99474	4.58584	2.49909	2.8872	2.87028	2.39308	1.5427	3.4794	2.34342	5.96366	2.73119	1.76445	1.93574	3.7987	3.8905	3.31466	3.02766	3.42294	4.34666	3.4945	3.75651	7.28066	2.71775	4.65801	4.23279	2.74615	1.89707	4.37349	4.01425	4.16282	2.69611	4.43212
TCGA-AA-3982	822	0	6.00554	3.57726	3.66215	4.91927	5.46655	2.76952	2.90666	2.99831	2.9666	5.08614	3.24211	4.09932	2.34192	6.14748	5.0778	2.9444	5.0069	3.13209	3.89966	3.31087	2.37058	1.9194	4.79824	2.63774	6.57312	3.05223	1.9854	1.89005	3.99723	4.19739	3.44712	3.78229	3.5698	6.45387	3.87167	4.16024	7.27171	3.97224	5.10413	5.27155	2.97514	2.10256	5.21547	5.40414	4.70632	3.00629	5.1397
TCGA-A6-6140	734	0	3.48074	3.09612	2.55316	4.51198	6.09065	2.94834	2.71741	2.9704	2.46512	5.69955	3.19593	3.35552	2.18342	6.02225	4.29119	3.63386	4.1813	2.56256	3.16039	2.72834	2.87031	1.56365	3.74462	2.41826	6.938	3.09219	1.98006	1.88719	4.15081	3.81013	2.74819	2.96272	3.42294	6.87415	3.47082	4.45814	7.61227	2.84355	4.45676	3.41581	2.93912	1.84986	5.40376	3.90148	4.40126	2.28091	4.40962
TCGA-CA-6718	306	1	6.43285	4.18191	2.42091	4.91997	5.17394	3.98426	2.73585	3.12699	2.74496	6.59447	3.74095	3.90459	2.84955	5.49457	5.83756	4.66208	7.24944	3.04712	4.47796	4.89394	2.92261	1.94687	6.0493	2.74139	7.57959	3.06161	2.47699	2.07168	5.54441	4.15916	5.06837	3.35343	4.40823	5.99868	4.35182	4.71424	7.99153	3.26476	4.97988	6.24558	3.16654	2.05332	5.42319	5.87308	5.45706	2.85266	4.96859
TCGA-AA-A01K	943	0	7.16069	4.14844	2.09482	4.93434	5.9048	5.18239	3.33311	2.58557	3.3857	5.13674	3.43539	4.75317	2.81608	6.50817	5.51454	3.59922	6.35596	2.48566	4.26439	3.36447	2.70207	2.16484	4.8829	2.74781	7.55106	3.06536	2.88695	2.09261	5.03288	3.85971	4.34003	3.13052	4.16579	6.73882	3.62803	4.38024	7.70124	4.66326	5.35895	5.95623	3.6131	2.26715	6.06361	5.36642	4.96831	3.27772	4.99912
TCGA-AA-3509	1915	0	5.32923	3.56264	2.81441	4.67828	5.37455	3.27618	2.61148	2.57687	2.36442	5.52513	3.28438	4.21583	2.23006	5.21063	5.50593	3.2081	4.70615	2.50334	3.30277	2.87811	2.54177	1.90011	4.0877	2.43078	6.79023	3.16496	2.11251	1.77544	3.85152	4.62169	3.70766	3.49271	3.42294	6.20539	4.11974	4.35097	8.02692	3.01273	4.95275	4.44869	2.99991	1.86194	4.55365	5.00165	4.85156	3.25551	4.47187
TCGA-QL-A97D	666	0	3.82814	2.84066	2.01298	4.41587	3.80904	2.89884	2.78618	2.55155	2.25516	4.38369	3.44454	3.28872	2.08101	4.06501	4.555	2.74555	5.05299	2.57898	2.9467	2.25223	2.21802	1.54273	3.39845	2.33353	5.74377	3.13204	1.85927	1.76238	3.98904	3.73009	2.72284	3.2976	3.45633	6.48757	3.32697	3.75706	6.42434	2.50218	4.46031	3.481	2.56973	1.80541	3.61884	3.62394	3.99149	2.44183	4.00231
TCGA-F4-6461	338	1	6.48346	3.97974	3.3129	5.2169	5.60755	4.27604	2.85031	3.3439	2.41701	5.35608	3.42658	4.8921	2.703	6.00818	5.45213	4.65434	5.6999	2.35295	4.02858	3.50401	2.82301	2.18704	5.28355	2.83861	7.37803	2.95187	2.56034	2.07164	4.10223	4.36491	4.76446	3.58211	3.92357	6.6856	4.20457	4.63616	7.93473	4.14975	4.86885	6.2263	3.5705	2.23146	5.39903	5.78237	5.25138	3.37937	5.38568
TCGA-F4-6855	1442	0	7.32512	4.21681	2.69986	5.17677	6.04809	5.29715	2.89834	3.16711	2.93029	6.63044	3.99952	3.32396	3.08421	6.91789	6.65531	3.83613	6.19705	2.56628	4.9185	4.4141	3.16669	2.4293	5.78889	2.92698	8.52729	3.61657	3.039	2.08208	4.715	4.4154	6.2623	3.88494	3.67379	6.75539	4.73939	5.24687	8.02811	4.6797	5.93625	7.92134	6.23678	2.07087	6.53014	6.2471	5.75807	3.952	4.96929
TCGA-D5-6541	474	0	6.20783	4.01291	2.19099	4.78125	5.47508	3.65196	2.63071	2.75238	2.40178	5.25255	3.54077	3.41064	2.7438	6.06261	4.67419	3.38492	5.29927	2.35329	3.73522	3.95834	2.99312	2.18947	5.81829	2.79463	7.70432	2.9946	2.51815	1.82512	3.91213	3.93219	5.28104	3.43875	3.48999	6.02334	4.53531	4.37511	7.48299	4.40139	5.12084	7.05635	3.79574	2.14279	4.89256	8.38093	5.71392	2.77355	4.58401
TCGA-AA-3841	1124	0	6.86737	3.1734	2.25621	5.3589	3.95466	3.90231	2.99814	3.6947	2.44965	4.59885	2.96387	4.29779	2.1761	5.64477	4.52233	3.57076	6.26666	2.78144	3.55646	2.4624	3.03598	1.76397	4.58984	2.20648	6.9392	3.5232	2.07542	1.78196	4.5667	2.49547	3.57902	3.09917	3.42294	6.655	3.51222	4.05841	6.4779	3.53147	5.04583	4.5115	3.57192	1.95197	6.17487	4.96087	4.42422	2.51204	5.40806
TCGA-AA-3696	153	1	6.22283	3.64504	3.16362	4.31192	4.78425	3.55079	2.80405	3.65441	1.95089	5.61568	2.96387	4.35626	2.33083	5.49919	4.99274	2.9033	5.77001	2.58719	3.42844	2.9897	3.30501	1.87016	5.01769	2.42744	7.26828	3.18166	1.66239	1.72393	4.43018	4.16153	3.68395	3.33796	3.42294	5.5586	4.02396	5.10927	7.76729	3.37785	5.02409	5.01549	3.47234	1.78636	6.21306	4.98564	5.24071	4.45537	4.89562
TCGA-AZ-6600	368	1	6.73372	4.35456	2.92183	5.15404	5.80791	3.71691	2.81512	3.39046	2.93393	5.43998	3.77543	3.9505	3.76991	6.12678	5.48732	3.68016	6.75141	3.14219	4.04073	3.95177	3.06536	2.0909	5.5798	2.60951	8.00119	3.3879	2.48025	2.07107	5.13279	5.00855	5.73644	3.78411	3.61457	5.90624	4.36887	5.05262	8.12783	4.40421	5.56384	6.98269	3.20314	1.95228	5.2121	6.38976	5.65095	3.64675	5.16205
TCGA-AA-3520	731	0	7.07829	3.91484	2.88298	4.7413	5.62105	3.8209	2.63692	3.0443	3.01736	5.11895	3.72661	4.3717	2.58444	6.4415	5.7841	3.33139	5.79756	2.91208	3.92143	3.84002	2.89838	1.83726	4.9355	2.39755	7.73115	3.01551	1.78105	1.96786	5.06093	4.22364	4.71611	3.512	3.42294	6.7564	4.46043	4.31013	7.98944	4.07241	6.21566	6.25399	4.141	2.14314	6.00647	6.2476	5.36522	4.03281	5.12636
TCGA-G4-6588	796	0	5.5573	3.85629	1.97158	4.43085	4.42546	2.76958	2.60961	2.85431	2.19833	5.21483	3.01705	3.45228	4.21226	4.79357	6.52305	4.01431	6.57928	2.80843	3.58482	3.08235	2.62293	1.82407	3.93504	2.21519	6.8349	2.27585	1.92166	1.86985	4.59071	3.42612	4.50529	2.96411	3.46288	5.06086	4.2946	4.12445	7.39363	3.78193	4.79077	5.12154	2.53131	1.98007	5.24163	4.73311	4.3461	2.6707	4.32632
TCGA-CM-5348	699	0	6.42256	5.1669	3.86716	5.25378	6.71736	4.68203	3.03959	3.68086	3.27749	6.54218	3.98771	4.59386	3.00167	6.56254	6.06062	3.42752	7.16667	2.99226	5.32749	3.98048	3.85248	2.28263	7.05176	3.27456	8.70868	4.49917	2.81761	2.17924	4.95909	4.26095	5.74827	4.08223	4.09494	7.3232	4.78191	5.0899	8.0126	4.4675	5.76829	7.14375	4.71788	2.41163	6.36197	6.85172	6.54315	3.7986	5.17431
TCGA-AA-3875	549	0	5.6759	3.5264	2.73601	4.39138	4.79555	3.07489	3.08254	2.95473	2.50651	5.25997	3.18895	3.60314	2.30189	5.85729	5.2314	3.31723	5.07581	3.07123	3.3978	2.92397	2.83291	2.00549	4.03506	2.3724	6.66429	3.0132	1.98214	2.00338	4.60663	3.97607	4.16441	3.10133	3.42294	6.20758	3.4249	4.37484	7.69794	3.63835	5.18394	5.30333	3.41146	1.83775	4.80808	4.83705	4.60094	2.90602	4.99516
TCGA-AA-3549	639	0	5.58093	3.33083	1.94302	4.33618	4.65169	3.87319	2.71276	2.93139	2.3462	4.30938	3.34809	3.35094	2.05802	5.43009	5.22672	4.18613	5.67767	2.36036	3.41215	2.8912	2.09171	1.54262	3.64838	2.11916	6.47752	2.51678	1.90344	1.84655	3.99239	3.49486	3.97341	2.94775	3.48865	6.3479	3.35805	3.55987	6.53711	3.50816	5.76078	5.65154	2.32374	1.86088	4.63588	4.61057	4.01059	2.19284	4.53524
TCGA-A6-2685	1133	0	7.49723	5.29413	4.22533	4.86561	5.30949	4.04468	3.42406	3.71275	3.10051	5.72257	4.22238	5.04459	2.27658	7.30779	5.76304	3.56889	7.01975	2.92879	4.6771	3.85973	4.73787	2.42848	7.41448	2.65813	9.69985	3.65518	2.56137	2.23675	4.41534	4.99737	4.56281	3.75556	4.42062	7.60364	4.18742	5.54982	7.95902	4.67413	5.48061	6.17498	4.80923	2.65105	6.29764	7.89539	6.91764	4.0123	5.87286
TCGA-AA-A02O	28	0	5.38796	3.04594	2.02101	4.57732	3.27669	2.72581	2.7362	2.85868	2.2021	4.68474	3.15933	4.38965	1.99678	4.61167	5.06452	2.7612	5.72489	2.18003	2.81111	2.29111	2.87441	1.54789	3.38764	2.14914	6.13495	3.81212	1.78106	1.74409	4.34903	2.63944	3.19364	2.60737	3.47463	4.64457	3.07938	3.54889	5.9425	2.94941	4.24133	3.67543	2.83978	1.84498	5.35285	4.23923	3.23149	2.14536	4.80401
TCGA-AA-3510	1946	0	4.86043	3.08186	2.70502	4.42244	4.23979	2.64388	2.54524	2.96093	2.30855	4.62889	3.25908	3.90758	1.99759	5.25652	4.06989	3.03618	5.11957	2.5888	2.96291	2.57606	2.82333	1.67201	3.91399	2.20078	6.67211	2.53092	1.75676	1.81597	3.6769	3.13422	3.69525	2.76478	3.4838	4.72441	3.62066	3.70157	7.5056	3.23729	4.80657	4.57428	2.99789	1.95321	4.96133	4.62953	4.10256	2.08822	4.88938
TCGA-CA-6715	383	0	4.31754	3.7164	2.16585	5.17717	5.5046	2.91335	2.52322	2.93799	2.78634	5.94979	3.16669	3.48294	2.1726	7.38122	4.86784	2.89091	4.5769	2.47367	3.00189	3.01319	2.64477	1.60672	3.96963	2.47686	7.08885	3.33177	1.94091	2.15514	4.338	3.31924	4.1066	2.80624	3.48719	6.67816	3.55273	5.40463	7.86643	2.84258	4.11924	4.35929	2.78499	1.85922	4.96675	4.6875	4.62085	2.57498	4.26262
TCGA-A6-6141	255	0	6.15197	3.32317	3.08476	4.76569	4.09268	2.60262	2.81925	3.07744	2.70314	5.83096	3.33655	4.03201	2.67653	5.24645	5.6537	3.0869	4.88856	2.45323	3.55899	2.65775	2.87126	1.78268	4.34917	2.29047	6.72383	3.61239	2.07063	1.76999	3.88492	3.54087	3.64347	3.07277	3.50181	5.39887	3.84683	3.97422	7.46676	3.4029	4.71071	4.59101	3.20446	1.96014	5.37878	4.65234	4.64382	2.5402	4.73299
TCGA-AA-A02R	670	1	7.30178	3.35556	2.10466	4.29928	4.27426	3.24299	2.68266	3.11412	2.33411	5.04182	3.23064	4.09821	2.33146	5.56011	4.09711	3.69888	7.17208	2.1273	2.99791	3.09199	2.44442	1.81994	4.6349	2.21622	7.0177	2.64026	1.97219	1.8581	3.93051	3.12263	4.20001	3.13357	3.42294	5.462	4.40821	3.78708	5.75456	3.90463	4.78709	5.48454	2.09901	1.82783	6.2376	4.83	4.47093	2.26934	5.34013
TCGA-AY-A8YK	573	0	4.66022	3.3509	5.15882	4.60062	6.4355	2.80804	2.7966	2.60464	2.24866	4.4375	3.17824	3.71225	2.13943	4.79406	4.32335	2.64113	4.56775	2.47761	3.37967	2.57832	2.62254	1.57484	4.11253	2.50552	6.47114	3.28161	1.86552	2.09499	4.33766	3.8475	2.88448	2.77784	3.49108	7.02166	3.70436	4.35969	6.55295	2.78276	4.56403	3.81666	3.06881	1.8255	4.94467	4.91127	4.63245	2.67883	4.24651
TCGA-A6-6138	685	0	5.10888	3.90151	2.93225	5.10851	5.78861	3.77755	2.87957	2.81359	2.98664	5.73981	3.32037	4.05061	2.52345	5.99917	5.70641	4.22007	5.32822	2.82604	3.89413	3.35189	2.38455	1.73575	5.21056	2.43644	7.51917	3.13957	2.42336	1.96278	4.38803	4.54087	4.18741	3.91505	3.60299	6.12544	4.77959	4.85797	7.3543	3.36394	5.72499	5.75657	3.45758	2.02821	5.12372	5.36666	5.49778	2.67054	5.14807
TCGA-AA-3848	306	1	6.25306	2.88235	1.90385	5.53961	4.16641	3.63636	2.68046	3.84783	2.33597	4.21752	3.08851	4.00521	1.87572	4.89018	3.84421	2.86998	6.07068	2.6089	3.16372	2.3455	3.09917	1.61963	4.08533	2.31403	6.23884	3.30063	1.7371	1.8316	5.67527	2.53744	2.71363	2.71102	3.42294	6.24247	2.73046	4.51017	6.56137	2.73365	3.9253	3.13208	2.94129	2.44682	5.34895	4.61335	3.91045	2.29194	4.75159
TCGA-D5-6927	287	0	5.66795	3.74074	2.52098	4.64336	5.41522	3.505	2.84746	3.11912	2.64035	5.60548	3.80325	3.96017	2.41602	5.90605	5.59847	3.74355	6.26533	2.79719	4.00215	3.56835	3.54059	1.91891	5.46924	2.72459	7.43057	2.70619	2.42866	1.94448	5.16249	3.93393	5.45526	3.19273	3.74935	6.24356	4.30936	4.51	7.68824	4.15976	5.79763	6.55707	3.10545	1.92947	5.39824	5.80928	5.20977	2.67861	5.26536
TCGA-AA-3867	731	0	7.62326	4.60422	3.26401	4.80897	6.96034	4.17235	3.04948	3.36759	2.77359	5.5085	3.83486	4.38608	2.45308	6.74087	5.74003	2.9216	6.85583	2.70727	4.36324	3.58406	3.2145	2.41878	6.06789	2.48699	8.44055	2.82997	2.55926	1.78849	4.29872	4.72067	5.62056	3.37911	3.72891	6.64966	4.19307	4.82904	7.61789	4.45295	5.44537	6.53052	4.22224	2.17157	6.51722	6.83467	5.85305	4.04231	5.29899
TCGA-G4-6306	1359	0	2.99565	2.79546	2.01044	4.11966	3.01064	3.27545	2.52442	2.69208	2.10465	3.78982	2.96387	3.18107	1.98758	3.80244	3.77889	3.34972	5.08416	2.34903	2.57995	2.16447	2.36433	1.52328	2.35961	2.13671	5.6996	2.33502	1.84564	1.74309	3.34259	3.05673	2.44213	2.50274	3.42294	4.5444	2.85685	3.13091	5.98406	2.31769	3.4133	3.14147	2.34751	1.78636	3.53236	3.44781	3.24193	1.99744	3.98957
TCGA-AA-A01S	31	0	5.05712	3.01037	1.79506	4.28747	3.5295	2.33643	2.43513	3.06709	2.07188	3.53017	3.04282	3.44397	1.85884	3.4902	3.43183	2.60677	4.04821	2.07897	2.51293	2.20744	2.95441	1.53966	3.0447	2.07059	5.89389	2.4673	1.70932	1.72393	3.79544	2.40397	2.38253	2.36574	3.42294	5.25724	2.76392	3.84826	6.29997	2.35421	3.4474	3.07431	2.53143	1.91832	5.46139	3.65137	3.03133	1.91201	4.2109
TCGA-AA-3514	31	0	7.46555	3.72146	2.69336	5.26678	3.88095	3.67448	2.84131	4.7914	3.2676	4.13419	3.51577	5.23034	2.06998	6.2857	4.24467	3.22605	6.27792	2.66871	3.66787	2.83586	3.14183	1.61058	6.06142	2.24155	8.1266	3.19489	2.01837	1.83293	4.8741	3.06928	2.92077	2.91948	3.69091	5.91806	3.24862	4.28768	7.37567	3.84234	4.8485	4.07135	3.80388	1.86841	6.46386	6.18419	5.26565	2.83466	5.18173
TCGA-AA-A010	1064	0	5.51147	3.76998	1.79506	4.84275	4.73613	3.90498	2.76782	3.73924	2.39354	5.40495	3.59756	2.94314	2.12955	4.88415	3.54958	2.91653	5.93966	2.20954	3.061	1.94386	2.3096	1.6036	4.15357	2.55079	6.57214	2.4859	1.66239	1.72393	4.55846	3.4882	3.59618	3.08257	3.42294	4.21276	3.70379	3.88983	6.80495	2.93765	4.32037	4.33299	2.16848	2.0039	5.48791	5.46959	3.87068	1.93	4.76085
TCGA-A6-6652	751	0	4.63704	3.46009	2.09494	4.55945	4.3613	2.83562	2.6474	2.95915	2.47238	5.48264	3.29765	3.88495	2.18458	4.58295	4.55049	3.19117	5.57342	2.60336	3.17553	2.48058	2.17004	1.65142	4.14104	2.34247	6.72536	3.24128	2.22535	1.81648	4.21763	3.52099	3.15825	2.64067	3.62179	6.13677	3.85438	6.16416	7.24434	2.58101	4.78327	4.35224	3.33168	1.82642	7.23878	4.29322	4.31347	2.53509	4.63845
TCGA-5M-AATE	1200	0	5.13254	3.223	2.26641	4.6576	4.37506	3.02261	2.8739	2.87085	2.38331	5.4951	3.47649	3.5689	2.09852	4.43342	4.48334	2.68834	5.54176	2.53019	3.17675	2.5981	2.40173	1.64606	4.26641	2.34482	6.46354	3.11767	2.15469	1.7776	4.45201	3.53446	3.35859	3.05625	3.42294	6.23376	3.37494	6.0076	6.62046	2.78701	4.27359	3.94706	3.23565	1.81308	6.15423	6.09708	4.53763	2.59289	3.94417
TCGA-A6-3808	1014	0	7.31816	5.45024	4.451	5.12555	5.6122	4.3347	3.12159	3.33534	3.45108	6.01268	3.97548	4.26679	2.86794	7.25896	5.51551	3.61148	6.33694	2.99849	4.5319	3.80717	3.88938	2.31933	6.74884	2.5996	9.15738	2.91599	2.48105	2.07622	4.55528	5.07111	4.7032	3.77735	4.43751	6.83496	3.97992	4.96916	8.76535	4.63755	5.80314	6.6479	3.57999	2.65343	5.95603	7.11179	6.68027	3.33376	5.52696
TCGA-AD-6964	331	1	6.59497	3.84716	3.39935	5.54739	6.02192	5.81304	2.83283	3.75545	3.19592	6.14219	3.45533	4.10917	2.84137	6.49058	6.21365	3.28874	6.29559	3.01258	3.97521	3.89183	3.67158	1.9059	5.58862	3.14924	8.05018	3.45465	2.28577	2.00833	4.16008	4.4217	5.95504	4.44391	3.42294	6.45573	4.54439	4.67753	8.62433	4.51349	5.59578	7.17361	5.02882	2.63818	5.38356	6.44368	5.15048	3.31562	5.71708
TCGA-AA-3833	485	0	7.12648	4.38412	3.5318	4.37817	4.64857	3.85541	3.04003	3.10043	2.52722	5.61203	3.39358	3.81679	3.24566	6.23444	5.11763	3.75201	7.56629	2.71662	4.20109	3.05317	2.36479	1.95043	5.6973	2.28124	7.87849	2.80905	2.11701	2.05225	4.2215	3.63387	4.36232	3.27369	3.49763	6.26551	3.94307	4.25328	7.37521	4.17714	5.78	5.75678	3.78701	2.23414	6.43161	7.60446	5.18116	3.10302	5.52764
TCGA-CM-6679	306	0	6.93291	4.77875	3.2498	4.92167	5.83991	3.59512	3.01541	3.2443	3.17582	6.12475	3.87005	5.08029	2.96246	6.74322	6.05201	3.59855	6.18088	2.88761	4.73384	3.74096	3.29535	2.39901	6.0926	3.06412	8.39954	3.44017	2.9269	1.96493	5.37024	4.71376	5.53852	3.69685	3.58022	7.63768	4.51732	4.96439	7.84953	5.09587	6.267	7.04127	4.42898	2.09338	6.42683	6.36319	5.92766	3.88874	4.97856
TCGA-5M-AAT6	290	1	6.70627	4.27681	3.01271	5.11181	5.76591	4.46401	3.3726	2.69564	3.09536	5.94019	3.58856	3.74088	2.56786	5.97763	5.81292	3.85909	6.39361	2.43212	4.1224	4.6345	3.037	1.91239	4.62808	3.53406	7.58761	2.78778	2.2345	2.38385	4.99266	4.53718	5.44397	3.52106	3.52065	6.25839	4.43248	5.0641	7.70281	3.77858	5.77424	7.02865	2.89282	2.9297	5.86941	6.13415	5.13202	3.19086	5.29152
TCGA-AA-3532	882	0	6.07927	3.89384	2.66689	4.51971	5.12608	3.30115	2.85032	2.78205	2.5691	5.05203	3.68578	4.48986	2.43477	6.4739	5.46565	3.34408	5.69993	3.22826	3.66288	3.38425	2.70194	1.79339	4.79621	2.53264	7.36768	2.75238	2.49046	1.84552	4.61484	3.9506	4.96505	3.26081	3.48809	6.09398	4.16023	4.21124	7.23212	4.2644	5.81233	6.31119	3.03519	1.93059	5.48888	5.95461	5.06573	2.68877	5.20623
TCGA-F4-6460	972	1	6.17931	5.21066	4.51287	5.24514	5.62113	3.3563	2.84577	3.52835	2.93521	6.10943	3.6431	4.93791	2.59776	7.93445	5.33484	3.3165	5.86677	2.48569	4.77693	3.2466	4.42719	2.05457	7.57955	2.62909	9.26468	3.86142	2.68067	2.23205	4.91982	4.52013	3.8301	3.9032	4.2362	7.03712	4.19467	6.47409	7.96924	3.76286	5.20296	5.24509	4.31903	2.1111	5.93082	6.97232	7.1059	2.96102	4.91127
TCGA-AA-3531	1035	0	4.87802	3.14271	4.41324	4.94835	4.34877	2.89938	2.59726	3.13667	2.0832	3.67475	2.96387	3.67694	1.95954	5.43142	3.95944	2.88072	5.82047	2.30722	2.76808	2.5096	2.75404	1.5333	3.69973	2.35007	6.88837	3.59512	1.86648	1.75951	4.49117	2.89716	2.92941	2.68367	3.51346	6.4819	2.81742	4.12459	6.81418	2.99482	4.12024	3.33931	3.26988	1.93778	6.4425	4.35394	4.02438	2.32385	4.69916
TCGA-AZ-4616	156	1	5.57477	3.91882	2.10646	4.60945	4.8356	3.29832	2.61456	2.74466	2.161	5.58582	3.18302	3.61895	2.14668	5.33976	4.82728	3.15617	5.85408	2.3952	3.2073	2.59305	2.42248	1.67763	4.50098	2.10767	7.18454	2.67575	1.796	1.86395	4.44815	3.14859	4.14323	2.75481	3.5372	4.80279	3.03574	3.57757	7.29042	3.67796	4.97874	5.04898	2.28193	1.86867	5.29389	5.88644	4.46884	2.27193	4.46556
TCGA-DM-A28G	1849	1	4.83038	3.11129	2.07528	4.27049	3.89827	3.24353	2.64053	2.66721	2.24479	5.5821	3.08708	3.50474	2.03162	4.48809	4.15409	2.69213	4.15804	2.27289	2.89	2.60705	2.36829	1.66282	3.97343	2.10577	5.95908	3.31872	1.9357	1.75157	4.17914	3.38126	2.43099	3.03738	3.53858	4.53596	3.35428	3.57113	6.81983	2.63105	3.75092	3.47199	3.31495	1.92999	4.88597	4.71717	4.31367	2.8416	4.11608
TCGA-AA-3956	1035	0	6.1606	3.48176	3.95169	5.02459	5.09108	3.49043	2.67913	3.15831	2.57661	5.17793	3.0878	4.00094	2.25789	5.72618	4.82044	3.38216	4.94616	2.95061	3.87571	2.99232	2.6467	1.76916	4.37417	2.37039	7.12959	3.31618	1.99778	1.95853	4.06051	4.0649	3.89393	3.53798	3.42294	6.21576	3.93036	4.1946	7.62756	3.55584	4.9508	4.90566	3.51272	1.78636	5.01975	5.60885	4.86352	2.97391	4.79653
TCGA-A6-3807	1054	0	6.86691	4.26741	2.58975	4.64408	4.80906	3.04607	2.95033	3.20894	2.45194	5.16416	3.57627	4.45348	2.17802	6.03555	5.30525	2.78913	6.18328	2.20422	3.84594	4.13752	2.54575	2.04648	4.42034	2.28607	7.33483	2.88652	2.00262	1.76144	4.6477	3.64369	4.15257	3.28772	3.51829	5.67184	3.53587	5.35453	7.63627	4.37737	5.65766	5.72446	3.33007	2.37902	7.25072	5.55603	4.81328	3.24112	5.04363
TCGA-AA-3688	578	0	5.01005	3.58568	2.87622	4.85727	4.87207	3.02338	2.83266	3.03112	2.23188	4.74127	3.26399	4.18509	2.17528	5.952	5.04097	2.8863	4.87477	2.68003	3.4121	2.80671	2.64357	1.84605	4.05293	2.28709	6.80349	3.15191	1.7113	1.94406	4.32256	3.76572	3.40419	3.00508	3.48492	6.78558	3.39283	5.73483	7.39636	3.34286	4.94742	4.16207	3.24709	2.04941	5.73392	5.01234	4.3656	3.19468	4.60975
TCGA-CM-6168	395	0	6.64842	5.02373	4.263	4.83258	6.48928	4.38888	3.07226	3.27758	3.48233	5.9378	4.1734	4.07569	3.15814	6.68881	5.8842	3.56881	6.56617	3.7222	5.23054	4.46195	3.31914	2.89422	6.87882	3.26994	8.58954	3.78033	3.09658	2.40418	5.32995	5.26234	5.51508	4.327	4.13082	7.30902	4.91189	5.23244	8.15508	5.2371	6.22178	7.95132	3.83199	2.98893	5.76563	6.97672	6.48791	3.75722	5.17934
TCGA-AZ-4614	172	1	4.62462	2.89825	1.86515	4.36913	3.61338	2.42356	2.5453	2.64349	1.98792	3.73911	3.86643	3.05083	1.95356	4.0097	4.0411	2.82779	5.83788	2.235	2.42905	2.54961	2.7204	1.63442	3.09892	2.1038	6.50907	2.28424	1.80158	1.77099	3.66959	2.83097	2.59948	2.68282	3.48384	5.26045	2.79543	4.63276	7.67925	2.61744	3.80103	3.4945	2.19846	1.78636	4.84924	4.11075	3.53475	2.54371	4.57039
TCGA-DM-A28F	1094	1	5.35363	3.26802	1.85641	4.25018	6.22241	2.95872	2.48443	3.03547	2.20914	3.96618	3.10164	3.68182	2.10218	4.87601	4.29526	2.7781	4.88551	2.26417	2.81751	2.81326	3.07527	1.59086	3.4719	2.21017	6.38918	2.60351	1.99965	1.81443	4.27746	2.80458	3.04264	2.57325	3.44987	6.04345	2.77648	3.3342	7.63926	3.25608	4.91217	4.17964	2.64439	1.80171	4.844	4.24903	4.04573	2.97381	4.49828
TCGA-DM-A28C	2475	1	4.97512	2.87642	6.13456	4.63241	4.0983	2.93053	2.48392	3.07992	2.07313	4.59637	3.10026	3.50987	1.98656	3.81534	3.933	2.5189	4.0065	2.451	2.84161	2.48161	2.23951	1.58425	2.96235	2.26749	5.50495	2.52463	1.82144	1.74451	3.99732	3.04354	3.19761	2.5446	3.42294	6.39557	4.35048	3.94048	7.37195	2.56211	3.75496	3.2456	3.46075	1.80155	6.54924	3.36913	4.68342	2.63642	3.90415
TCGA-AA-3673	1522	0	6.44214	3.70175	2.59176	4.69114	5.07237	3.0099	2.68347	2.96997	2.51836	5.72298	3.30908	4.18639	2.44611	5.64949	5.23112	3.07112	5.27436	3.32547	3.82156	3.09474	2.90148	2.06616	4.37793	2.49782	7.12501	3.05267	1.9546	1.9317	4.09337	4.09842	4.06864	3.17977	3.53689	5.96274	3.89696	4.29416	7.17376	3.91037	5.01803	5.22863	3.16509	1.9462	5.59812	5.0131	4.73264	3.38526	4.80282
TCGA-AA-3973	397	0	5.41548	4.02853	2.41053	5.62443	4.97119	3.09211	2.81915	2.71476	2.60279	6.05084	4.04631	4.43404	2.34064	5.54978	5.25905	2.83232	5.30387	2.7122	3.61334	2.78141	2.59376	1.71597	5.19817	2.3679	7.55645	3.39903	2.26575	1.87012	4.08297	3.89823	3.542	2.81172	3.57613	6.4535	3.7697	5.75534	7.28442	3.17685	4.75092	5.30896	3.32817	2.11552	5.70612	5.26201	5.22675	3.41762	4.73992
TCGA-DM-A1DB	1348	1	5.52004	2.9139	1.87246	4.6673	3.64988	2.4001	2.55649	2.86989	2.01159	5.42037	3.26302	3.01851	2.05212	6.97566	4.07759	2.61872	4.31283	2.47289	2.55094	2.71957	3.77154	1.57401	2.90808	2.32406	6.08995	2.81114	1.7497	1.88031	3.78439	3.51046	3.37232	2.53794	3.44574	6.32109	3.10439	4.98186	7.93687	2.42515	2.69371	3.75303	3.19347	1.78636	3.66636	3.58978	3.9092	2.64799	4.32982
TCGA-AA-3979	730	0	3.91384	3.0089	2.3957	4.19302	4.11487	3.13404	2.49835	2.87687	2.15996	4.53784	3.1388	3.33652	2.14583	4.40907	4.46296	3.24906	5.58859	2.21186	2.6081	2.48769	2.21636	1.6488	2.77389	2.2976	5.62018	2.30016	1.76821	1.77676	3.59383	3.26578	2.90876	2.72576	3.61807	5.36139	3.62063	3.43308	6.86066	2.63	4.22109	3.86128	2.39986	1.78636	4.71514	4.29399	3.83989	2.72014	4.50652
TCGA-A6-5665	671	0	5.3185	3.55199	1.96624	4.29346	4.83394	3.0436	2.46583	3.19648	2.33877	5.63509	3.63658	3.35499	3.82498	4.25285	4.99528	3.65397	5.59819	2.67087	3.42155	3.14788	2.76553	1.69342	4.20047	2.3829	6.09953	3.03508	2.26386	2.00783	4.20013	3.37253	4.47585	3.14221	3.57414	4.70751	3.98593	4.2282	6.1509	3.18697	4.84959	5.04064	2.50699	1.88301	4.92921	4.52934	4.48353	2.63955	4.29547
TCGA-AY-4070	496	1	6.78814	4.03177	2.45948	5.06876	4.94562	3.70232	3.00507	3.06014	2.39248	4.8959	3.61491	4.01928	2.38019	5.98973	5.44163	3.39564	6.89181	2.82287	3.74425	3.54821	2.67431	1.77247	4.55775	2.24096	8.12912	3.16104	4.39911	2.1662	4.4222	4.11718	3.59727	3.08435	3.62104	5.32687	3.44178	6.19853	7.48497	3.6938	5.25905	4.23209	3.25516	1.90296	6.77628	5.74164	4.89097	2.85329	4.91375
TCGA-AD-6965	805	0	5.502	3.81445	2.29746	4.77411	5.33142	3.72776	2.76506	3.18798	2.52665	5.99951	3.50811	4.34778	3.13413	5.57704	5.10166	2.95252	5.49367	2.673	3.89772	3.49298	2.88305	1.85874	4.85777	2.67107	6.81263	2.94738	2.38555	2.00011	4.98668	4.116	3.38437	3.36383	3.52148	7.02285	3.74286	4.27814	7.79917	4.17588	4.89799	5.53697	4.0932	2.31699	5.91137	5.10518	4.95351	3.56181	4.50447
TCGA-AA-3680	335	1	5.23393	3.69255	3.2769	4.82198	3.98322	2.80083	2.75802	3.2936	2.28011	6.10473	2.96387	3.57788	2.19605	5.36958	4.31607	3.00456	4.4512	3.06616	3.77075	2.70322	3.03744	1.72036	4.89222	2.16631	6.54044	3.6014	1.94368	1.9942	3.82715	4.10261	2.84142	3.64677	3.51917	5.52741	4.36173	3.98685	8.22522	3.17167	4.44151	3.83839	3.22734	2.836	5.09242	5.12838	4.79676	3.15352	4.60176
TCGA-AZ-4615	1002	0	5.60801	3.56645	2.52519	4.40087	5.45867	3.87682	2.64409	2.75475	2.45931	5.67624	3.54411	3.658	2.55547	5.7704	4.81566	2.8415	7.24171	2.63899	3.62595	3.26843	2.34464	2.22087	4.52451	2.18465	7.15303	2.2472	2.17617	1.99474	3.63747	3.00075	4.74196	3.05259	3.48313	5.05264	3.59818	3.73677	7.90385	4.17043	5.17321	6.28748	3.51601	1.98234	5.56939	5.34324	4.79232	2.56332	4.30295
TCGA-AA-3952	61	1	6.64986	3.96699	2.37597	4.97315	5.12175	4.12625	2.72528	3.30189	2.89342	4.73474	3.31487	5.14558	2.1778	5.79942	5.34656	3.45413	6.55481	2.23709	3.46376	3.84865	3.32909	1.84702	4.80971	2.20329	7.59549	3.42007	2.15361	1.88636	4.33925	3.62218	4.25963	3.22489	3.61099	7.084	3.4356	4.09071	7.44247	3.64294	5.45226	5.15776	4.9775	1.94913	6.242	5.7644	4.79206	3.5243	4.94497
TCGA-AZ-5403	1910	1	6.05593	4.64169	2.75967	4.67834	6.26095	3.82633	2.6599	3.04348	2.77296	5.59857	3.58943	4.36856	2.86691	6.648	6.30319	2.91697	5.63055	2.43267	3.94454	3.75101	2.88144	2.25025	5.84472	2.53673	8.36427	2.81889	2.38164	2.01709	4.23661	5.67576	4.67376	3.1012	3.72739	6.56686	3.79988	4.64757	8.21934	4.16919	5.91099	7.02295	3.64102	2.3088	5.37383	6.56972	5.96109	4.08771	4.75617
TCGA-AZ-4315	1776	0	6.43369	3.15098	1.96845	4.04898	4.62505	4.14469	2.43513	2.70861	2.2748	4.20846	3.06615	4.08172	2.03434	5.55838	5.42637	2.67889	5.51602	2.52441	3.06179	3.23216	2.51781	1.86516	4.26452	2.30605	7.08518	2.3481	1.72345	1.84016	3.92008	3.48649	3.26093	2.65045	3.50021	4.83811	3.20711	3.40537	7.71414	3.62706	5.30888	4.84856	2.86109	1.99638	5.46721	5.52611	4.3457	3.72917	4.46776
TCGA-AA-3972	1551	0	4.30389	3.37355	2.94964	4.90187	4.87328	4.19622	2.66847	2.67089	2.29954	5.47581	3.65587	3.70831	2.15359	5.02359	5.02658	3.74545	5.1167	2.66699	3.5108	2.74133	2.46757	1.79115	3.56694	2.32367	6.24326	2.90966	1.99767	1.87365	4.21511	4.17707	3.89298	2.98423	3.42294	5.46732	3.44964	3.77126	7.19951	2.9427	4.77368	4.94697	3.06404	1.82525	5.48953	4.55128	4.01099	3.08214	4.54406
TCGA-AA-3517	1186	0	5.83236	3.23728	2.17406	4.98505	6.42264	3.33455	2.62548	2.90055	2.72408	4.84641	3.23088	3.85863	2.322	7.53112	5.16835	3.76103	5.76924	2.49861	3.63467	3.29052	2.62183	1.67097	4.23249	2.38492	7.24762	3.37084	1.97247	1.93122	4.69932	3.77909	3.87049	3.08201	3.42294	6.78722	3.49825	3.93784	7.23973	3.14105	4.92935	4.52651	2.85026	1.82787	5.43069	4.95295	4.5187	2.61666	4.79821
TCGA-AA-3529	0	1	5.8574	3.36529	2.70763	4.67031	4.24033	3.18145	2.64326	3.02358	2.31664	5.31693	3.16546	3.8575	2.10705	5.35567	4.56738	3.20092	5.93205	3.41143	3.5634	3.93752	2.87574	1.56729	4.42005	2.30457	6.84914	2.85047	2.26869	1.9244	3.86026	3.40083	3.28683	3.09083	3.50226	5.22312	3.39492	4.31669	7.32618	3.61409	4.55001	4.31019	2.50097	2.04126	5.82265	5.76444	4.6696	3.11024	4.67086
TCGA-NH-A50T	553	0	4.74772	3.26203	1.82861	4.36023	4.16238	3.29007	2.58878	2.61116	2.28641	4.5863	3.0405	3.28148	1.98783	3.84458	4.17121	3.01214	6.14877	2.27872	2.80008	2.49711	2.4663	1.64639	3.43825	2.21855	6.34425	2.53045	1.85592	1.83206	3.83942	3.29431	2.95368	2.57569	3.42294	5.63712	2.66393	3.66446	7.15942	2.61194	3.89098	3.79184	2.44304	1.85181	5.21892	4.1551	3.69863	2.87691	3.85009
TCGA-NH-A50V	588	0	5.81551	3.5984	1.91961	4.30275	5.02877	4.14485	2.67125	3.07919	2.71756	5.13712	3.52791	4.14411	2.52211	5.62001	5.50142	3.40834	5.96756	2.18666	3.55335	3.01872	2.40306	2.23125	4.59506	2.31001	6.90416	3.09978	2.09227	1.89412	4.72523	3.48064	4.64746	3.50476	3.6065	5.89627	3.84809	3.7826	6.70039	4.21016	5.91495	6.44041	3.51678	1.86412	5.06931	5.06403	4.63615	3.24466	4.53022
TCGA-AA-3502	1065	0	4.59103	3.0026	2.57746	4.26655	2.70045	4.20814	2.78403	2.78775	2.54242	5.20041	3.07559	3.23223	4.08797	3.93712	4.03246	3.48727	4.46779	2.43331	3.08325	2.69779	2.47044	1.6085	3.32601	2.35618	5.41983	3.4623	1.79279	1.7571	3.03856	2.93333	2.38516	3.45936	3.50744	4.13657	4.13117	3.36024	7.28577	2.68174	3.97029	2.93637	3.75876	1.83505	4.60158	4.01143	3.59672	2.54387	4.02614
TCGA-SS-A7HO	1829	0	4.57678	3.19164	3.14727	5.74069	5.367	3.6937	2.71204	2.64304	2.75674	5.36786	3.23226	3.83071	2.02728	4.36937	5.13021	3.12975	4.2784	2.21994	2.80302	2.83823	2.66651	1.52893	3.35891	2.78432	6.08396	2.71531	1.85305	2.05469	4.40508	4.01593	3.01954	3.16313	3.42294	4.95382	3.52383	4.72471	7.91073	2.29931	3.57426	4.40521	2.7003	2.6684	4.11182	4.78376	4.38487	1.99613	4.56897
TCGA-AA-A01Q	31	0	4.05744	2.89984	1.79506	4.43459	3.92171	4.22958	2.58821	3.12836	2.068	4.06199	2.96387	3.80081	2.01768	3.67525	3.96221	2.68211	4.68826	2.83445	2.53949	2.32574	2.401	1.61559	2.54465	2.26297	5.00718	2.59759	1.70775	1.76836	3.41739	3.22007	2.69402	2.63287	3.42294	4.34067	3.88393	3.24782	6.8949	2.22218	3.07971	3.47251	2.20896	3.23698	4.08778	3.55909	3.01055	2.31301	4.22251
TCGA-F4-6809	403	1	6.11578	4.79275	5.2286	5.01933	4.99466	4.26569	3.56315	4.05026	3.15689	6.09696	3.80359	4.50092	2.53829	6.55873	4.85394	3.64753	6.22592	2.40883	4.47905	3.52496	3.6117	2.1471	6.92325	2.56568	8.71693	3.64505	2.57969	2.16882	3.65483	5.08942	4.3766	4.49328	3.92977	7.58164	4.46215	4.95016	7.29893	4.2713	4.1817	5.83207	4.23872	2.35048	5.93094	8.51776	6.02777	3.62146	5.48282
TCGA-AA-3553	730	0	6.09342	3.77934	2.01201	4.60685	5.28958	3.28606	2.71244	2.96481	2.48356	4.80406	3.34767	4.71586	2.52558	5.92544	5.27334	3.40484	5.92651	2.59233	3.55084	3.29491	2.84094	2.08563	4.60871	2.49076	7.49984	2.47759	2.02893	1.91352	5.00221	4.4097	4.22879	2.96048	3.61065	5.72589	3.78337	4.51612	7.32283	4.00103	5.53148	5.32228	2.92118	2.03193	5.77574	5.58723	5.00704	2.668	4.91602
TCGA-CK-6746	0	0	4.0096	2.95748	1.83825	4.8773	3.65003	2.68429	2.71712	3.07841	2.08017	4.99008	3.01389	3.40584	5.4054	3.84097	5.36626	3.39427	6.68456	2.17647	2.52962	2.36481	2.5376	1.65206	3.38723	2.08933	5.51488	2.31953	1.69197	1.78117	4.12555	3.40593	3.7256	3.18869	3.4605	6.26661	3.94011	4.62161	6.86882	2.4043	3.69916	4.30853	2.28703	1.80781	5.61468	3.76576	3.75591	2.30091	5.01825
TCGA-G4-6309	2600	0	6.56615	3.46512	1.79506	4.20057	4.21554	2.58806	2.51548	2.47859	2.24167	5.11387	3.60447	3.74008	2.27244	4.52188	5.1121	2.8407	5.66193	3.02365	2.95546	2.9058	2.4685	1.63909	3.766	2.24442	6.52558	2.76779	1.79636	2.32615	4.43639	3.51082	3.14233	2.72941	3.42294	6.17132	3.30347	6.03513	7.9068	3.06933	4.50738	4.74066	2.75478	1.93175	5.67205	4.27001	4.2711	3.20637	4.69007
TCGA-CK-5915	0	0	4.53582	3.02137	2.40818	4.83555	5.38204	3.05132	2.54934	2.83253	2.23183	3.51997	3.39735	3.22815	2.10156	4.16446	3.96995	2.94412	4.2899	2.51519	3.1484	2.70793	2.42716	1.5316	2.88015	2.41042	5.96737	2.68707	1.82173	1.77276	3.94511	3.69177	2.77301	2.93797	3.42294	5.964	3.20767	3.7828	7.27473	2.53857	4.53427	3.2703	3.05765	1.78636	6.26883	4.06605	4.62955	2.4403	3.84401
TCGA-AD-6889	2532	1	5.51532	3.16119	1.83468	4.44687	4.06676	3.00117	2.52833	2.75722	2.06062	5.41584	3.25399	3.41254	2.22771	3.82123	5.52581	4.27327	4.49181	2.36947	2.75539	2.43697	2.12285	1.55935	3.38456	2.16495	6.19265	2.27994	1.7677	1.80183	4.49229	2.66109	3.45263	2.4537	3.45739	4.13091	3.06461	3.52733	6.41222	2.90313	4.98365	4.79494	2.72405	1.82543	5.14345	4.12399	3.49412	2.59499	4.36449
TCGA-G4-6298	0	1	6.26562	4.11158	2.12789	4.2593	4.87739	3.81899	2.50722	2.75934	2.36782	4.83198	3.61537	4.11496	2.02947	5.57406	5.28539	2.83985	6.48286	2.13123	3.354	3.05112	2.42303	1.84156	4.69328	2.19509	7.65377	2.73588	2.01913	1.81305	4.46843	3.12086	4.59225	2.63795	3.71004	6.56783	3.62897	3.69527	7.41028	3.4763	5.53733	5.94844	3.66259	1.89604	5.62452	6.05109	4.61644	3.08551	4.70129
TCGA-AA-3968	669	0	6.76037	3.75653	2.72849	4.7686	5.69357	3.35006	2.75202	2.79613	2.89432	5.40779	3.60211	4.7328	2.4622	6.40857	5.80865	3.80858	5.4674	2.5547	3.8359	3.37194	2.53848	2.1343	4.45454	2.62907	7.29943	2.82212	2.16623	2.01233	4.47891	4.70606	4.02089	3.89414	3.42294	6.85283	3.86157	4.79521	7.83521	4.20388	5.74176	5.61143	3.2457	2.03103	5.38671	5.28916	5.37763	3.4158	5.06688
TCGA-CM-6675	397	0	6.24521	4.14664	2.05151	4.31049	4.64224	3.5016	2.57571	3.16118	2.29522	4.93378	3.41079	3.68738	2.15335	5.16631	4.41131	4.48215	5.47295	2.80447	3.55649	3.7149	3.18341	1.88154	4.33978	2.1863	7.06415	2.2583	2.04392	1.82747	4.37563	3.14238	4.23345	2.98408	3.67812	6.07272	3.62296	3.71801	7.25465	4.02971	4.99058	6.01234	2.84249	1.91739	6.8579	5.5409	4.6223	3.2557	4.5879
TCGA-AA-3660	2375	0	5.46709	3.48773	2.85589	4.68966	4.6719	2.9789	2.88886	3.19391	2.32681	5.63007	3.27015	3.66459	2.18557	5.62828	5.33104	3.02711	5.14477	3.21987	3.59804	3.03818	2.97108	1.98165	4.60428	2.45625	6.81785	2.67312	2.06137	1.94286	4.33796	4.00074	3.91353	3.15308	3.49513	5.65319	3.74174	4.27251	7.16265	3.72778	4.77483	5.11955	2.83393	2.05498	5.21767	5.66213	4.82382	3.2752	4.81642
TCGA-CM-6165	488	0	5.16778	4.13164	3.53422	5.12805	5.77904	3.53701	2.8591	3.07781	3.15723	6.19112	3.57331	4.45061	2.84048	5.83793	5.61414	3.58022	5.37965	3.20428	4.09168	3.31071	2.72297	2.26797	5.63325	3.3979	7.62836	3.45347	2.65761	2.34343	4.3739	4.96345	4.82066	4.10242	3.6182	6.59301	4.60519	4.75028	7.62651	4.00117	5.29803	6.60912	3.49736	2.00781	5.52062	5.73552	5.7392	3.26499	4.51013
TCGA-AY-4071	29	1	6.5146	3.55939	2.39283	4.74729	4.17817	3.13284	2.9105	2.64526	2.45579	4.33458	3.55304	3.96188	2.04192	5.62308	5.1778	2.93223	5.68628	2.50402	3.79244	2.79994	2.54068	1.6607	4.74868	2.28454	7.61773	3.11636	2.1844	1.79425	4.65729	3.44812	3.30279	3.14134	3.48427	6.56625	3.54781	4.15825	7.10946	3.97867	5.32714	4.69335	2.9023	1.92233	5.35171	5.46673	4.74467	2.4049	4.93363
TCGA-AA-3672	0	0	6.62922	3.36604	1.79506	4.40979	3.44824	4.75647	2.91286	4.00539	2.51275	4.15828	2.96387	4.00779	2.03261	5.29075	4.38682	3.4958	6.51256	2.81375	3.20736	2.60947	2.93636	1.5596	5.07035	2.39462	7.04668	2.57072	1.66239	2.00702	4.53036	2.34954	3.91681	2.79923	3.61812	5.36169	3.40027	4.00636	7.36285	3.52419	4.75134	3.98088	3.14714	2.20018	5.58167	4.5746	4.19713	2.42803	5.59189
TCGA-CM-6163	427	0	5.88097	3.44835	3.63006	4.3549	4.48343	3.80941	2.862	2.8742	2.79852	6.03989	3.70938	4.92429	2.65136	5.78244	5.54199	3.81069	5.25449	2.89322	4.00516	3.05595	2.46363	2.20506	5.06057	2.92097	6.8707	4.06074	2.09028	1.888	4.24517	3.65693	4.90033	3.79715	3.4829	7.61205	4.49725	3.93064	7.83153	4.46443	5.23226	5.95864	4.1225	2.01177	5.3651	4.91123	5.23478	3.2334	4.67875
TCGA-A6-2677	740	1	4.83489	3.88986	3.50352	5.14864	5.71756	3.8719	3.32841	3.63756	3.22548	5.78039	3.98396	3.83742	3.48874	5.25096	5.10432	3.05707	4.65554	3.34309	4.12096	3.77222	3.27856	2.31387	5.06269	3.21339	6.38856	3.73421	2.31219	2.3681	4.49548	5.02642	4.42786	4.4978	3.79135	6.27978	4.22651	4.23286	7.81693	3.37607	4.4375	5.60824	3.80043	3.259	5.30471	5.40407	5.65188	3.49375	3.96482
TCGA-AA-3851	1006	0	5.71353	3.62109	2.61514	4.47405	3.97162	2.95617	2.5603	3.05972	2.29199	5.64199	3.22125	3.96604	2.12845	5.71161	4.84007	3.51627	4.90337	2.29676	3.14998	2.97505	2.86319	1.66508	4.16056	2.17622	7.01517	2.90323	2.0052	1.85317	4.30696	3.68577	3.38928	3.18205	3.42294	5.84651	3.49358	3.88066	7.4195	3.61748	5.33635	5.02919	4.6633	2.37782	5.60606	5.33999	4.53592	2.80528	4.98533
TCGA-AA-3712	0	0	5.62178	3.55134	2.47677	4.56724	5.30305	3.43419	2.77288	2.91332	2.58035	5.24303	3.51995	4.2282	2.57132	6.77954	5.73332	4.05196	5.69383	2.79941	4.05474	3.8739	2.86128	2.14226	4.78792	2.79375	7.37322	2.94416	2.16025	2.03717	5.41361	3.71501	4.74765	3.55564	3.42294	7.17971	4.06962	5.77934	7.50108	4.14469	6.10026	5.96769	3.08324	2.12257	5.83064	5.15936	4.95714	4.03001	4.701
TCGA-AZ-4308	3324	0	7.80142	3.76971	3.01883	5.0667	4.06662	3.74611	2.81532	3.45031	2.3934	4.3174	3.35525	5.25282	1.95643	6.45664	4.68215	3.40804	6.36832	2.07897	3.63668	2.90585	3.36704	1.68743	5.29736	2.20302	8.29999	3.25358	1.8626	1.72393	5.05464	2.34603	3.53593	2.76744	3.78173	6.32367	3.0191	4.00662	7.25743	4.93308	5.5639	5.19731	2.97794	1.8249	6.19986	5.84634	4.50078	3.27687	4.9556
TCGA-G4-6311	1199	0	6.32495	3.92252	2.76978	4.37999	5.37371	3.88548	2.68562	2.98717	2.59001	5.3342	3.71373	3.42716	2.35408	6.83383	5.93041	4.15509	6.30618	2.59339	3.76513	3.65478	2.38682	2.40847	4.78347	2.3887	7.77889	2.98964	2.16128	1.94698	5.09526	3.78571	5.60248	3.16807	3.58427	6.60026	4.41603	4.36457	7.68735	4.69264	6.14387	6.89728	4.07919	1.90334	6.25464	5.79967	5.08598	2.70658	4.95854
TCGA-A6-2682	424	1	6.71107	4.08117	4.16195	4.73549	5.06028	3.96453	2.43513	2.66509	2.58764	5.38366	3.53518	4.52456	1.9545	6.29874	5.18678	2.73629	6.37632	2.7139	3.54256	3.31969	2.89024	1.89819	5.06617	2.28979	8.1824	2.82014	2.18399	1.72393	4.31228	3.59772	4.49473	2.83125	3.96963	6.17947	3.43225	4.44257	7.58539	4.31387	5.97183	6.32459	4.09786	2.00118	5.32199	6.39074	5.19338	3.32573	4.76156
TCGA-NH-A6GA	302	1	5.27042	3.92772	2.39815	4.77347	4.96716	3.32325	2.93438	3.27518	2.70249	4.343	3.70548	4.51557	3.25778	5.4169	4.87401	3.44078	6.48771	3.16121	4.19826	2.96636	2.93388	1.8355	5.1909	2.47987	6.8158	3.45237	2.34605	1.91384	4.63131	4.16717	3.00808	3.24652	3.62802	5.89051	3.7468	4.54005	7.67463	3.24073	4.882	4.20726	4.0451	1.9721	6.22008	5.45995	5.33718	3.13984	4.48302
TCGA-AY-A69D	543	0	5.22766	3.53567	1.94682	4.53165	4.49422	3.55279	2.74951	2.5015	2.75659	5.13659	3.77401	3.7455	2.17129	4.7423	5.42645	3.11217	5.06994	2.81114	3.29902	3.5822	2.56551	1.71996	4.37736	2.32815	6.59387	3.32803	1.86353	1.82569	4.51979	3.24007	3.19981	2.87223	3.42294	6.86419	3.90286	4.02751	7.53108	3.07045	4.88847	4.06904	3.07894	2.5245	5.13669	4.35393	4.68387	3.35269	4.41062
TCGA-AA-3975	1036	0	6.06724	3.39793	2.9452	5.49882	6.50525	3.36085	3.27608	3.03567	2.53902	5.48245	3.56576	4.37944	2.07591	5.58796	5.14191	3.54912	5.35091	2.71822	3.59288	2.91866	2.55124	1.59284	4.5018	2.50793	6.88571	3.32106	2.01073	1.90368	4.58019	3.7904	3.47882	3.08828	3.49357	6.49356	3.8078	4.45947	6.45375	3.42634	4.80575	4.14642	2.91347	1.94243	5.2738	4.5628	4.61235	2.51095	4.89602
TCGA-A6-A5ZU	293	0	5.65488	3.74204	2.55582	4.39914	5.48236	3.16549	2.63112	2.74405	2.31329	5.09157	3.4626	3.30381	2.49699	5.569	4.85008	2.91891	5.40864	2.43426	3.58487	3.4748	2.67064	1.8157	4.5286	2.79828	7.27695	2.58568	2.15767	1.78148	4.50861	3.44007	4.59918	3.18595	3.56781	6.02941	3.94021	4.23168	6.95785	3.94664	4.2564	6.67042	3.64122	1.95066	5.02271	5.23969	4.53069	3.51477	4.76034
TCGA-G4-6628	2424	0	5.34397	3.66907	3.47744	4.52543	4.53905	3.45468	2.92305	3.03161	2.56464	6.20282	3.50143	4.11648	2.2944	5.38669	5.28042	3.73002	4.14044	2.74365	3.33222	2.86494	2.51765	1.81836	5.23448	2.4957	7.07332	2.72742	2.2461	1.87868	3.91037	4.4829	3.9892	3.58373	3.55953	5.74583	4.58247	4.59974	6.61067	3.04483	4.86075	5.00551	2.40864	2.25477	5.47406	5.26912	4.5395	2.68354	4.80327
TCGA-CM-5862	153	1	4.48193	3.46542	2.36903	4.55162	5.72864	3.45023	2.5838	3.14212	2.38929	5.7556	3.31054	3.75033	3.01777	5.31481	5.17476	3.40644	4.50258	2.4485	3.12191	3.18141	2.01372	1.90676	4.60489	2.42302	7.04392	2.2285	2.18212	1.81852	3.67717	4.65336	3.56353	2.90679	3.72649	5.07216	3.74778	3.99225	7.87875	3.43047	5.10706	5.92493	2.68563	1.92504	4.47072	5.28913	4.76515	3.50124	4.43474
TCGA-D5-6898	229	0	5.42755	4.54152	2.92386	4.91378	5.88171	3.5609	2.91792	3.27518	3.10778	5.95714	3.78592	4.41176	2.66662	6.0057	6.13363	3.9123	6.0031	2.82953	4.42269	3.0297	3.39575	1.89001	6.50035	3.10207	8.42985	3.47112	2.56381	1.98688	4.85987	4.29776	4.54519	3.92506	4.18914	7.075	4.49143	4.85664	7.3547	3.47457	5.49395	6.02689	3.92341	2.03206	5.88342	6.69163	6.25761	3.06704	4.87555
TCGA-AA-A00F	1035	0	7.00014	3.70031	2.83395	4.65615	4.46434	4.04532	2.98051	2.90076	2.82843	5.35862	3.38127	4.30785	2.6892	6.2739	5.02552	3.67245	6.19354	2.53436	4.46352	3.17583	2.31264	2.15627	4.34224	2.34917	6.78271	3.10277	2.36734	1.75222	4.32874	3.44334	4.42211	3.31821	3.56361	5.7702	3.74786	3.926	6.5505	4.58857	5.21364	5.20944	2.62354	2.05515	5.35806	5.04738	4.72283	3.13427	4.74798
TCGA-D5-6932	346	0	5.35443	3.85782	2.21229	4.65593	5.42274	3.45026	2.67486	2.87243	2.52117	5.25528	3.47812	4.11998	2.44227	5.42416	5.41823	4.15089	6.25491	2.34612	3.57151	3.34957	2.62186	1.85719	5.17456	2.49721	7.83767	3.11747	2.36223	2.00259	4.73788	3.84644	4.43127	3.25332	3.70757	7.08434	3.93334	4.65573	7.14734	3.39683	5.36953	5.73478	3.22308	1.85682	5.7448	5.56313	5.22401	2.73017	5.00796
TCGA-F4-6806	1260	0	5.55011	3.63003	2.49378	4.86951	5.01898	2.91881	2.56793	3.09311	2.57069	6.38165	3.41244	4.1845	2.14695	5.36015	5.04665	2.82505	4.88935	2.40506	3.61083	3.02033	2.55962	2.00754	4.70233	2.40113	7.20849	3.06304	2.0689	1.79924	4.39737	3.60502	3.90267	3.12807	3.42294	6.38428	3.70173	3.92428	7.59905	3.79494	5.23914	5.45751	3.40882	1.92319	5.78464	5.0042	4.86401	2.74413	4.52837
TCGA-F4-6569	1087	0	7.96759	4.82961	3.96362	5.27248	6.3094	4.17282	2.89927	3.67939	3.10609	5.96387	4.09457	3.84829	3.65578	7.27965	5.73909	4.27207	6.86415	3.2771	5.7447	4.81417	3.30806	2.23713	6.4917	3.92465	8.7611	3.02909	3.16	2.09455	4.80188	4.7605	6.40881	4.28674	3.48903	7.64952	5.02782	5.57761	8.34437	6.08574	6.44016	8.41431	4.56256	2.43039	5.76012	6.7288	5.64935	4.01348	5.42155
TCGA-A6-2679	1366	0	6.65187	3.45023	1.79506	5.04695	3.361	2.70573	2.60812	2.52645	2.06543	4.25544	3.40998	4.35047	1.7982	5.36453	4.22032	2.73259	6.53535	2.20609	2.52781	1.94386	3.015	1.60116	4.33761	2.04088	7.16642	3.32811	1.66239	1.72393	3.84244	2.15027	2.86696	2.80234	3.42294	6.10222	2.21562	3.51523	6.86869	4.11637	5.15217	3.04388	2.91794	1.89612	5.39523	5.31863	3.85705	2.58478	5.45978
TCGA-A6-5657	962	0	6.34384	5.48867	3.55625	4.50526	5.62607	4.43365	3.25916	3.39876	3.25913	5.70813	3.7289	4.78308	2.5372	6.95113	6.04683	3.95654	7.40051	2.82695	4.78761	4.20406	3.80117	2.40086	7.1336	2.68742	9.15251	3.94123	2.39258	2.08341	4.8773	4.8258	4.44658	4.184	4.29554	7.03501	4.58356	5.21002	7.88101	4.97984	6.01635	6.5403	3.46043	2.44206	6.19852	7.58279	6.31524	4.245	5.74289
TCGA-AA-A00Q	1278	0	5.97894	3.66159	2.08938	4.84021	4.31469	3.03118	2.9559	3.11508	2.46421	5.01968	2.96387	4.99533	2.29834	5.37162	4.53538	2.80771	5.72119	2.25337	3.24934	2.87191	2.73678	1.85268	4.61003	2.38122	6.86726	2.72177	2.00052	1.80219	3.75808	3.76935	3.45648	3.03604	3.73353	6.7893	3.53412	3.80504	6.87811	3.54049	4.59834	5.30723	3.4735	1.90114	5.01489	5.06671	4.63462	2.72006	4.60854
TCGA-CM-6169	396	0	5.60443	4.49209	3.58394	5.30362	8.5989	4.24859	2.73278	3.07978	3.56398	6.5889	3.74722	4.70092	3.50675	6.51499	6.65555	4.0191	5.96038	3.60502	4.4016	4.17106	2.70191	2.63264	6.30326	3.22829	8.23987	3.75985	2.72884	2.19657	4.68107	6.01719	5.84653	4.45427	3.87915	7.14937	4.76654	5.35336	8.46686	4.34021	6.10576	7.15092	3.33261	1.97972	5.47761	6.56468	6.42349	3.15152	5.04648
TCGA-AA-3980	242	0	5.1759	3.32931	2.82772	4.57252	4.95796	3.08622	2.78533	2.72282	2.57041	5.64979	3.19277	3.50832	2.28823	4.91819	5.01801	2.91486	4.61738	2.441	2.89301	2.86396	2.23374	1.69717	3.47628	2.3289	6.12625	2.67022	1.84566	1.79406	3.79709	3.79963	3.05298	3.14497	3.54252	4.97577	3.35195	3.80891	7.08803	2.74449	4.54845	4.02196	2.74834	1.88922	4.70997	4.02211	4.35075	2.67289	4.77259
TCGA-DM-A28H	3561	0	4.04613	3.0579	1.8575	4.61419	4.85647	2.36347	2.50965	2.93665	2.11959	3.93582	3.19946	3.82902	2.00127	3.71304	4.02444	2.49943	4.03665	2.26731	2.5733	2.70234	2.77411	1.56204	3.41745	2.32274	6.32297	2.47792	1.82579	1.80617	3.92551	4.03931	2.77335	2.77133	3.45035	6.00836	3.41021	3.56463	7.35194	2.58765	3.79122	4.11633	2.33574	1.78636	3.7433	3.85467	4.34144	2.38768	4.10874
TCGA-F4-6703	1456	0	8.33199	4.60471	4.12844	5.09762	6.45397	7.06254	3.21323	3.79771	3.28254	6.09064	3.81393	4.47163	3.30694	7.20473	6.69616	4.75457	6.20794	3.15715	4.58216	4.93446	3.32272	2.34671	6.46771	2.98766	8.71043	3.08473	2.40022	2.13847	5.50774	5.17549	7.47117	4.69919	3.6095	7.28117	5.14658	5.92371	8.24594	5.378	6.97543	8.69807	4.86305	2.24383	6.12439	7.77143	5.91924	3.59907	5.72179
TCGA-D5-6922	308	0	5.97476	4.83337	3.86684	4.9754	7.32778	3.5865	2.94805	3.77243	2.98117	5.7379	4.10716	5.12559	2.80205	6.28472	5.14454	3.47403	5.76944	3.03562	4.91142	3.79076	4.14599	2.49934	7.18858	3.17986	8.85095	3.7521	2.82859	2.02566	4.73938	4.08796	5.08182	4.05805	4.11044	7.29614	4.46184	5.34291	7.62499	4.6346	5.49225	6.76085	4.02411	2.16501	5.65932	6.59155	6.56913	3.55796	4.83837
TCGA-D5-5537	1381	1	5.62599	4.00469	2.16588	5.06145	5.52683	4.17243	2.64026	2.66172	2.49375	5.91749	3.37256	4.65877	2.42867	5.76728	5.16707	2.86306	5.48148	2.58479	3.69953	3.13374	2.99388	2.21761	4.61199	2.45446	7.58219	3.54444	2.24088	1.85518	5.02834	3.6622	3.92289	3.78665	3.50105	7.03612	3.72541	3.86518	7.59607	4.60507	4.93219	5.82605	3.42179	2.01822	6.21372	5.45858	4.73988	3.10839	4.42044
TCGA-DM-A1D4	2821	1	2.66534	2.79041	1.88843	4.26938	3.37091	2.4779	2.43513	2.71063	2.024	4.90908	3.09651	3.10211	1.92399	3.25476	3.72699	2.58903	3.73292	2.23593	2.47724	2.30496	2.05633	1.52619	2.31466	2.15058	4.83659	2.5464	1.69482	1.77897	3.158	3.03419	2.65057	2.4832	3.44368	3.53669	3.05832	3.12448	5.79563	2.24358	3.29297	3.77078	2.81135	1.82151	3.43558	3.22547	3.38753	2.75861	3.84637
TCGA-AA-A004	424	0	5.88539	4.43796	1.79506	6.00846	4.18296	3.52376	3.35947	3.27799	2.13307	3.62782	2.96387	4.35374	1.8316	5.39292	4.00868	2.97024	6.52743	2.28265	2.85205	3.26545	2.95958	1.51166	4.08188	3.05203	7.85175	2.94042	1.78647	1.84465	6.05353	2.85438	3.23994	2.80165	3.42294	5.05631	3.02724	4.4472	6.31272	3.07881	4.62237	3.20036	2.97167	1.78636	5.97781	6.41786	4.13632	2.2254	6.16215
TCGA-AA-A01P	1158	1	6.31258	4.26346	2.55175	4.94327	5.53171	4.46628	3.11194	3.11192	2.69162	5.58406	3.42542	3.98631	2.87231	6.52416	5.49507	3.74833	7.09764	2.7832	3.94787	3.34217	2.6078	2.34164	6.18363	2.53918	8.20946	2.68234	2.30055	2.12214	4.28824	4.42346	5.42236	3.59819	4.46786	6.24884	4.4102	4.79659	7.28439	4.24636	5.75515	6.28301	3.0798	2.16775	6.36477	6.46529	5.51611	2.55075	5.60829
TCGA-D5-6537	146	1	4.27273	2.89956	1.87605	4.16168	3.76702	2.52198	2.53148	2.81017	2.12084	6.15581	3.01136	2.97406	1.98299	4.22273	5.35515	3.47754	4.86209	2.52392	2.68504	2.56439	2.07587	1.56098	3.05163	2.21153	6.07965	2.58504	1.69046	1.79146	3.71834	3.20803	3.41465	2.50689	3.52708	4.06058	3.15539	3.29552	7.68862	2.41479	4.76844	4.20596	2.32092	1.86613	7.01346	4.66115	3.56934	2.40835	4.52874
TCGA-D5-6532	555	0	4.42623	3.35223	2.10659	4.71775	4.84194	2.6567	2.68419	2.77984	2.28986	5.13759	3.19144	3.62971	2.02729	4.6321	4.52593	2.89929	4.66012	2.46401	2.96696	2.61193	2.63944	1.67917	3.59896	2.33591	6.43043	2.93856	2.04167	1.7663	4.36989	3.52368	3.77111	2.81379	3.42294	6.88305	3.79564	3.87987	8.02965	3.02723	4.30892	4.69307	2.94758	1.78636	4.42226	5.32121	4.43744	2.44213	4.21823
TCGA-AA-3831	547	0	5.69269	3.52895	2.27561	5.14078	4.96161	2.84448	3.17276	2.88648	2.2352	5.31697	3.63556	4.36041	2.17056	5.22522	5.41316	2.87085	4.77939	2.15728	3.20884	3.09309	2.91756	1.87365	4.166	2.28961	6.8351	2.96718	2.32319	1.8351	4.61143	4.09105	3.14221	3.08891	3.42294	6.15352	3.55479	4.41448	7.57007	2.98964	4.9783	3.96197	3.58338	1.91813	5.55337	5.02234	4.7323	2.82901	4.61262
TCGA-CM-6171	427	0	6.84542	3.1787	2.29436	4.66958	5.60034	2.84225	2.75784	2.89101	2.75578	5.29391	3.10171	4.41585	5.34615	4.0855	5.94453	5.59254	4.29172	2.37978	3.03943	2.94235	2.01473	1.6083	3.32991	2.7551	5.7948	2.60584	1.82313	2.11639	4.70575	3.74174	3.6299	3.22624	3.42294	4.87718	3.68646	4.25753	7.12084	2.48273	5.07489	5.39159	3.22833	2.01472	5.75353	3.78938	4.29837	2.46189	4.27115
TCGA-AA-3970	1096	0	5.76425	3.70618	2.86696	5.13173	5.19036	3.45944	2.84541	2.97659	2.5307	5.57478	3.17912	3.40023	2.34126	5.98284	4.76022	3.13383	4.77951	2.47915	3.39894	2.63161	3.18912	1.6274	3.94121	2.56601	6.36667	2.9176	2.12297	1.88104	4.38348	4.77822	3.15691	3.33599	3.42294	5.58483	3.39179	4.29146	8.04833	3.23059	4.78181	3.84494	3.11053	1.78636	5.13526	4.97431	4.8008	3.02874	5.42774
TCGA-AA-A02K	426	1	4.88612	3.00018	2.04874	4.59342	3.69895	2.5108	2.61721	2.64188	2.19738	5.043	3.61096	3.58321	2.03436	4.28456	3.95527	2.67891	5.75923	2.16425	2.645	2.9072	2.31036	1.64988	3.21963	2.14999	6.24433	2.51917	1.83769	1.85834	3.56889	3.11487	3.22173	2.67058	3.42294	5.7443	2.85465	3.36112	6.73033	2.80854	4.0268	8.35169	2.54136	1.78636	4.78609	3.60041	3.72074	2.09784	4.59764
TCGA-DM-A1D9	4270	0	5.32974	3.04146	2.19144	4.34108	3.81462	3.08399	2.52661	2.9246	2.39926	5.25503	3.67408	3.63717	2.2027	4.42948	4.32728	2.91429	4.39203	2.14546	3.01069	2.55303	2.57741	1.74093	3.60471	2.15573	5.99184	2.61354	1.77072	1.78554	4.33405	3.20434	2.63426	2.69916	3.55936	5.04192	3.28953	3.63901	6.34291	3.13028	4.29205	4.29708	3.16061	1.84349	4.74451	5.82317	3.85148	3.38204	4.02101
TCGA-CM-4751	822	0	6.00059	3.84225	2.92337	4.66088	5.12636	3.57072	2.93944	2.9912	2.61668	5.24157	3.53719	3.75503	3.79226	5.81622	5.15999	3.6102	5.90899	3.17037	3.85283	2.98518	2.73103	1.90582	5.29471	2.36743	7.12114	3.17628	2.52038	1.98582	4.53592	4.13711	4.12705	3.3396	3.5744	5.42841	3.97851	4.25622	6.89253	3.75929	5.324	5.5552	4.07555	2.18329	5.30705	5.88767	5.07814	2.80399	4.60015
TCGA-G4-6315	1883	0	3.64599	3.28958	2.26713	5.00657	4.57881	2.87788	2.75101	3.01212	2.1405	4.90861	3.1266	3.37458	2.06024	5.58055	4.02554	2.93436	4.44747	2.53701	2.83474	2.49375	2.60317	1.53167	3.54191	2.27901	5.69451	2.83221	1.93743	1.87899	3.38244	4.10262	2.66656	2.96556	3.42294	5.5253	3.28901	4.39958	7.32082	2.38196	3.76807	3.15405	3.23424	1.81071	4.49082	3.88575	4.42941	2.26627	4.45413
[truncated: 817 more columns]
