# Supplementary material for: Identification of hub genes related to CD4+ memory T cell infiltration with gene co-expression network predicts prognosis and immunotherapy effect in colon adenocarcinoma
Source: Front Genet. 2022 Aug 29;13:915282. doi: 10.3389/fgene.2022.915282 (PMC9465611; doi:10.3389/fgene.2022.915282)
Supplement: Supplementary file 2 [file Table3.XLSX]

## Sheet: Sheet1
Supplementary table 3. Gene expression and clinical characteristics of 579 GEO testing set samples
ID	futime (days)	fustat (0: alive; 1: died）	LOXL1	DACT3	TMEM100	SEMA5B	EDNRA	FST	TDRD10	GPR146	ADAM23	CDC42EP3	LURAP1	GPBAR1	PDE10A	NDN	CHN1	CYP26B1	FSTL3	SLC18A2	C14orf132	CHSY3	FBXL22	NCAM2	LMOD1	PIEZO2	MYL9	NFASC	PCDHB5	ZNF229	ADAMTS14	EMCN	ADAM12	TMTC1	GDF5	ZCCHC24	ARHGAP31	TSPAN18	EID1	SYNDIG1	PDPN	FAP	SCUBE2	ZNF385B	GPC1	CRYAB	MYLK	LRRC17	LYL1
GSM971957	300	1	5.73852	4.28017	2.27611	4.62786	5.13667	3.58997	3.01981	2.99552	2.72726	4.95431	3.36455	3.71428	2.42879	5.37849	4.67532	3.46522	5.84175	2.55273	3.46246	2.73175	3.03314	1.81081	6.53083	2.53131	8.03997	2.73338	2.36674	1.94057	4.72869	3.7623	4.33437	3.37058	3.69339	6.08307	3.58249	4.66472	7.10971	3.41629	5.37999	5.87767	2.79907	1.98125	5.14431	6.15841	5.90518	2.68186	4.65105
GSM971958	270	1	6.52569	4.78336	4.17512	4.59473	7.09381	4.51746	2.427	3.48359	3.31778	6.0688	3.47906	4.52586	2.59969	6.84112	6.32105	4.22605	5.82	2.05847	5.17536	3.37335	3.59074	1.97921	7.3579	2.83223	8.98443	3.64431	4.59317	2.55914	4.0746	4.8647	3.57897	4.48784	3.35491	7.39606	3.78065	6.69916	8.43321	3.44688	5.2862	6.03958	4.54572	2.39861	6.1083	6.85032	6.48579	4.27798	4.66607
GSM971959	1560	0	4.70259	3.50399	1.72847	5.17017	4.18629	2.52007	2.68285	2.75376	4.58538	3.68887	3.34103	4.00426	2.7307	3.76781	4.86915	3.18892	5.04371	2.28048	2.69007	2.16935	2.51039	1.57049	2.58301	2.20652	5.84752	2.55685	1.88275	2.27285	4.30601	3.51165	3.25249	2.52122	3.73437	4.03943	3.08933	3.62822	7.33364	2.66716	4.74658	3.47774	2.60047	1.83852	4.69995	3.86175	3.55371	2.57911	4.85695
GSM971960	2220	0	4.19127	3.54996	2.74174	4.38665	3.56346	2.64959	3.01811	3.34637	2.27934	4.83516	3.64318	3.20241	1.9325	5.02897	3.61756	2.68658	3.91663	3.20815	3.17595	2.4902	2.82483	1.559	3.67291	2.13334	6.07292	3.53513	2.1458	1.71471	3.19454	4.11835	2.59117	2.92124	2.95344	4.30856	3.60203	3.66345	7.20111	2.82936	4.14952	2.83515	2.8767	2.00087	4.36564	3.91172	3.74654	2.42132	4.75438
GSM971961	960	1	7.81646	3.69924	3.16926	4.58239	6.15943	4.31547	3.05661	2.98754	3.03136	6.19595	3.45872	4.05135	2.98438	6.87258	4.86125	2.7098	6.17326	2.48803	4.64321	3.26917	3.32176	1.91654	4.79679	3.19601	7.7217	2.74586	2.62733	1.76202	4.53774	3.3068	5.67057	3.16627	3.79665	7.01158	5.55088	4.8792	8.05798	5.13051	6.18717	7.54265	4.47404	2.03737	5.1	6.51363	4.13289	3.4594	5.363
GSM971962	2190	0	7.88291	4.54957	3.47768	4.66057	6.95763	4.46262	2.76398	3.51168	3.52227	6.53375	3.27306	4.05646	3.55804	7.46234	6.28743	3.68689	6.33828	2.93426	5.39735	4.51541	4.14323	3.21081	9.12676	3.57387	9.99144	4.59024	2.89799	2.16242	5.35681	5.54863	5.59446	4.74842	3.77476	8.2638	4.69078	6.76142	9.08865	4.34919	6.37924	7.33794	4.10517	2.59262	6.64082	7.59109	7.95444	3.44566	4.61028
GSM971963	600	1	5.8076	3.62012	2.55037	4.44105	4.6872	3.15272	2.6655	3.37469	3.24017	4.92915	3.27905	3.64428	3.44045	5.16645	4.39661	2.67197	6.51045	2.58248	3.6663	3.05375	3.08188	1.96347	5.72811	2.23602	7.51936	3.00237	2.07062	2.08403	4.16026	4.18731	4.05671	3.70648	3.66186	6.32409	4.75735	4.09417	8.48368	3.22755	4.36948	5.57472	2.9241	4.59031	5.03383	5.42511	5.24503	2.5486	5.01013
GSM971964	1050	0	4.8498	3.229	2.6097	4.44978	5.17898	3.06324	2.48865	3.03475	2.25564	4.28524	3.41369	3.44236	1.99143	4.96003	4.2703	3.50042	4.72642	2.54532	2.90134	3.57479	2.65884	1.84043	3.55839	2.44289	6.36086	3.21101	1.95108	1.99702	4.41464	4.74628	2.70587	3.78677	3.45347	6.49728	3.04234	4.46129	7.19185	2.89434	5.01758	3.21823	2.69866	1.99114	5.1707	3.70106	4.30835	2.47062	3.79432
GSM971965	990	0	6.25639	3.52715	2.62989	5.20712	4.78577	4.30875	2.61083	3.39376	2.7331	6.03789	3.40225	4.37885	2.15967	5.79644	4.79579	3.09737	6.22007	2.03062	4.00612	2.68573	2.83423	1.98628	5.58267	2.57559	7.46152	3.35203	2.02766	1.84632	4.09978	3.84637	4.38867	3.72485	3.51413	6.31953	3.49	4.45642	7.53874	3.80391	5.18569	5.7475	4.48717	2.00319	6.04897	5.10977	5.28908	3.14451	4.59346
GSM971966	1890	0	5.59634	3.19896	3.02669	4.56756	5.07484	3.60313	2.80123	2.98037	1.99672	6.20391	3.23976	3.4214	2.41507	5.48975	4.26325	3.18149	5.86431	2.31426	3.44088	3.59678	2.44142	1.6333	4.25435	2.54161	6.96603	3.14507	2.16746	2.05078	4.77422	3.3469	4.81384	3.63536	3.09769	6.04199	3.62762	3.8238	7.41641	3.65073	3.75401	6.3794	2.93735	2.02574	5.66673	5.72307	3.88809	3.31338	4.52335
GSM971967	930	1	3.4807	3.30236	2.20507	4.10232	4.35704	3.13803	2.58801	2.41902	2.54572	5.16445	3.1112	3.36264	3.64228	4.57697	5.60662	4.20616	4.79181	2.10106	3.04084	2.99413	2.38863	1.23152	3.6119	2.20345	6.00272	2.49328	1.77199	1.94475	4.0191	3.34901	3.41032	2.65341	3.40725	4.34903	3.58893	3.75633	7.70209	2.51986	5.19198	3.77867	2.90581	1.93755	4.7867	3.69701	3.66483	2.6749	3.83301
GSM971968	3360	0	6.54203	3.88672	2.98899	4.3544	6.49516	4.10241	2.60247	3.02185	3.01598	6.14297	3.73961	4.11005	3.06124	6.26515	5.66041	3.75177	5.92168	2.61577	4.22035	3.78509	2.85765	2.51991	5.35136	3.71074	7.20132	2.45661	2.34954	2.0904	3.72982	4.19451	5.45001	3.34301	3.38653	6.78949	4.54864	3.96288	8.32644	5.15506	4.71693	6.99455	4.04642	2.23097	5.73405	6.23547	5.59345	3.32436	5.1927
GSM971969	1890	0	5.58382	3.5154	2.85234	4.57616	3.87998	2.5625	2.72258	3.03118	2.27276	4.31585	3.24323	4.23165	2.11132	5.8602	4.74398	3.63119	5.00618	2.47837	3.14687	2.75074	2.42208	1.80223	4.04143	1.84453	6.76379	2.80682	2.06031	2.51347	4.0229	3.04056	2.83835	2.43823	3.1865	4.96989	3.68388	5.6131	7.51364	3.59143	5.62674	4.34949	4.48823	1.98523	5.44716	4.60673	4.05825	2.5749	5.09973
GSM971970	2580	0	6.26533	3.19858	2.02682	4.82679	3.85528	2.93401	2.27992	3.26149	2.45469	5.32365	3.59315	3.77443	2.05697	4.58505	5.47081	3.15571	5.7009	1.98973	2.7582	3.13888	2.99648	1.45375	3.85563	2.20171	6.98987	2.09312	1.85758	2.20761	4.27292	3.24515	3.833	2.23222	3.86064	4.42913	3.60493	4.18002	6.77031	3.20288	5.02809	4.73082	2.46874	1.93868	5.93563	4.06976	4.01183	3.02472	3.90604
GSM971971	1950	0	5.30653	3.29623	2.5861	4.51781	4.07722	3.31194	2.52231	2.49742	3.64793	5.10402	3.30092	4.043	2.56214	4.87558	5.12236	2.98068	4.42884	2.48063	2.81123	2.55363	2.49308	2.03504	3.88023	2.20258	6.04426	3.21734	1.77788	2.01796	3.62915	3.39942	3.2912	3.82895	3.62496	5.05721	3.85001	3.20421	7.39229	2.95389	4.92418	4.31328	2.286	1.88633	5.27957	4.16916	4.25907	2.49434	4.58584
GSM971972	2250	0	6.37076	3.32269	1.91702	4.90116	5.21899	3.05047	2.57427	3.24379	2.38985	5.1098	3.41277	3.82378	2.16827	5.3307	5.13518	3.02757	5.25917	1.99982	3.02133	3.05727	2.84399	1.89248	3.604	2.18258	7.28615	2.86379	1.80864	2.09861	5.19182	2.83218	3.70002	2.88668	3.67924	5.3832	3.52963	4.38948	7.35539	3.33033	5.91988	4.92805	3.95808	1.96321	6.26489	4.60038	4.34324	3.35772	4.34587
GSM971973	1380	0	6.74176	3.16126	1.65813	4.48081	4.77024	3.99668	2.56261	3.6359	1.91955	4.73811	3.13039	3.19371	2.09738	3.73137	4.5691	3.29325	6.13572	2.59681	3.46914	4.24878	2.29114	1.66996	3.06973	2.24997	5.70894	1.93281	1.89447	2.08628	4.84158	2.64355	3.22636	2.13483	3.54483	5.96209	3.19517	4.05073	7.9864	2.6753	3.28995	4.68969	2.23893	1.82796	6.9047	4.86782	3.83471	2.7918	4.42035
GSM971974	1680	0	6.27139	3.60466	1.73784	5.041	4.56332	3.60095	2.58693	2.58612	2.09427	5.71357	3.7503	4.3904	2.10271	5.26348	5.44527	2.97405	5.53963	2.27521	3.19792	2.89331	2.47141	2.00768	4.47173	2.40935	7.41181	3.52654	2.02688	1.97761	4.49748	2.80208	3.62705	2.97111	3.38	5.32403	3.4735	3.86473	7.18595	3.53048	4.64315	5.36833	3.22994	1.94565	5.4678	5.73311	4.66794	2.67673	4.29403
GSM971975	1380	0	3.65969	3.88788	1.84329	3.94563	4.24964	2.99498	2.91621	2.85004	2.49696	4.41725	3.42216	3.78012	2.03024	3.97638	5.27068	3.15653	6.04287	2.26754	2.81375	2.80906	2.19071	2.04656	3.54794	2.53865	6.66449	2.60224	1.94112	1.92438	4.40237	2.54591	3.57333	2.84086	3.91088	6.25884	3.27777	4.09102	6.63919	2.44318	5.00554	3.46305	2.48327	2.07464	5.78583	4.19414	3.4846	2.16224	4.19843
GSM971976	1080	0	4.69098	3.99371	2.07045	4.82368	5.96226	3.18861	2.87427	3.11017	2.23443	4.26889	3.48072	3.56767	2.10244	4.30445	4.77919	3.32925	4.87329	2.07066	2.43887	2.95101	2.16205	1.77825	3.50266	2.73377	6.64293	3.08384	2.14711	1.89962	3.78411	3.98821	2.9782	2.81406	3.41696	5.96931	3.44058	5.57535	6.66964	2.92737	3.81377	3.99362	3.65295	1.81211	4.685	4.5383	4.42025	2.32803	4.16212
GSM971977	1470	0	6.50339	3.75493	2.76143	4.36896	5.2161	4.14635	2.63363	2.80353	2.86036	5.79529	3.69858	4.04128	2.8406	5.47453	5.41777	2.69344	5.82127	2.29786	3.64802	3.55558	2.68603	2.08761	4.95847	2.9392	7.68785	3.12069	2.19578	1.92476	4.47971	4.07764	5.45001	3.13759	3.71752	6.29963	4.28115	4.22481	7.91454	3.71105	5.57748	7.30305	2.92434	2.32297	5.52625	5.66231	5.24546	4.69333	4.91852
GSM971978	3270	0	5.61459	3.69654	2.66525	4.49277	4.09792	2.95846	2.4678	2.80928	2.32851	5.08444	3.78516	3.63525	3.10312	4.94023	4.899	3.14711	5.09105	2.57093	3.25379	2.91586	2.46301	2.02605	3.65789	2.34578	6.10969	2.55119	1.85758	1.51078	3.40115	3.51718	4.49358	2.82084	3.6094	5.38357	3.4117	3.57612	6.97619	3.27504	4.84028	5.53716	2.97058	1.95189	4.98504	4.38996	3.76897	2.93894	4.64082
GSM971979	1590	0	6.26951	3.39713	2.15472	4.5454	6.72003	2.74879	2.66934	2.86827	2.04015	5.53258	3.53501	3.20599	4.97922	5.42895	7.28435	4.25436	5.26832	2.37901	2.66992	3.70293	2.87801	1.66839	3.61824	2.28749	6.72049	2.32505	1.87985	1.84632	4.72869	4.68323	4.51326	3.13842	3.49776	5.42497	4.66587	4.85394	7.06174	3.13201	5.57554	5.80696	2.36621	1.77618	5.49811	5.17488	4.66071	2.67036	5.24327
GSM971980	1770	0	5.10824	4.03781	4.4149	4.11047	4.95866	3.70152	3.05546	3.41401	2.38374	5.4719	3.76703	3.65213	4.13649	5.05127	5.31628	4.18517	5.68076	2.63946	3.62613	2.59074	1.95475	1.95881	3.94811	2.15081	5.53628	2.57766	1.60024	1.75114	3.46865	3.49473	3.49967	3.98329	3.73349	5.65407	3.19303	3.47335	7.30075	3.30392	5.08103	5.45932	2.72175	1.86196	4.62347	4.86083	4.09706	2.34436	4.81977
GSM971981	1440	0	6.62236	3.86182	1.74588	4.68598	5.23995	4.27795	2.84899	2.83791	2.15163	5.39059	3.47259	2.98825	2.90047	5.31137	5.38006	4.15729	5.98306	2.47545	3.16536	3.73514	3.05515	1.91984	4.23126	2.32246	7.63449	2.33554	1.98475	2.25527	4.20249	3.30248	5.78342	2.69628	3.56301	5.3953	4.2673	4.17525	6.60701	4.90607	4.93548	6.86826	2.77327	2.13348	4.95447	5.42768	4.78492	2.31731	4.71202
GSM971982	1260	1	5.96717	4.3439	2.42688	4.83237	5.86651	4.53117	2.20134	3.23467	2.73605	5.25457	2.7815	3.91355	2.42217	6.02294	5.29886	3.97562	7.47207	2.88086	3.47876	3.94914	2.09081	2.0025	4.48552	2.38089	7.27376	2.57574	2.10859	1.8254	3.82869	3.58429	5.24667	2.95226	3.5498	5.82444	4.03831	3.98527	7.55716	4.5096	6.05967	6.99764	2.2874	2.13049	5.11238	7.02198	4.77893	2.29182	4.73576
GSM971983	2610	0	5.43687	3.14425	2.65551	4.3474	5.4636	3.42903	2.43277	2.81496	2.89285	5.07855	3.03156	3.23258	2.44802	5.79201	5.55281	3.29534	5.66754	2.72617	3.67704	3.29187	2.61078	1.96875	4.41592	2.53513	7.29815	2.57034	1.97506	2.01613	3.99591	4.42902	4.94323	3.17478	3.10483	5.9298	3.8564	4.06602	7.17375	3.95272	6.17706	6.20012	3.29631	1.96526	6.08221	5.45694	4.82997	2.21614	4.3561
GSM971984	2430	0	5.6512	3.69233	1.89006	4.15473	4.64296	3.62685	2.3138	2.76249	2.53606	4.5105	3.29828	3.1136	2.61496	5.3307	5.0317	2.96092	5.94185	2.76732	2.89403	3.04189	3.01948	2.72398	4.39616	2.60853	6.93149	2.35118	2.03628	1.70919	3.73363	3.60323	5.55706	3.23494	3.35717	5.37198	3.51202	3.78336	7.21234	3.24044	5.90149	6.3861	3.25194	1.90709	4.96452	5.25026	4.45822	2.2547	4.19346
GSM971985	210	0	4.61479	3.12701	3.41107	4.79615	3.82715	2.4216	2.87343	2.80568	2.18893	5.18751	3.17627	2.98584	2.2939	4.19385	4.17369	2.89541	4.30203	3.06761	3.00256	2.5047	2.42597	1.51174	4.06513	2.2721	6.14549	2.71356	1.82432	1.71348	3.66518	3.25035	2.49834	3.75074	3.91557	4.48787	3.83202	3.08787	7.17375	2.76017	3.75742	2.76081	3.13855	1.92481	4.30039	4.07318	4.02634	2.48118	4.05603
GSM971986	2040	0	6.60689	4.54706	1.86756	6.06607	5.37393	3.54517	2.62153	4.20537	1.85411	5.0869	3.56574	5.6269	2.37968	5.18426	5.11195	3.16696	6.74898	2.42187	3.4512	2.23251	3.3481	2.1201	5.35277	2.50748	9.29282	3.30071	1.60314	1.88291	5.72502	3.66539	3.2839	3.38954	4.47271	7.64247	3.33162	5.49487	7.41402	4.32017	5.65422	6.1375	2.65871	1.76768	7.79827	5.79805	6.14009	2.88003	5.94288
GSM971987	2040	0	5.7987	3.52354	4.84434	4.74364	6.00642	4.52299	2.6611	3.32662	3.14195	6.15966	2.9286	4.65141	2.39147	7.5621	5.09636	3.09081	5.80933	3.66732	4.64165	2.73903	2.46079	1.96681	6.06565	2.46243	7.65873	3.80891	2.45054	1.87494	4.40512	4.66818	3.19846	4.50999	3.11639	6.86202	4.48949	4.20595	8.79467	4.45407	4.94413	5.41535	4.47107	2.19108	5.0391	6.92618	5.60848	3.72293	5.34375
GSM971988	540	1	5.44262	4.25817	1.92663	4.81105	4.49474	3.13803	2.52007	3.17869	2.07981	3.95101	3.98164	4.25175	2.86027	4.4809	4.30564	3.18066	6.45974	2.32054	3.18765	2.30401	2.60298	1.89248	3.59508	2.19045	6.76791	2.46217	1.72126	1.98982	4.98012	2.79926	2.50641	2.51285	3.87586	5.75549	3.39351	4.04798	7.60213	3.24415	4.64281	5.15738	3.36586	1.93479	6.95268	5.18588	4.70567	2.98596	5.53328
GSM971989	720	1	5.80991	3.18432	1.83391	4.22929	3.64113	2.83141	2.62949	2.74675	2.41858	5.12599	3.33188	3.79626	3.78634	4.32017	3.95422	3.47113	5.423	2.7487	3.32328	2.30228	2.73272	1.80662	3.48244	2.18477	5.52786	3.29209	1.74579	1.86071	4.31186	2.73358	2.84242	2.56901	3.30542	5.88878	2.63783	3.07127	7.78656	2.59882	3.95654	3.77135	2.43812	1.93111	5.20835	4.18696	3.93172	2.64275	4.05964
GSM971990	360	1	4.21262	3.26253	2.98632	4.33381	4.66977	2.82444	2.34121	2.84354	2.4113	5.15896	3.19207	2.90411	2.3638	4.9186	4.65264	3.28126	4.96457	3.14381	2.95627	2.92496	2.42007	1.66189	3.47865	2.21137	5.74339	2.62604	2.10322	1.88759	3.36599	3.63116	3.01429	3.28821	3.27733	4.86344	3.60035	3.57056	6.90621	2.76458	5.18385	3.85395	3.70968	1.91949	4.33247	3.99552	4.18721	2.18273	4.68445
GSM971991	1650	1	5.33537	4.01079	2.04004	4.66977	6.08101	4.3113	2.9987	2.79027	2.323	5.276	3.79639	3.43667	2.43087	5.36217	6.47938	2.69966	5.09829	2.25916	3.28133	3.65133	2.52767	1.84925	3.44305	2.42694	6.93292	2.80093	1.62769	2.04962	3.24276	3.69858	6.17515	3.34492	3.77655	7.1882	3.54714	4.52996	7.39051	4.16489	5.03684	6.21186	3.90795	1.85842	5.17688	4.98548	4.86863	2.89301	4.32881
GSM971992	600	1	4.10818	2.99556	1.83591	4.63569	4.31881	2.47649	2.92365	2.76525	2.29623	5.11199	3.24891	3.84929	1.88296	5.79601	4.15624	3.5247	5.96152	2.55691	2.55232	2.98576	2.05978	1.62414	3.35879	2.32719	5.69695	2.85148	1.92269	2.04358	4.10868	3.1882	2.76317	2.84496	3.61524	5.94349	2.70453	4.83661	6.55105	2.52016	4.23168	3.27243	2.12636	1.86477	4.6646	3.7652	4.04203	2.22797	4.5598
GSM971993	1680	0	5.33988	2.80262	2.79448	4.65473	4.73673	2.79209	2.37676	2.22876	2.31257	4.9295	3.04079	3.43823	1.89558	4.84106	4.89312	2.75027	4.25693	3.26853	3.41261	2.9328	2.51578	1.84113	3.95137	2.28404	6.26992	3.08107	2.18881	2.35806	4.12367	3.67458	3.70478	2.66074	3.22129	5.05961	3.16094	3.94918	6.92507	3.80674	5.06547	5.21181	2.43951	1.89752	4.4627	4.48329	4.17454	2.45631	4.71903
GSM971994	1290	0	5.38441	3.42447	2.93363	4.00681	5.46612	3.46198	2.5699	2.75977	2.47687	5.01287	3.08586	3.48003	2.54123	5.30256	6.10197	3.18442	5.49077	2.7904	3.7352	3.18919	3.01767	1.75719	3.87699	2.2317	6.55244	3.60869	2.08455	1.92591	3.97768	3.14334	4.99339	3.18585	3.51645	5.28806	3.18157	3.48945	7.45539	3.72599	5.58926	5.50611	3.0108	2.14841	4.7534	4.80317	4.68272	2.58851	3.96192
GSM971995	750	0	5.19683	3.35791	4.03981	5.06555	3.54275	2.67274	2.75433	3.29297	2.04684	5.76207	3.36485	3.49639	2.03052	6.40316	4.283	2.99974	5.06284	3.0593	4.19974	2.78984	2.56873	1.89041	5.12559	2.30097	7.23768	3.37897	2.02843	1.81482	3.95595	4.44947	3.09167	3.33462	3.27761	6.24614	3.81447	4.30343	7.23296	3.71575	3.89535	4.31748	3.36305	1.71194	4.85705	5.75961	4.86506	2.54312	4.72968
GSM971996	2280	0	8.25031	4.51239	3.70997	4.66878	6.14983	5.33048	3.16871	3.24322	3.50482	6.38679	3.73561	4.00879	3.07378	8.04279	7.20201	4.33218	7.6056	3.11554	5.59314	4.69124	4.02546	2.44521	6.65295	2.3818	8.90448	3.00587	2.63171	1.98326	5.71692	5.54791	6.51558	3.93647	3.719	7.79292	5.78783	4.86315	8.16518	5.64499	7.40052	7.7451	4.31739	2.60598	6.74741	7.84	5.99996	4.41761	5.12146
GSM971997	2670	0	5.86657	3.47992	2.90063	4.80798	4.70314	2.76351	2.28045	3.28961	2.55047	4.58427	3.20284	3.80588	2.44749	5.27691	4.65137	4.2057	5.46581	2.72441	3.15686	3.00229	2.30845	1.84513	3.72668	2.14073	6.27356	3.1628	2.0792	1.70604	4.01265	4.16054	3.92941	3.40069	3.18764	5.75812	3.99879	3.95116	7.32673	3.38166	4.50855	5.33468	3.09856	1.93433	4.5656	5.26331	4.63561	2.23372	5.65409
GSM971998	690	1	4.73875	3.23726	4.19197	4.86152	4.07401	4.39265	2.9688	3.24293	2.81574	5.37636	2.84762	3.78264	2.39037	6.10083	4.20555	3.5701	5.10081	2.87363	3.82447	2.74031	2.95636	2.0153	5.51046	2.05987	7.19753	3.14544	2.07619	1.73099	3.52179	4.55087	2.66285	4.32089	3.12367	5.95013	3.90622	4.09691	7.27655	2.96805	4.6164	4.16788	5.48512	1.91035	4.31077	5.24012	4.99697	2.48882	4.75814
GSM971999	30	0	5.53441	3.30397	3.53304	4.65804	5.31144	3.68679	2.69053	2.96864	2.67178	4.6877	3.57658	4.10248	3.42006	7.00785	5.43259	3.57052	5.08889	3.29813	3.78963	3.19488	2.96008	1.63498	4.80015	2.66597	7.44326	3.28163	1.81412	2.16502	4.6511	4.31105	3.47245	3.72903	3.29896	6.21741	4.0604	4.39026	7.5759	3.42776	5.57708	5.05087	3.9143	2.0767	4.92517	5.51162	5.19411	3.13731	4.69894
GSM972000	270	0	5.33118	3.62839	1.99327	5.01805	5.26703	2.89872	3.02963	2.84791	2.13947	5.03819	4.01228	4.49704	2.0209	5.01339	5.0838	2.59875	5.36294	2.21843	3.27019	2.67597	3.31263	1.64148	4.5869	2.93202	7.64286	2.81342	2.24394	1.82185	3.92942	4.70227	4.40779	2.92856	3.74674	5.6701	4.13164	5.33072	7.24985	3.54829	4.0862	5.80451	3.66687	1.83264	5.46314	5.62182	5.17114	2.70888	4.90236
GSM972001	2190	0	4.55987	2.82793	2.48623	4.57186	4.09396	2.64507	2.72369	3.57315	2.33331	4.98443	3.29442	3.32889	1.9944	4.40601	4.13576	2.94	4.81797	3.1526	2.92633	2.56828	2.88311	1.74669	3.90609	2.233	5.90532	2.93787	1.91476	1.86914	3.8822	3.43222	2.83835	2.74137	3.27508	4.97453	3.73895	4.08422	7.12139	2.78686	3.96068	2.6256	4.15805	1.9162	4.47875	4.02694	3.92028	2.35504	4.6849
GSM972002	780	0	4.9987	3.13759	2.41475	4.46063	5.29286	4.24926	2.66604	2.61899	2.11135	4.79144	2.87695	3.57825	4.81822	5.06046	5.62373	3.87647	5.15798	2.72363	3.26076	3.49994	2.559	1.40061	3.78933	2.52741	6.26421	2.47687	1.93454	1.86836	4.08203	3.89246	3.31442	3.28292	3.53095	4.99005	3.96553	3.7072	7.41402	2.85794	5.67416	4.5017	2.97834	1.7981	4.91049	4.51547	3.43459	2.98189	4.2515
GSM972003	810	1	5.03391	3.03736	1.71354	4.8028	4.11356	2.93312	3.12881	2.43479	2.01692	5.42598	3.85805	4.15101	2.08344	4.14052	5.35549	3.06857	4.98639	2.12985	2.76968	2.60597	2.86117	1.45475	3.77899	2.02132	6.34834	3.60011	2.05754	1.92359	4.09831	3.56067	3.29747	2.6496	3.58345	5.07178	3.32535	3.76835	6.11723	3.45097	3.8835	4.01436	2.33791	1.85324	4.62476	4.56337	4.28525	2.58458	5.08338
GSM972004	2670	0	5.49726	3.38856	2.23611	4.98003	5.74264	3.00922	3.03408	2.99694	2.1986	5.3662	3.50405	3.65714	2.05827	4.7634	4.69422	3.29165	4.93015	2.73495	3.00143	3.12368	2.57232	1.66675	3.52521	2.48185	6.83409	2.64545	2.01285	1.81202	4.75834	3.64243	3.88849	3.04923	3.5893	5.58435	3.81881	4.10955	7.20857	3.31193	4.94122	5.03978	2.37352	1.85226	5.44905	4.76189	4.00305	3.13762	5.07521
GSM972005	1320	0	2.53512	2.87257	1.76113	4.50939	2.99842	2.82294	3.02483	2.86909	1.66224	4.77169	3.17156	3.73406	3.40123	2.56559	3.09233	3.80228	3.86174	1.78041	2.20809	1.99718	2.31021	1.68766	2.8366	2.05372	4.58099	3.19555	1.87729	2.0243	3.23786	2.32218	2.50965	2.04211	3.9373	2.56172	2.81009	2.66154	6.54118	3.07239	2.97534	5.74561	3.48942	2.00939	4.32627	2.78701	2.43023	2.52843	4.37183
GSM972006	690	1	7.01063	3.54839	2.35672	4.60769	5.59314	3.33183	2.82246	2.92428	2.73783	6.00532	3.34947	4.73034	2.43816	7.04381	5.2214	2.84952	5.75869	2.66738	3.54184	3.21952	2.86727	2.13575	4.14052	2.74024	6.89603	3.13777	2.1307	1.88104	4.23086	4.24579	4.03368	3.66433	3.46647	6.9852	3.79524	4.11977	8.18771	4.54699	4.69311	6.12632	2.91189	2.01718	5.8788	5.47323	4.84867	4.05407	4.50036
GSM972007	60	1	7.49079	5.70475	2.73843	5.23438	6.26093	4.59209	2.60625	3.43535	3.57441	6.58235	3.42915	5.39215	2.78584	6.97558	5.58676	3.72903	7.56863	2.86438	5.25472	3.3386	4.31153	2.07963	8.58543	2.98025	9.31909	3.74568	2.46075	2.27593	4.82522	4.28378	4.08244	3.38018	4.58033	7.65477	3.86489	5.38376	8.52528	3.95931	4.91991	6.75442	4.01641	2.37817	6.14906	7.55352	7.44502	3.63674	5.29717
GSM972008	2160	1	6.32943	4.06729	2.04623	4.44288	5.90283	4.19962	2.87153	3.64676	2.7068	6.89564	3.25554	3.71264	2.98059	6.4672	5.66972	3.34303	8.19529	2.63015	4.0848	3.14343	2.04683	1.76749	5.524	2.46115	7.6071	2.56726	2.10195	2.22695	4.40355	4.12278	5.05214	3.61783	3.51616	6.63804	4.09185	4.27828	8.04205	3.91857	6.46802	7.29916	2.88445	1.857	6.13844	7.60691	4.83808	3.14947	5.03914
GSM972009	300	1	5.86063	4.35947	3.48468	5.44472	5.38084	3.64067	2.56694	3.69674	2.31017	5.69844	3.58125	4.28206	2.49369	5.96489	4.96893	4.04788	5.94273	3.18514	4.23407	2.4321	2.43944	1.90052	4.69758	2.25957	7.5223	2.97848	2.07544	1.7108	5.14765	3.97147	4.39548	3.28239	3.69755	6.02026	3.60788	4.68378	7.61531	4.79134	5.21944	6.13279	3.07187	1.88165	5.53141	5.9987	4.486	3.2951	5.12301
GSM972010	1380	1	5.87419	3.60271	2.57917	4.7392	5.2585	3.60159	3.06106	2.71052	3.57634	5.90536	3.72871	4.47287	2.78745	6.03766	5.81318	3.69759	6.13572	2.41755	4.03593	3.38026	2.60176	2.06562	5.27159	2.62041	7.29333	2.65379	2.15778	1.67595	4.09978	4.1214	4.79243	3.17258	3.6499	6.72838	3.9629	4.83993	7.91832	4.64618	5.53236	5.86529	3.30545	1.98498	5.51343	5.69095	6.05168	3.07133	4.35569
GSM972011	600	1	8.80555	5.42558	3.11669	4.99418	7.18433	4.9618	3.33258	3.46244	2.76487	6.53122	4.13567	4.78244	3.29111	7.47567	5.92253	3.43215	7.34792	3.18386	5.28268	4.21537	3.8014	2.54351	5.77703	3.35846	8.53697	3.35127	2.02792	1.91713	5.01623	5.37145	6.28375	3.5362	3.80633	8.73084	4.60053	5.16179	8.18041	5.73215	5.51871	8.19604	5.97589	2.81507	6.92833	7.59451	6.09596	4.60223	5.23114
GSM972012	3030	0	4.43314	3.16205	2.14694	4.98387	4.9407	2.68885	3.06051	3.25152	2.18282	4.95571	4.09293	3.61628	2.09634	3.63124	4.18359	3.06193	4.46544	2.72338	2.66656	2.70549	2.5434	1.84648	3.38983	2.13639	6.00345	3.76506	1.93015	1.72428	4.74379	3.84448	2.83399	3.56824	3.70441	4.24273	4.32258	4.23454	5.70185	2.55664	4.35348	2.76967	2.77527	1.96479	5.11683	3.91979	4.21729	2.06435	4.98534
GSM972013	1290	1	5.54556	3.4936	2.6223	4.65565	5.82411	3.22422	2.80262	3.03145	2.68207	5.00667	3.41715	4.25774	2.39337	5.1941	5.53913	3.73455	5.68732	2.6585	3.26617	3.41284	2.82187	2.12196	4.84489	2.69168	7.39931	2.91345	2.02688	1.70604	4.8607	4.25828	4.00996	3.62384	3.48857	6.98761	3.75252	4.45146	6.78287	3.49192	5.40094	5.06663	3.22774	1.96479	5.25945	5.28154	5.30121	2.84049	4.52957
GSM972014	870	1	4.52711	3.10595	2.16406	4.31649	5.41589	3.40425	2.69109	2.60228	2.23198	4.88542	3.22382	3.28647	2.30109	4.63373	6.06618	3.63205	5.40213	2.58602	3.10905	3.35271	2.60514	1.81009	3.49622	2.69822	6.12192	2.38003	1.98123	1.659	4.37351	3.79372	4.09793	3.20301	3.40696	6.06578	3.18578	3.62207	6.51454	3.30452	5.04195	4.85392	2.43145	1.87439	4.96056	4.39637	4.22982	2.86204	4.24321
GSM972015	2730	0	6.44725	3.30236	1.81355	4.33598	4.63083	2.71984	2.66276	2.81307	2.43673	4.04581	3.58278	3.30573	2.39905	4.53207	4.9152	3.30335	5.2291	2.0521	2.85679	2.67469	2.22329	1.78697	3.71946	2.10965	6.59502	2.25477	2.01131	1.91832	4.2945	3.09082	4.04556	2.72205	3.89246	4.84265	3.51117	3.31428	6.35665	3.38717	4.89147	5.62488	2.57352	1.90265	5.67539	4.41268	4.08301	2.71889	4.70778
GSM972016	480	1	6.77693	3.63926	2.8197	5.16186	5.81537	2.97411	2.56831	3.13837	2.98769	5.00771	3.33175	3.69553	2.38199	5.43703	6.63536	3.49083	5.808	2.16305	3.85401	3.795	3.79204	2.13256	4.38276	2.33376	7.15142	2.69317	3.86901	1.87606	5.14765	4.41202	4.50323	3.63991	3.2995	5.90608	4.27369	4.85649	8.26066	2.7466	5.65006	5.95859	2.77255	2.48527	5.95601	5.48185	4.46857	3.15631	4.64592
GSM972017	1290	0	5.4872	3.58268	2.26258	5.14943	4.43326	3.07958	2.98459	2.70914	2.83345	4.97679	3.74322	4.99276	2.25564	4.77511	4.73843	3.52258	5.48067	2.44819	3.09602	2.81308	3.51576	1.88094	4.43463	2.60329	6.68503	3.21849	1.93481	1.82929	4.46579	3.24927	4.13278	2.9602	3.74229	7.39495	3.48406	4.22679	6.96015	4.09315	4.51909	4.64864	2.33866	1.74165	5.1822	5.39355	4.93675	2.70195	4.57107
GSM972018	3510	0	4.77087	3.52469	2.2094	4.78694	5.10088	3.30981	2.39077	2.61334	3.09429	5.39252	3.65702	3.86674	2.29636	4.71917	5.77007	3.27957	5.0208	2.27662	2.40279	3.22887	2.42453	2.09817	4.47301	2.37182	7.11736	3.07948	1.97322	2.23938	4.56504	4.16298	3.86816	3.07068	3.40267	5.96785	3.93339	3.64789	7.73073	3.88737	5.51029	5.53323	2.81352	2.11914	5.33457	4.88749	4.97298	2.78996	4.44257
GSM972019	750	1	6.87274	3.6268	2.73866	4.53742	5.16321	4.23083	2.45375	3.02953	3.19731	5.72159	3.28222	3.66402	2.50713	6.33755	5.34285	3.23397	5.97684	2.95826	4.68167	4.0631	2.52528	1.59676	5.35633	2.54881	7.37772	2.96791	1.96504	1.93724	4.32321	3.54875	5.25526	3.07647	3.38962	6.92753	4.16611	4.34336	7.82425	4.36709	5.61667	6.76901	4.14007	2.49678	5.12202	6.15841	5.63719	4.38346	5.18899
GSM972020	2340	0	5.88191	3.004	3.4829	4.44753	4.82436	3.21508	2.59569	2.92505	2.5877	5.11455	3.14765	4.16158	2.00103	6.03461	4.94833	3.73069	5.01435	3.54753	3.4875	3.64302	2.32302	1.9648	3.51279	2.4893	6.36753	2.92002	2.11665	1.78471	3.71371	4.54852	4.05811	3.12599	3.48655	5.52745	3.64282	4.23942	7.28567	3.48711	5.39832	5.65567	2.86741	2.19473	5.5959	4.87744	4.20413	2.79423	4.23817
GSM972021	1110	1	4.44305	3.08524	2.44589	4.62836	3.63126	2.52245	2.95737	2.36967	1.81961	3.8292	3.2284	2.95802	2.28488	4.49037	5.17475	3.45022	4.4208	2.48729	3.76932	2.33445	2.22654	1.50689	2.87257	1.98371	5.74018	2.21934	4.00692	1.96155	3.62458	2.73586	3.65679	5.17176	3.33784	4.38758	2.89376	2.81921	7.64308	4.3208	4.27305	4.47173	2.77111	1.72461	5.65651	4.30263	3.4102	2.84967	4.32078
GSM972022	2460	0	5.94169	3.55995	2.01189	5.1186	5.67879	3.50163	2.6202	2.67367	2.19015	5.27489	3.37232	4.06661	2.25781	5.36937	4.85175	2.91556	4.75922	2.51888	3.53983	3.45029	2.31727	1.72623	3.93313	2.55528	6.5777	2.50871	2.05727	1.86874	3.72908	3.5782	2.83634	2.88262	3.65746	5.63991	3.74618	3.69251	7.38647	3.50473	4.36424	4.99703	3.55871	2.08568	4.78497	4.93112	4.33584	3.06155	4.07378
GSM972023	480	0	5.16173	3.83369	2.24447	4.34563	5.54916	2.8818	3.01007	3.40717	2.80597	5.21713	3.09911	3.25121	2.24144	5.29822	4.86091	3.42376	5.83314	2.62003	3.49356	2.89254	3.01588	1.97134	5.13292	2.37911	7.22803	3.18299	2.06656	1.85685	4.14786	4.22994	4.08821	3.28184	3.43824	6.52611	3.81155	4.88085	7.23893	3.57357	4.96238	5.44731	2.51535	2.02319	5.2631	5.83786	5.36584	2.4621	4.78655
GSM972024	1290	0	4.14701	2.97896	1.67095	4.12628	4.55348	3.08358	3.31631	2.87885	2.1871	4.50776	3.57141	3.51236	2.38693	3.74728	4.63211	3.04956	5.03728	2.37827	2.4493	2.93129	2.7546	1.90864	3.11539	2.38692	6.36835	2.67218	2.1646	1.98102	4.34474	3.35799	2.40006	2.60702	4.05729	5.73059	3.42095	4.11345	6.42117	2.26074	4.41337	2.95615	3.54708	1.85651	4.79018	3.77634	3.90659	2.43076	4.64224
GSM972025	1590	0	5.34414	3.51892	2.48265	4.26806	4.85813	3.01376	2.50548	2.78973	2.61016	5.21825	3.26531	3.79457	2.05215	5.64728	4.70321	3.35258	5.13882	2.59855	3.18078	3.7447	2.95456	1.79713	3.31104	2.19877	5.99783	3.59618	2.07467	2.1575	3.89388	3.39254	3.38749	3.10404	3.29198	5.0254	3.75546	3.80996	7.22635	3.76545	4.57388	4.40965	3.33917	2.06433	4.95313	4.00687	4.06966	2.97969	4.23734
GSM972026	1020	1	7.16695	4.5906	4.17804	4.21299	5.40821	3.91296	2.55877	3.43091	2.64326	6.24113	2.82691	3.79302	2.4379	6.23991	6.16131	2.6353	7.42885	2.4287	4.36541	2.80226	4.04109	2.43921	6.86839	2.38692	8.42288	3.32873	2.19504	1.67312	4.40832	4.84981	4.16092	3.64355	3.22969	7.22172	3.86533	5.33027	8.42382	2.80355	5.44264	6.21995	4.38443	1.94843	7.29939	6.82083	6.43593	3.60237	5.42869
GSM972027	2820	0	4.71887	4.55204	2.29603	5.0219	4.36578	3.51512	2.83151	3.3658	2.09309	4.87378	3.89441	4.18233	2.36273	4.65153	3.4516	3.10355	6.04467	3.07841	3.0485	1.89645	2.46326	1.56345	4.81334	2.30448	7.57275	3.05857	1.96964	1.90914	4.43767	3.06584	2.92276	2.62422	4.03827	5.79998	3.14015	4.96712	6.62223	2.30694	3.5713	3.84077	2.26749	1.78125	4.67515	5.33743	4.59891	2.82599	4.67845
GSM972028	2340	0	6.21164	3.68843	2.84148	4.93354	4.07021	2.74004	2.91814	3.36831	2.41915	5.38938	3.89717	4.29247	2.22834	5.90429	4.11153	3.01603	5.4373	2.44166	3.23541	2.6163	2.40601	1.81151	4.25498	2.65565	7.51424	3.12531	1.86604	2.28771	5.06393	3.45126	3.18332	3.43861	3.64726	5.43402	3.59059	4.34825	7.07371	3.45477	4.48592	3.93701	3.40525	1.82863	5.69714	4.57309	4.26416	2.66034	5.16645
GSM972029	1080	0	6.76188	4.67938	3.15338	5.29729	7.58978	3.54486	2.77033	3.17785	2.98463	5.82371	3.7955	4.78201	2.60458	6.79133	5.27708	3.08954	6.34183	2.87387	4.04558	3.38311	2.99573	1.81222	6.94169	3.01704	9.24655	3.59503	2.14332	1.76356	5.46735	4.076	4.80022	3.42513	3.92121	7.71616	4.94306	5.50464	7.45105	4.99986	5.6493	5.59371	3.81298	1.92596	5.42415	6.88319	6.05456	2.78488	4.44213
GSM972030	1560	0	6.38338	3.79579	2.64676	5.30731	6.09426	5.04784	2.69191	3.59157	2.15846	6.04094	3.23131	3.86384	4.0121	6.68524	6.53669	3.06481	6.20584	2.08844	4.6	3.20754	3.62056	1.58719	6.37251	2.58941	8.2825	3.57405	1.96195	1.59458	5.51153	5.21283	5.38431	3.40404	3.92435	6.69337	3.51117	5.84589	8.16338	2.8913	6.00031	6.45463	3.77851	2.16445	5.40019	6.72775	5.87683	2.74837	5.12093
GSM972031	1650	0	6.08232	3.18658	2.13932	4.92754	5.49352	3.36665	2.55133	2.4939	2.69288	4.72145	3.11295	4.0501	2.4916	5.15655	5.76331	3.66537	6.05739	2.53067	3.50941	3.16652	2.73225	1.87278	3.93439	2.50317	6.85648	3.03323	2.15803	1.86991	4.66545	3.10583	4.00592	3.18668	3.55208	7.21625	3.72704	4.9714	7.92063	3.49321	4.82521	5.63351	2.90822	1.95806	5.16581	4.90369	4.53432	3.26958	4.26168
GSM972032	1800	0	5.25812	3.19896	2.34403	4.36097	4.9691	3.13616	2.52838	3.14279	2.40893	5.11055	2.92774	3.3706	2.28091	4.94859	4.96404	3.37167	4.8197	2.69576	3.28991	3.14899	2.83498	2.60288	3.98943	2.48543	6.31462	2.99459	1.88435	1.7682	4.70831	3.40923	4.46682	3.23494	3.42574	6.44414	3.47557	3.64752	6.63365	3.38321	4.92094	5.0763	4.66248	1.92251	5.01796	4.59808	4.39355	2.65641	3.99113
GSM972033	1500	0	4.52531	2.97047	2.00509	4.59281	7.11076	2.73734	3.06664	2.64785	2.44152	4.79049	3.6609	3.50825	1.94105	3.70014	4.28555	2.91243	5.95929	2.36234	2.51421	2.32516	2.42208	1.6423	3.59665	2.13334	5.45669	2.84919	1.70883	1.76897	4.41826	2.87891	2.65958	2.29621	3.3178	6.95904	2.87124	5.26011	6.7612	2.89711	3.60667	2.93016	2.60589	1.88213	4.78312	3.68837	3.69542	2.65024	4.53674
GSM972034	1500	0	2.9153	3.31597	2.09685	4.53788	3.54249	2.80957	3.37197	2.73793	2.48677	5.15308	3.98535	4.18567	1.90727	3.23999	4.32992	3.38723	4.69024	2.30741	2.74158	2.7901	2.39259	1.65298	3.58462	2.05329	5.43577	2.77464	1.75447	1.6691	4.04308	3.39708	3.00344	2.63891	3.62214	3.78098	3.35006	3.64947	5.99991	3.01589	3.71257	3.10716	2.60368	1.84036	4.87955	3.90267	3.74201	2.52356	4.79988
GSM972035	1170	0	3.67164	3.19472	2.14516	4.67458	4.37404	2.75718	2.89099	2.58422	2.1102	3.52577	3.57081	3.7682	1.97623	3.7703	4.35276	3.01728	4.97952	2.1592	2.2893	2.45222	2.45393	1.84513	3.44841	2.51702	5.5549	2.66834	1.58691	1.7542	4.1618	3.85011	2.7363	2.7536	3.50698	5.41716	2.74957	3.64399	6.82123	2.78219	3.65307	3.289	2.55703	1.9024	4.54915	4.05273	3.83239	2.67791	4.61658
GSM972036	1500	0	5.35403	3.16474	2.13955	5.23855	3.73175	3.03263	2.86935	3.12547	2.16758	4.76103	3.86973	3.83885	2.11456	4.50454	4.62526	2.91556	4.67271	1.81959	3.35072	2.40515	2.67539	1.47725	4.03429	1.84104	6.35754	3.38595	1.77279	1.78739	4.39923	3.22469	3.29878	2.77396	3.80479	5.21469	3.45073	3.65911	6.83	3.13014	4.28988	3.86534	3.40373	1.91201	5.06254	4.24503	4.24175	2.48911	4.93265
GSM972037	990	0	3.52593	3.0056	2.02135	4.909	3.82404	3.14076	2.99676	2.87644	2.08218	5.2745	3.49424	4.27134	2.06337	4.44315	4.04554	2.95755	4.99436	2.4287	2.74072	2.04921	2.43634	1.19442	3.584	2.03591	4.9911	2.53732	1.61754	1.70208	4.42336	2.60649	2.65429	2.95392	3.84865	4.02933	3.15089	3.60334	6.71108	3.14009	4.05235	2.99107	2.65381	1.80899	5.85361	4.17432	3.38936	2.66523	4.89942
GSM972038	30	1	4.17937	3.04714	2.09749	4.91745	4.1027	2.93155	3.05102	2.90177	2.3795	5.34107	3.28253	3.89329	2.25246	5.94203	4.9273	2.95422	4.71116	2.10399	2.99482	2.83507	2.78422	1.53428	4.578	2.34402	6.50246	2.82471	1.58691	1.75538	4.30238	4.0298	2.99455	3.20215	3.7041	5.36466	3.01818	4.07436	7.47948	2.88556	4.1186	3.80434	2.75642	1.84222	5.98844	4.79503	4.80278	2.4919	4.24365
GSM972039	1560	1	7.11814	5.40924	4.03168	5.16668	5.50028	5.48513	3.09691	3.37717	2.7487	7.45554	3.54515	3.82668	3.03638	7.48399	6.41481	3.29205	7.04962	2.74445	5.89906	4.60021	6.13619	2.91705	9.40836	3.86751	10.6218	4.45393	3.52545	2.34913	5.16043	6.66121	5.88932	4.81612	4.08927	8.77291	4.34936	6.70217	9.03248	3.17786	5.78605	6.62349	3.79924	1.90661	6.4696	8.73684	7.94267	3.50019	5.53038
GSM972040	1890	0	4.81732	3.01915	2.57089	4.73718	5.25883	3.29786	2.35286	2.59016	2.34106	4.84936	3.22156	3.5872	2.15806	4.7554	5.08821	3.5075	5.01047	2.57093	2.95511	2.71026	2.53389	2.19247	3.93737	2.47871	6.11961	4.07242	1.95859	1.93834	3.72723	4.47624	2.98253	3.19603	3.50698	6.18925	3.66925	5.13336	7.66955	2.72962	4.66832	5.83901	2.93953	1.82279	4.75211	4.20891	4.55891	2.71857	4.33862
GSM972041	1650	0	5.09777	3.26639	2.30337	5.14536	5.23738	4.097	2.68721	2.34784	2.23503	5.34429	3.1551	3.63766	2.26805	5.04058	4.70032	2.97164	5.18757	2.86041	3.28479	2.97512	2.50793	1.42438	4.33583	2.60549	6.63568	2.44863	2.09266	1.76629	4.06698	4.19867	4.42294	3.17647	3.83055	6.79689	3.46799	4.27707	7.21667	3.45415	5.00231	5.43549	2.75184	1.90941	4.84325	5.69312	4.65993	3.00271	4.54745
GSM972042	1530	0	4.62709	2.97635	2.22836	4.53515	3.96314	2.80267	2.72478	2.65394	3.8863	4.76914	3.45695	3.37946	2.24628	4.31298	3.95182	3.35258	3.88813	3.29609	2.99938	2.769	2.36393	1.92847	3.65112	2.42217	5.42399	2.45465	1.86233	1.58425	4.30438	3.68018	2.57759	2.67997	3.28378	4.28222	3.0881	3.2046	7.44798	2.72217	4.32038	3.40583	3.31898	1.86032	4.96756	3.56193	3.6013	2.35128	4.33779
GSM972043	810	1	5.25747	3.19084	2.53591	4.5999	5.22422	3.90695	2.67809	3.17293	2.54451	4.91874	2.95608	3.33174	2.34997	4.9002	4.71237	3.25763	4.96279	2.40621	3.0145	2.7426	2.60441	1.91588	4.12764	2.59503	6.34673	2.76143	2.17415	1.90262	3.59855	4.4137	3.41392	3.00307	3.14723	6.13505	3.38535	4.06964	7.38464	3.45883	4.87802	4.61225	3.04678	1.87179	5.77155	4.78504	4.38808	2.78907	4.2298
GSM972044	1260	0	4.11258	2.75322	2.18545	4.47114	3.13779	4.35526	2.48645	2.57613	2.14069	5.17829	3.35583	3.52163	4.2266	3.57617	3.82492	3.48048	5.0793	2.351	2.50828	2.73852	2.20369	1.99071	3.13115	2.13375	5.26184	2.47724	1.49427	1.96578	3.85366	2.87152	2.79614	2.95392	3.53463	5.42061	3.92989	2.93439	7.15406	2.69554	3.59921	3.95674	2.74597	1.97524	4.6502	3.60137	2.76158	2.32374	4.32501
GSM972045	330	1	4.93581	3.03314	2.31396	4.73411	4.59294	3.08607	2.48425	3.03963	2.36425	4.32551	3.15282	3.41859	2.78452	4.29175	4.88038	3.56335	3.89817	2.32415	2.87663	2.92316	2.54998	1.30847	3.74716	2.44853	5.98363	2.48982	1.78341	1.73911	4.19313	3.74831	3.25907	2.60346	3.35406	4.31203	3.05995	3.89016	6.62309	3.09199	4.25518	3.82413	2.7787	1.86407	4.67141	4.17867	3.89866	2.59961	4.3357
GSM972046	1740	0	5.89133	3.16245	4.30357	4.50021	5.68259	8.10384	2.7077	3.96355	2.86868	5.3244	3.21095	4.7227	2.70259	5.63074	4.41099	4.10117	6.18698	2.51126	3.43082	4.10889	2.42647	1.79134	4.20346	3.25379	6.58534	3.42915	2.80271	1.71432	3.64915	4.89658	2.64412	3.38786	3.51156	7.12131	3.34802	4.67668	7.8978	3.04875	3.78138	5.74609	2.50547	4.30686	6.00057	5.48336	4.46613	3.77204	4.86037
GSM972047	990	0	5.83557	3.27108	3.44939	4.85359	5.96988	4.54505	2.5916	2.59231	2.71638	5.55436	3.48959	3.53546	2.64039	5.74312	5.36057	3.47838	5.7013	2.58423	4.02098	4.22565	2.53947	1.58014	4.4786	2.40497	6.81312	2.41928	2.07691	1.84405	4.11862	3.91583	3.59009	3.16189	3.60823	5.8411	3.32954	3.81071	8.20394	4.38339	5.31911	5.65432	3.03062	2.12191	6.24523	5.58675	4.74517	3.61687	4.07334
GSM972048	900	0	5.18948	3.42911	2.3589	4.95951	5.11606	4.18985	2.39562	2.89201	2.41979	4.77169	3.86942	3.95748	2.28066	5.12878	4.77291	3.2212	5.31646	1.99635	3.36375	2.94568	2.44241	1.87829	4.22899	2.42173	6.61151	2.6822	2.07193	1.86525	4.22496	4.10928	3.22015	2.95935	3.76572	5.91316	3.30204	4.1721	6.92272	3.28546	4.75076	4.28973	2.72537	1.87227	5.28233	4.40412	4.46895	2.93442	4.66562
GSM972049	780	0	2.99179	3.13919	2.19595	4.70455	4.29722	2.97714	2.63643	2.38456	3.12078	4.9157	3.29187	3.3603	4.21647	3.64093	4.78222	3.35956	4.69783	2.24196	3.15004	2.42968	2.80067	1.9522	3.57317	2.20566	5.37153	3.63359	1.83672	1.78306	4.31386	2.99565	3.011	3.66553	3.68075	3.82177	4.22309	3.36275	6.98253	2.79706	4.21405	5.0384	4.20132	1.85059	4.68845	3.79658	3.29815	1.98361	4.61482
GSM972050	570	0	4.60773	3.18355	2.76324	4.76357	3.2639	2.68735	2.83015	3.11598	2.36733	6.2839	3.4478	3.32071	2.05561	4.58305	3.59656	3.07879	4.50809	2.57811	3.24631	2.46244	2.52575	1.49916	4.31735	2.16302	6.2911	3.38714	1.96784	1.75075	3.57266	3.28525	2.65657	3.35543	3.20119	4.76986	4.12205	3.83413	7.3325	2.86811	3.70843	3.04201	4.10725	1.87814	4.53571	4.36832	4.43813	2.82599	4.28775
GSM972051	840	1	6.58902	5.26613	4.79441	5.00748	5.6325	4.22087	2.94116	3.37142	4.01176	6.79581	3.15134	4.11005	3.08114	7.05728	5.85742	3.5109	7.82443	2.70325	5.78506	4.2619	3.56261	2.14872	8.75386	3.4732	9.67477	4.29683	3.94423	2.29476	4.18784	6.05663	4.43522	4.90964	3.26948	8.63852	3.94162	6.48794	8.82227	3.14441	5.26603	6.43504	4.67801	3.35105	6.17332	8.54134	7.22318	3.42525	4.70219
GSM972052	450	0	5.63404	3.54108	2.80975	4.4443	5.10088	3.83381	2.5251	2.9591	2.6191	4.74162	3.38212	3.7682	2.48534	5.47804	5.32477	3.09536	5.08396	3.12959	3.45354	3.04164	2.99344	1.80506	4.86217	2.30617	6.93589	2.82669	2.7232	2.00652	4.25204	4.07818	3.81815	3.44448	3.16563	6.13611	3.50811	3.99043	7.17537	3.55623	5.15604	5.50822	3.08782	2.00154	4.66247	5.26576	5.07034	3.53197	4.08554
GSM972053	870	0	3.95779	2.96775	2.1517	4.27482	5.85834	3.20617	2.89681	2.37264	2.3489	4.9879	3.27622	3.84215	2.10244	3.8625	4.02516	2.96136	5.1946	2.33573	2.95319	2.26422	2.59707	1.33936	3.7774	2.28138	5.76484	2.57149	1.7161	1.76162	4.18859	3.12224	3.5342	2.6477	3.61209	4.6565	2.93417	3.84407	6.83314	3.21091	3.90895	3.95237	2.5163	1.99256	5.10532	4.01324	3.92715	2.76216	4.27555
GSM972054	780	0	6.78008	4.65054	3.51701	4.59612	6.15897	4.28213	2.46639	3.14947	2.74322	6.26379	3.50285	4.48031	2.88281	6.56135	5.80672	3.17196	6.54722	2.74597	5.11547	3.55792	3.78146	2.014	6.9029	2.60726	8.82646	3.31479	3.03859	2.07271	4.72517	4.74329	4.33924	4.04697	3.34786	7.65857	4.38305	4.87197	7.80104	4.14085	5.85001	6.73841	3.33742	2.41424	5.88989	7.21717	6.29291	3.23594	5.18063
GSM972055	2790	0	6.5344	3.78559	2.30143	4.88083	4.98088	3.51071	2.75598	3.5189	2.19493	5.3361	3.23159	3.97511	2.11726	5.61102	4.49964	3.14426	6.05921	2.31983	3.94971	3.58031	3.30269	2.14938	4.30263	2.52869	7.3158	3.74452	2.08247	1.73721	4.39444	3.16266	5.35196	2.45397	3.46821	5.60237	4.32258	4.18803	6.84415	4.54734	6.03068	5.00789	2.49665	1.89245	5.63567	5.27798	4.66595	2.28312	4.87984
GSM972056	2760	0	5.90668	3.39402	2.11345	4.86971	4.59154	2.89723	2.97383	2.84518	2.36247	4.10108	3.47675	3.85806	2.12192	4.72703	5.15452	4.13796	5.80933	2.43138	2.89094	2.93379	2.58536	1.71696	3.95137	2.22222	6.38614	2.58648	2.09826	1.89962	4.1152	3.00204	4.242	2.8313	3.62109	5.37624	3.65423	3.80803	6.74443	3.00938	5.2918	4.8819	2.45123	2.01348	6.30328	4.49221	4.22168	2.12372	5.19373
GSM972057	780	1	5.01598	3.19629	1.92181	5.35669	4.54568	2.93187	2.81252	3.24903	2.34706	3.9193	3.65585	4.20991	1.93171	3.8779	4.92004	3.14263	6.04467	2.20282	3.08118	2.70473	2.77381	1.53338	4.51149	2.36649	7.35562	2.72479	1.94443	2.17878	4.30867	3.37287	3.85064	2.61681	3.53377	5.59312	3.42842	6.80889	7.06074	3.1844	3.79744	3.30337	2.73773	1.93755	5.02598	5.35897	4.98205	2.24515	5.12816
GSM972058	1800	0	6.52088	3.12074	2.46646	4.71521	5.50174	2.8697	2.65006	3.00408	2.74685	5.07604	3.42709	3.69634	2.71261	5.43841	6.14754	3.93329	5.7768	2.66194	3.91828	3.93501	2.85635	1.9987	4.23644	2.32204	6.96748	2.41014	1.75148	1.94667	4.58094	4.03114	5.19766	3.16022	3.29787	5.3546	4.4019	4.27866	8.29993	3.13604	6.06255	6.17806	2.42955	1.83876	5.57186	5.24921	4.77972	3.09455	4.7283
GSM972059	1770	0	7.10442	4.07577	1.99524	5.6233	5.01322	3.59343	2.72369	3.69591	1.9387	4.33494	4.03861	5.67668	2.13555	6.31755	6.28931	3.68137	6.8957	2.46877	3.87951	2.84947	2.57554	1.79423	5.29991	2.25614	8.40706	3.42409	1.91938	2.11998	5.50201	2.97435	4.97472	2.5823	4.24084	6.56962	4.40811	5.57993	7.29683	4.65121	6.24239	5.15925	3.3132	1.81398	7.54185	6.516	5.08696	2.77785	6.47182
GSM972060	2460	0	5.78934	3.28195	2.30612	4.69813	4.74458	2.83111	2.51655	2.68106	2.83156	5.06582	3.91598	4.35967	2.43087	6.05113	5.78417	3.38592	4.84213	2.34741	3.36836	3.32249	2.95257	1.78697	4.73327	2.51314	7.37085	3.12963	2.22714	1.88567	3.60277	3.83624	4.07677	3.25347	3.55953	5.56674	3.68519	3.99168	7.35597	3.86386	5.32731	5.45037	3.24373	1.98547	5.23185	4.9742	5.04376	2.88561	4.93559
GSM972061	1290	1	6.09576	3.66904	1.85289	5.25065	4.89751	3.66736	3.16331	3.10086	2.07733	6.09511	4.19794	4.60509	2.29128	4.78085	5.11195	2.98979	6.02524	2.04652	3.6172	2.31741	2.65571	1.6908	4.20315	2.88435	7.29815	3.04765	2.16746	2.4587	4.82195	2.65215	3.38052	2.6976	3.88614	6.02219	3.6517	6.29709	5.61438	3.29264	4.12174	3.09006	3.59042	1.75205	5.95849	5.40992	4.39003	2.46335	5.97632
GSM972062	690	1	5.65083	3.76763	2.94159	4.80487	6.62074	2.93739	2.83292	3.19418	2.2514	5.00735	3.38383	4.07409	2.25835	5.77853	5.16168	2.88559	4.84248	2.81259	3.6212	2.96663	2.82458	1.56963	4.60932	2.45412	7.07296	3.05699	2.24777	1.88291	3.95595	3.66647	3.4837	3.16682	3.47765	5.85265	3.8162	4.03136	7.29964	3.55966	5.16742	3.82922	3.4723	2.03391	5.27639	5.47474	4.71169	3.03976	5.06668
GSM972063	2100	0	6.27754	3.66238	3.32699	4.48494	6.37169	3.37748	2.52426	3.1978	2.60527	5.36383	3.05423	3.87519	2.71339	6.08453	5.74632	2.98154	5.2725	3.28886	4.05451	3.57315	3.07171	2.34296	4.64275	2.494	7.19274	2.72751	2.3727	1.92476	3.53505	4.51474	4.46853	3.67199	3.10239	6.48934	3.95834	3.73578	7.86174	4.04145	5.91226	5.90837	3.59903	2.18121	5.31766	5.82568	5.05242	3.33623	4.67981
GSM972064	660	1	6.84763	3.84044	2.57789	5.00469	5.97931	4.40214	2.53771	3.0077	2.51209	6.05454	3.40283	3.82668	2.62809	6.38919	5.04376	2.98979	6.47829	2.44116	4.21093	3.54107	2.52646	1.84513	4.07626	2.7684	7.22093	2.86569	2.19134	1.91946	4.23952	3.30166	5.34246	2.90224	3.75429	6.49548	4.43491	4.50823	8.03796	6.12701	6.28919	6.9674	3.28239	1.85036	5.69957	6.03155	4.54142	2.85245	5.21951
GSM972065	1380	0	5.82528	3.42951	3.21299	5.06112	5.87676	3.51856	2.69462	3.14752	2.42398	4.72019	3.38843	3.63235	2.34946	5.85324	5.40736	4.61946	4.67505	2.8471	3.85461	3.23574	2.44416	1.99276	4.2	2.44897	7.10865	2.58836	2.06357	2.0926	3.94397	4.30574	3.53616	3.75892	3.43081	6.42432	3.86316	5.31513	7.81625	3.67808	5.79231	5.55068	3.17521	1.89452	4.9724	5.24256	4.80599	2.75911	4.4096
GSM972066	1470	0	5.46729	3.38083	2.2986	4.76409	5.76685	2.90998	2.62127	2.65556	2.39347	5.12599	3.65282	3.90776	2.28835	6.46088	5.44985	3.52344	5.11361	3.20081	3.29609	3.0877	2.62868	1.83076	4.03559	2.39467	6.73991	2.52859	2.14554	1.57964	3.7076	4.03086	4.02377	3.07674	3.51013	6.35671	3.59103	4.38259	7.31027	3.20713	5.56416	4.97255	2.87938	1.88921	4.99953	5.29709	4.50899	2.53439	4.85075
GSM972067	5490	1	6.78329	4.01837	2.81615	4.80382	5.65786	3.02117	2.54347	3.17561	2.64765	5.1659	3.52602	3.95248	2.31746	6.41022	5.46346	3.89953	6.74069	2.51493	4.24133	3.93985	2.93885	2.01592	5.49794	2.51184	7.86366	2.91883	2.55638	1.74419	3.834	3.72418	5.07041	3.354	3.23696	6.50405	4.35104	4.5415	7.27046	5.17736	5.48203	5.88388	3.92036	2.09754	6.33437	6.47275	5.2727	3.57933	4.90041
GSM972068	660	1	8.2557	3.80592	2.98257	4.99254	6.66832	4.9069	2.4678	3.10555	2.55461	6.01069	3.59345	3.44914	2.99003	7.47301	5.64507	3.59156	6.08924	2.82559	4.81325	4.94006	3.23872	2.10878	5.02466	3.12145	7.94716	2.30508	2.83689	2.1207	4.35685	4.03221	6.06998	3.86519	3.59015	7.10413	5.81542	4.81056	8.42682	6.38291	6.43365	7.58084	3.50664	2.16949	6.27918	6.65892	4.92691	3.90535	5.45495
GSM972069	6030	0	6.09927	3.38313	2.56978	4.61531	5.34645	3.61289	2.62209	2.90797	2.55587	5.13825	3.19294	3.83303	2.43924	5.50005	5.72862	2.95924	5.50923	3.47917	3.62812	3.07612	2.81936	2.48727	4.31302	2.43896	7.19274	2.81071	1.95578	1.85996	3.70795	3.7104	5.291	2.77133	3.31416	6.09112	3.60493	4.01278	7.53811	3.68002	5.94597	5.96863	3.19825	2.05645	5.17733	5.33375	4.78449	3.17292	4.41992
GSM972070	2040	1	5.12468	3.41549	4.38468	4.69227	4.61718	2.73431	2.72614	3.05658	2.34831	6.15235	3.46375	3.56164	2.38798	6.50378	4.34028	2.97651	4.55425	3.49827	3.61026	2.89841	2.83694	2.15679	4.48223	2.12236	6.77636	3.38406	2.15705	1.99664	4.30635	4.50755	2.90213	3.52999	3.52773	5.72318	4.06084	4.24663	7.81332	3.21153	4.5492	4.15195	3.27949	1.93433	4.83757	5.25727	4.91818	2.92735	4.49859
GSM972071	5490	0	5.70718	3.12742	2.97899	4.4338	5.5281	3.65631	2.80811	3.10743	2.82057	5.6376	3.16779	3.9227	2.52432	5.60032	5.63989	4.00143	5.07067	2.84759	3.73728	3.2246	2.4992	2.02927	4.05051	2.63665	6.67863	2.8988	2.0507	1.90988	3.43601	4.8299	3.94352	3.69802	3.27479	6.03405	4.29859	3.8581	7.52051	3.81129	5.4637	5.77876	3.25269	1.98498	5.68703	5.7039	4.32371	3.38036	4.33101
GSM972072	5160	0	6.55531	3.60427	3.79197	4.48585	5.60643	3.62285	2.76838	3.26149	2.54572	5.33105	3.07365	3.22775	3.73823	5.64692	4.98814	4.82138	5.02756	3.12861	3.50718	3.55898	3.08621	1.88094	4.35258	2.80921	6.82926	2.65379	1.95911	1.98482	3.75217	4.73407	4.89378	3.77462	3.23057	6.03009	4.13637	4.00602	7.62336	3.51111	4.70514	6.66887	2.67935	2.00845	4.87517	5.55526	4.22982	3.16852	4.70966
GSM972073	4890	0	6.76497	3.40108	2.86804	4.46108	5.6146	3.93201	2.67622	2.78702	3.30372	5.71492	3.49632	3.7217	2.77861	6.60057	5.65195	3.99413	6.00057	3.06909	4.00349	3.7765	2.80203	2.24567	4.9976	2.47441	7.51247	2.56805	2.57546	2.07873	4.23445	4.15084	5.0829	3.64355	3.33331	6.75652	4.57605	4.08105	8.12312	4.60889	6.46546	7.35268	3.3738	2.36409	5.00836	6.08228	5.22663	3.08673	4.70307
GSM972074	2250	1	5.46662	3.22862	2.14889	4.94645	4.25314	2.90874	2.66797	2.60228	2.73667	5.01774	3.3221	3.97426	2.246	4.97864	5.23348	3.29367	4.95321	2.70373	3.15941	2.87751	2.46425	1.80223	3.89539	2.2013	6.77313	2.87784	1.78212	1.7929	3.6386	3.09869	3.41753	2.72338	3.64932	5.98147	3.64746	3.7268	7.19455	3.89366	5.51066	4.60222	3.0152	1.97756	4.73533	4.50221	4.53318	2.80925	5.08497
GSM972075	1320	1	5.29732	3.26127	2.26301	4.60425	4.56809	3.49566	2.67922	2.79137	2.2369	3.90933	3.59345	3.76121	2.10409	4.86705	4.24323	3.00012	4.558	3.16088	2.98923	3.27532	2.48399	2.17103	3.63689	2.33158	6.35338	2.4663	1.99331	1.93048	3.81371	3.3432	4.37709	2.67054	3.46093	4.64813	3.65897	3.85027	7.2054	3.82429	4.32176	5.03055	2.53317	1.99789	5.44199	4.22985	3.62494	2.43636	4.45771
GSM972076	4590	0	6.36235	3.63501	2.64978	4.37118	5.0673	3.49472	2.51601	2.72026	2.93165	5.80867	3.25119	3.90446	3.86587	5.80441	5.60616	3.05944	5.47366	2.70025	4.26441	3.56715	2.9638	2.68093	5.50205	2.46539	7.54746	2.71101	2.09169	1.72145	3.57746	4.3215	4.84841	3.85192	3.34471	6.14489	4.62551	4.12055	7.80537	4.25627	5.54017	6.06054	3.4065	2.08268	6.17546	5.6505	5.42876	2.78848	4.64082
GSM972077	930	1	7.49979	4.46504	2.81173	5.34382	4.74782	3.10355	3.10302	3.71043	2.77709	4.70968	4.18595	4.8901	2.16907	6.93007	4.82207	5.02733	6.80281	2.45702	4.15165	3.78145	3.28081	1.7775	4.85817	2.15738	8.00843	3.3962	2.84493	1.74071	4.94862	2.9523	4.25122	2.67438	4.04828	6.64743	4.26773	5.63052	6.1422	5.54858	6.54018	4.81381	3.91579	2.01027	6.8302	6.40234	4.79428	3.15166	5.24171
GSM972078	4350	1	6.65001	3.876	3.00972	4.62496	6.48023	3.71189	2.43574	3.01646	2.84387	4.65282	3.15539	4.66921	2.3114	6.70762	5.92731	4.78034	6.20022	2.9097	4.08629	3.99106	2.78287	1.59676	4.42207	2.51702	7.23665	2.79663	2.7278	1.92398	4.24894	4.09231	5.13383	3.30225	3.27286	6.47965	4.32555	5.3815	7.85729	4.71491	6.05967	5.52626	4.09406	1.90515	6.50771	5.86103	4.93183	3.67546	4.43857
GSM972079	5040	0	6.96521	4.45705	2.55397	5.24702	4.56134	3.84945	3.06051	3.57849	2.32361	4.48675	3.89379	4.6316	2.47496	6.42802	4.66929	4.05163	6.80686	2.33837	4.20004	3.07252	3.27626	1.95551	5.95346	2.29707	8.26238	3.22516	2.40005	1.76705	4.89042	2.87049	4.99305	2.6395	4.13023	6.62802	4.6286	5.33429	6.48462	4.05849	5.94106	4.77408	3.94094	2.08199	6.37055	6.6374	5.07283	2.71492	5.77035
GSM972080	4950	0	5.81902	3.2597	2.2157	4.98762	5.57544	3.86877	2.3964	2.66854	2.25688	4.79208	3.62391	3.78555	2.74084	5.75176	5.69543	3.71141	5.43532	2.49595	3.13999	3.19461	2.74409	1.85462	3.98716	2.14994	6.884	2.34678	2.22812	1.77763	4.24614	3.45101	4.92815	2.94328	3.64166	5.25432	3.89301	4.06244	8.49481	4.09758	6.28009	6.10267	2.5472	2.00642	5.06164	4.81442	4.59315	2.86481	4.41992
GSM972081	780	0	5.69073	3.34223	2.94977	4.85776	5.48703	3.84945	2.59271	2.78435	2.51335	5.37399	3.48959	3.95203	2.08288	5.72722	4.87085	3.63996	4.91281	2.34317	3.54733	2.88597	2.68724	1.60284	4.54904	2.30143	7.13268	2.69274	1.85124	1.6815	3.82078	3.87447	3.11153	3.48534	3.48198	5.96492	3.58121	4.24259	7.59285	3.02172	5.57404	4.53368	3.26609	1.92436	5.12958	5.34422	4.8024	2.59147	4.6107
GSM972082	3960	1	6.94809	4.1345	3.10504	5.03428	6.2519	4.21668	2.75238	3.39742	2.71576	5.33142	4.0521	3.67304	3.63446	6.64588	6.4529	5.42085	6.89916	3.02821	4.97979	4.9134	2.83274	1.72546	6.01964	3.29767	8.04783	3.16439	2.75595	1.6859	3.99631	4.92603	5.89095	4.05539	3.80725	7.01004	4.50944	4.9898	8.21873	3.98928	6.24412	6.20265	4.30007	2.22428	5.64287	6.7784	5.53944	3.91624	4.98484
GSM972083	3810	0	6.29034	3.44544	2.12108	5.17845	4.95836	2.9413	3.0482	2.42582	2.51028	4.86336	3.66967	3.5815	2.16455	5.51636	5.47124	3.43727	5.97684	2.5463	3.6381	3.1866	2.61841	1.67236	4.31997	2.35738	6.96603	2.61567	1.95295	1.73801	3.78874	3.14749	4.06725	2.7536	3.38626	5.90892	3.99449	4.09341	7.60675	4.01878	5.55036	5.21797	3.46797	2.25604	6.59787	5.41805	4.83364	2.9417	5.18586
GSM972084	3870	0	5.46084	4.01521	4.86263	4.74567	4.86704	3.33925	2.70938	3.17103	2.73492	6.19021	3.35583	4.11888	2.31166	7.01409	4.95913	3.26627	5.01222	3.24467	4.43269	2.93856	3.98572	1.73304	7.14134	2.43304	8.66396	3.42754	2.56157	1.93646	3.55686	5.14843	3.48839	4.37065	3.85756	7.14411	3.58934	5.19906	8.43116	2.94307	4.85312	4.31748	4.36723	2.28483	4.80087	6.75372	7.11522	3.39001	5.09268
GSM972085	2910	0	6.11192	3.30516	2.41795	4.75244	6.48074	3.75092	2.85291	2.85251	2.51393	4.43827	3.44692	3.81003	2.19642	6.05965	6.01396	4.55694	4.9097	2.83681	3.75398	3.5359	2.49751	1.89108	3.98974	2.29096	7.05419	2.74079	2.25611	1.70961	4.09369	3.90756	4.4682	3.35289	3.37859	6.27147	3.72572	4.60823	7.17846	3.94216	6.40608	5.07773	3.04314	1.95967	5.37516	5.48412	4.6932	2.69748	5.00815
GSM972086	1290	1	5.1987	3.3	2.69163	4.46108	4.63024	3.31837	2.22058	3.49848	3.39094	5.5696	3.25268	3.648	2.19403	4.87233	5.16358	3.07336	5.27701	3.05903	3.03356	3.19488	2.92589	1.74056	5.31517	2.55701	6.8078	2.61567	1.82615	1.79409	3.77381	3.77983	3.09366	3.11423	3.20587	5.73683	3.10573	3.86437	7.40054	3.07161	4.44466	4.39032	2.9852	2.46391	5.16623	5.64202	4.99201	2.36351	4.44035
GSM972087	960	1	3.74492	3.05672	2.43004	4.7382	4.32614	3.30035	2.67043	2.6953	2.39467	3.75157	3.15737	3.79302	2.10917	5.78291	4.60468	3.35548	4.46189	3.34049	2.52782	2.51233	2.41462	1.72083	3.75965	2.35652	5.60847	2.62604	2.00542	1.82851	3.90224	3.45806	2.72425	3.06206	3.6854	5.91034	3.4061	3.87641	7.11423	2.68481	4.76612	3.19924	2.37072	1.78905	4.39633	4.74118	3.91182	2.39624	4.08676
GSM972088	2370	0	5.67252	4.61282	4.75499	4.65903	4.56022	3.77591	2.82188	3.66505	2.88749	6.53375	3.48808	3.91442	2.49289	7.27827	5.221	3.30958	5.64024	2.60225	4.71416	3.43737	3.79308	2.14378	8.22935	2.51876	9.42746	3.81486	2.34151	1.90075	3.15712	5.34378	2.80207	4.82602	3.44975	7.60168	4.10408	5.40338	8.3195	3.0793	4.5075	4.06131	4.56949	2.1771	5.21601	7.80677	6.92422	3.11036	5.33947
GSM972089	2610	0	6.53105	5.46139	5.42692	4.80948	4.72299	5.46955	2.8882	3.99287	4.1863	7.81509	3.42012	4.16609	3.13884	7.69103	5.57509	3.2875	5.98217	2.63164	5.68143	2.95177	5.39745	2.11057	9.35704	3.05543	10.36	4.36012	3.40554	2.16617	3.67495	5.66608	3.33411	5.11835	4.15501	8.92122	4.31515	7.07553	9.15697	3.17878	4.81122	4.41591	5.22086	2.82272	5.44957	8.67811	8.45816	3.44009	5.33238
GSM972090	2070	0	4.08371	2.92559	2.08986	4.69128	3.65789	2.95846	2.50495	3.19752	2.15163	5.36069	3.63207	3.55278	2.17954	4.27625	3.95528	3.25422	4.68569	2.33406	2.92889	2.34057	2.33749	2.09817	3.63534	2.3818	5.78689	2.90881	1.56155	1.66109	3.64953	2.94619	2.92015	2.3744	3.56503	4.68795	3.48577	3.53115	6.27351	3.18002	4.07473	4.03704	2.76699	1.79552	4.39882	3.86567	3.93992	2.24452	4.16381
GSM972091	2100	0	4.36929	2.85651	2.44847	4.74932	3.19422	2.81403	2.4379	2.63849	1.95912	5.41883	3.34801	3.36623	1.99116	4.17175	3.78586	2.75915	4.09832	2.58051	2.4568	2.27566	2.64956	1.44872	3.50803	2.28049	5.21412	2.40633	1.84624	1.7434	3.79329	3.03355	3.09915	2.90392	3.53238	3.74977	3.19977	2.99501	7.00935	2.91838	4.01511	4.37524	2.41291	1.85912	4.26816	3.87813	3.63691	2.52661	4.11421
GSM972092	1410	0	6.48736	3.73469	2.53782	4.73159	6.07785	4.00131	2.45158	3.04758	2.52173	6.17492	3.52272	3.94404	2.84224	5.94541	5.95579	3.03322	6.44592	2.74496	4.30226	3.67025	3.06758	2.7717	5.75729	3.20984	7.67288	2.71473	2.38176	1.93761	3.97729	4.62082	5.53851	3.5705	3.22377	6.80554	4.32125	4.38217	7.80905	4.58885	5.63108	6.8283	4.2634	2.10422	6.01765	5.53389	5.42965	3.35866	4.58539
GSM972093	2220	0	6.19163	3.29201	2.63612	4.70015	5.94851	3.47838	2.73439	2.90473	2.64016	5.68346	3.09077	4.35242	2.56746	6.58345	5.97292	2.88559	6.19118	2.52479	4.32109	4.16621	2.9434	1.49406	4.92268	3.06397	7.31527	3.10158	2.84647	1.77016	4.13517	5.01426	4.96891	4.00109	3.20006	7.63642	4.29333	4.46495	7.70978	3.5885	5.36848	6.42343	3.97432	1.99882	5.35347	6.13407	5.16942	3.51242	5.05721
GSM972094	1830	0	6.10321	3.6104	2.78544	4.7016	6.4572	3.96739	2.40483	2.96074	2.75346	5.56035	3.61586	3.38831	2.71025	6.36329	6.19729	3.50326	5.16787	2.62348	3.44088	3.66789	2.56627	2.588	4.07791	2.29967	7.46834	2.55611	2.16871	1.9053	4.19705	4.72065	4.69049	3.17451	2.86457	6.27829	3.9303	4.95553	7.92831	4.67803	5.58774	6.47135	3.742	2.1544	5.2896	5.7159	4.84992	3.51494	4.59483
GSM972095	2010	0	5.86935	3.8863	2.6757	4.68646	7.93024	3.24646	2.57127	2.65853	2.61558	5.19979	3.15047	3.56933	2.51259	6.05155	5.40352	3.41319	5.46465	2.3285	3.73286	3.46666	2.78614	1.48821	5.30918	2.63923	7.40842	2.84726	2.1641	1.52507	4.32559	4.42023	4.72044	3.36046	3.47476	6.90777	3.62298	4.14928	7.36642	4.46167	5.8341	6.11357	3.07752	2.24582	5.3696	5.6202	5.45964	3.54835	4.33946
GSM972096	450	0	4.89968	3.70515	2.15278	4.95847	3.32446	2.55974	2.94641	2.95558	2.14255	5.01563	3.62391	4.36834	1.85613	3.42021	3.73975	2.76521	5.21911	2.35124	2.65995	2.58348	2.74561	1.66996	3.99836	2.13723	6.5684	3.03323	1.86576	1.66188	4.30276	2.66428	2.40833	2.74547	3.85453	5.10533	2.73487	4.20556	6.59003	2.73362	3.86328	3.47226	2.68966	1.91547	5.2567	4.01824	4.35875	2.31978	4.33611
GSM972097	360	1	8.51328	5.12012	2.33067	5.03766	7.32635	4.33378	2.90802	3.05552	3.14071	6.59458	4.7581	5.64017	2.33801	7.02437	6.59744	3.21002	8.00233	2.41272	4.87668	4.04412	3.39683	1.61319	6.60797	2.63043	9.54681	3.89365	2.10246	2.32392	6.95474	3.35112	6.71601	2.79549	4.30448	8.13579	4.10721	6.22581	8.54989	5.37959	6.39297	7.86443	5.50812	1.96411	7.85536	6.5255	6.35332	6.49517	4.91555
GSM972098	450	1	3.59936	3.48424	2.30781	5.07799	3.008	3.00619	2.77747	2.70271	2.20351	4.32844	3.58809	4.03914	1.90097	3.54508	3.01808	2.70206	5.01472	2.22954	2.93001	2.51845	2.65203	1.53163	3.7703	2.05197	6.26912	3.87781	1.7957	2.02807	3.8042	3.15164	2.55892	3.06847	4.00241	6.29008	3.43976	3.67412	6.72466	2.9585	3.83607	4.82577	2.30814	1.85794	4.61071	3.79198	3.82903	2.68938	4.39923
GSM972099	450	0	4.09948	3.35866	2.22857	5.02471	5.30634	2.67948	2.54808	3.13863	2.27872	4.62343	3.54961	3.4709	2.1481	3.82755	3.87463	2.9253	4.83926	2.11499	3.14311	2.89893	2.57018	1.16839	3.1343	2.27295	6.64875	3.99006	1.664	2.02504	4.41221	3.14359	2.78138	3.27541	4.12094	6.23532	2.64832	3.3875	7.09451	2.75029	4.28744	2.81123	2.75035	1.86547	4.81944	3.74713	4.42857	2.37332	4.17626
GSM972100	750	0	5.08083	3.28856	2.25632	4.90424	4.56217	2.59422	3.22656	3.13235	2.40475	4.7749	3.79214	3.72994	1.96982	4.51574	5.12992	3.11786	5.1114	2.35319	2.74209	2.36255	2.2449	1.02676	3.36128	2.32204	6.65412	3.28393	1.79464	1.77176	4.70791	3.16841	3.29814	2.73494	3.98546	5.72532	3.01699	4.0413	6.58129	3.1825	4.21405	7.27767	2.02382	1.7711	4.72904	3.96439	4.03821	2.33786	4.66203
GSM972101	1050	0	5.53165	4.3046	3.66147	4.44105	4.85138	2.88363	3.37256	3.44777	2.03229	4.93362	3.92432	3.70697	1.90293	6.06455	3.8349	2.56424	5.68405	2.44695	3.52733	2.35697	2.63685	1.88839	4.53533	2.15039	7.23872	2.8263	2.01078	1.98748	4.87887	4.16923	2.54269	3.15388	3.99025	5.22996	3.80221	4.25611	7.62467	3.30789	4.35907	4.11115	2.68281	1.83009	4.55886	5.02124	5.14857	2.98285	4.98035
GSM972102	1380	0	5.65595	4.64732	4.11455	4.22259	4.07158	3.43455	2.78621	3.56836	2.61197	5.24591	4.11945	4.49438	2.01313	6.31534	4.52144	2.80799	5.69922	3.45406	3.97878	2.97485	2.59138	2.12569	4.91584	2.98157	7.74745	3.43147	1.89812	2.06028	5.05849	4.54131	4.07507	4.32059	4.44751	6.40294	3.62844	4.27217	8.09877	2.94242	5.07056	5.81901	4.58106	1.86243	4.77708	6.12276	5.45246	3.23942	5.24653
GSM972103	1740	0	6.3334	3.80088	2.25414	4.50797	6.09926	2.82837	2.53879	2.77788	2.6245	5.1682	3.65848	4.83702	2.23103	5.44431	5.33136	2.64581	5.9979	2.74671	3.27275	2.79975	2.5165	2.22274	4.19743	2.3432	7.19806	2.97143	1.68345	2.00343	4.33182	3.14255	4.49733	3.20436	3.68512	5.57219	3.66378	3.82418	7.67833	3.90898	5.23087	6.06054	2.86402	1.84523	5.2696	4.92402	4.57519	3.09766	4.22187
GSM972104	1230	0	7.35665	4.64853	3.96836	4.01592	6.43067	4.44984	2.77833	3.28314	2.71884	6.1981	3.07282	3.75762	2.77133	6.778	5.48395	3.30958	6.32123	3.34739	4.71066	3.96634	3.10114	1.9489	6.40096	3.14994	8.43664	3.85066	2.85022	2.08479	5.10602	5.17199	4.62368	3.69606	3.53729	7.13795	4.28374	5.00687	8.81241	4.4381	5.35069	7.59073	4.4654	2.2565	6.06361	6.90613	6.2209	4.06093	4.27006
GSM972105	960	0	6.00901	4.74075	1.91234	4.63224	5.7736	2.9325	2.99512	2.92959	1.88858	4.94215	4.14088	5.97171	2.24088	4.8144	4.34754	2.92293	6.90143	2.85355	2.95263	2.35574	3.06047	1.60799	5.9859	2.52132	9.4012	3.37268	1.82062	1.7996	5.96922	2.81842	3.41001	3.03804	4.42426	6.74944	3.71642	4.77553	6.94672	3.34311	4.03399	4.60107	2.63963	1.92506	6.81088	5.71716	6.27285	3.2161	5.43313
GSM972106	2160	0	6.51052	4.15153	2.31185	4.54773	5.11414	3.24826	3.12965	3.28007	2.68449	5.73264	3.48988	4.55851	2.35364	5.22597	4.08016	2.59797	5.9719	2.28195	3.22649	3.11737	2.59334	2.02605	3.79826	2.6173	7.51537	2.79702	1.71294	2.18523	5.21473	3.33141	3.7061	3.18779	4.05502	5.78466	3.71766	4.27096	7.2834	4.13436	4.26784	5.58439	3.17274	2.09641	5.67539	4.70299	4.51325	3.31121	4.45464
GSM972107	1800	1	5.45	4.03899	2.1001	4.79161	4.02196	3.18555	2.85646	2.64785	1.97599	4.72689	3.26906	3.55762	2.09317	5.32299	5.22917	3.01082	6.13934	2.29276	3.23481	2.46099	2.48198	1.86365	4.13348	2.00066	7.41927	3.00277	1.67943	1.99165	5.30954	4.41116	3.3742	3.09285	4.27084	5.514	3.30122	4.36458	7.09854	2.95172	4.94626	5.41289	2.30042	1.89776	6.60497	4.88017	4.68069	2.98934	4.84736
GSM972108	3090	0	5.0614	3.59288	2.19795	4.12308	4.74279	2.9525	2.40509	3.37859	2.43968	5.24743	2.81721	4.1878	2.05881	4.38614	4.85785	2.91556	4.70709	3.22711	2.77219	2.13358	2.51285	1.88229	3.41683	2.54075	6.70633	2.84571	1.74881	2.06295	4.18361	3.26034	3.01199	2.86906	3.34985	6.40828	3.09896	4.56943	7.6491	3.07224	4.21473	3.82463	3.46083	1.89337	5.16446	4.30317	4.09858	2.55069	4.3156
GSM972109	1080	0	4.49706	3.89058	1.6484	4.41081	4.4506	3.09038	2.79385	2.78137	2.3655	4.17749	3.10254	3.27437	2.19377	4.06777	3.21416	2.97405	4.95496	2.45308	2.72831	2.25318	2.2809	1.71241	3.09393	2.27032	6.10891	2.77579	3.13807	2.28435	4.35255	3.13944	3.38585	2.66756	3.42713	3.99187	3.37909	3.82691	6.34097	2.88284	3.99057	4.6654	2.21321	1.7455	4.7072	4.57165	3.52668	2.08628	3.84543
GSM972110	210	1	4.27873	3.48308	2.3767	4.71422	4.04561	2.8562	2.89348	3.30255	2.5655	5.03925	3.47763	3.75108	2.11918	4.78922	4.03482	2.82312	6.22924	2.17315	2.78033	2.52596	2.37455	2.01783	3.89867	2.1465	6.36753	2.87667	1.77998	2.16016	3.89012	3.68436	2.79416	3.24324	3.56416	4.69503	3.11669	3.52724	7.13515	2.9625	3.95134	3.70508	2.85692	1.85772	4.85012	4.9818	4.34565	2.50156	4.66248
GSM972111	660	0	5.6406	4.26503	1.77843	4.17871	4.43299	3.03566	2.78867	2.63332	2.5787	5.1682	2.9558	2.83712	2.18617	5.4038	4.55095	2.48561	5.48765	2.76882	3.49883	3.093	2.3477	1.42764	3.92148	2.04898	7.12782	3.34249	2.03731	2.03823	4.81609	3.13552	3.00544	3.22023	3.74796	6.27607	2.88505	3.86009	6.77251	2.89929	4.7504	3.65241	3.46061	1.97756	5.62312	5.16878	4.63318	2.35928	5.41838
GSM972112	960	1	7.01063	4.02871	3.33693	4.59147	6.37318	3.93043	2.33902	3.35394	2.63829	5.50039	3.26804	3.17336	3.88427	6.40519	5.52119	3.12114	7.48145	2.51222	4.09893	3.82618	3.50472	1.65698	4.82419	2.80612	7.98173	3.11918	2.01999	2.08776	4.77864	4.19642	5.19693	3.68867	3.72665	6.88352	4.57342	4.15211	7.86249	4.69926	4.67492	7.73062	4.35168	1.92436	4.71923	6.16383	5.19281	3.85318	4.23776
GSM972113	810	0	7.64791	5.01641	3.39115	4.41807	6.50671	4.00101	2.7966	3.62831	2.54156	6.46585	3.53412	5.31624	2.41843	7.27662	5.731	3.56626	7.40403	2.28793	4.94651	3.89367	3.92906	2.18081	7.38167	3.29275	8.98656	2.77114	1.95704	2.66953	4.54705	3.72975	5.7863	4.17781	3.8244	7.65229	4.69901	5.14428	8.10659	3.88721	6.03068	7.53319	5.84087	2.47902	5.58533	7.61625	6.67723	4.1786	5.42981
GSM972114	1380	0	5.89854	4.06531	2.00046	4.67025	4.04716	2.90126	2.83949	2.56119	2.54691	5.36147	3.48988	3.39835	3.76751	4.92577	4.80272	3.35504	5.87941	2.47231	3.2535	3.06919	2.58775	1.55161	4.01938	1.94866	7.00845	2.70946	1.83331	1.81709	5.57989	3.43619	4.59573	2.6278	3.55295	4.75472	3.0675	4.08582	7.38703	2.86687	4.5485	5.30107	2.40541	1.92641	5.00173	4.62818	4.50178	2.46305	4.68534
GSM972115	2250	1	5.66261	3.50905	2.42646	5.25065	4.34724	2.70044	2.73788	3.1174	2.40004	5.4489	3.61433	4.42545	2.09952	5.87734	4.5184	3.31457	4.90015	2.27614	3.60295	3.13338	2.57554	1.46301	4.23837	2.31512	6.83503	3.16203	1.91476	2.00383	4.34822	4.22469	3.06928	3.16654	3.64459	5.40268	3.36392	4.51922	7.4328	3.31793	4.06667	4.04925	2.64871	1.79318	5.40203	4.50478	4.75967	2.83062	5.33566
GSM972116	870	1	5.01598	5.24959	3.49135	4.57039	3.41705	3.17846	3.07699	2.70914	2.72248	6.3668	3.56067	4.35027	2.0781	6.66206	4.75209	2.8581	4.91455	2.88795	4.66739	2.66152	3.68868	2.09315	8.07189	2.548	9.60809	3.9431	2.1375	2.10648	4.23009	4.01877	2.2829	3.86575	3.89183	7.42244	3.56621	5.66981	8.21963	2.86627	3.59724	2.81456	3.73736	2.21387	4.78226	7.3912	6.83832	2.94138	4.88432
GSM972117	960	0	4.89912	3.41706	2.66414	4.29848	4.39364	3.17449	2.84702	3.19671	2.59559	5.51069	3.48338	3.70491	2.1586	5.66089	4.46575	2.97782	4.67271	2.68025	2.95599	2.98047	2.57161	1.99542	3.7838	2.46928	6.77075	3.52887	1.81412	2.13423	4.49075	4.05596	3.37218	3.59055	3.73614	5.27459	3.73262	3.76146	7.24061	3.42265	4.75213	4.59435	3.65757	1.91457	4.3171	4.96624	4.67233	2.37848	4.20015
GSM972118	900	0	5.4195	3.85906	2.05902	4.36141	3.67056	2.89934	3.15121	2.60611	2.4276	4.20155	3.15047	3.59288	1.92463	4.1844	4.00366	2.78922	6.53496	2.45874	2.74769	2.60202	2.43159	1.80365	2.89888	2.63175	5.86669	3.15267	2.00415	1.93009	4.04345	3.74669	2.92178	2.97914	3.58814	4.59971	2.91308	4.03851	6.82123	2.81989	3.99126	3.61952	2.18294	1.73731	4.45432	4.20412	3.75679	2.60815	4.60433
GSM972119	1110	0	6.0439	4.07497	1.92007	4.63666	4.74839	3.3741	2.7196	2.75132	2.51086	5.11598	2.99019	4.04711	2.32565	6.69994	6.02395	2.42557	5.51587	2.24441	3.158	3.4211	2.67638	1.69242	3.7347	2.4016	7.02868	3.04069	2.11616	2.06184	4.10553	3.33401	4.05228	2.93048	3.54513	6.93442	2.85148	4.3168	7.08534	3.37319	5.01069	4.99008	3.32867	1.87509	5.13229	5.74484	4.63842	3.09332	4.18333
GSM972120	1080	0	5.46762	3.76211	2.2759	4.3342	5.00182	3.21598	2.58883	2.75268	2.64765	4.91362	2.92832	3.69226	3.71887	5.44713	5.50008	2.83824	5.98083	3.51486	3.15913	3.53328	2.55801	1.95688	3.67642	2.59334	7.0094	2.71317	1.80813	1.94667	4.64949	4.32373	4.48492	3.33606	3.28436	5.94398	3.74661	4.30547	7.3388	3.83667	5.27858	6.23147	2.80325	1.93205	4.73279	5.38771	4.72777	3.29865	4.33738
GSM972121	1050	0	5.12407	3.21611	2.1316	4.78444	4.43845	3.15067	3.19841	2.72983	2.30779	5.00839	3.01191	3.70163	2.23769	4.97022	5.2896	2.93018	4.8878	2.66046	2.88252	2.60976	2.59064	1.88905	4.08798	2.36036	6.67534	3.72835	1.99253	1.73174	4.22261	4.07519	2.94422	3.53535	3.48283	5.41086	3.21145	4.58427	7.03106	2.65679	4.24988	3.72516	2.84723	1.88898	4.37351	4.70595	4.4967	2.2828	4.40452
GSM972122	570	1	4.31447	3.67255	1.98982	4.54919	3.90413	2.99225	2.55543	2.59932	2.28954	3.87707	3.48899	4.29629	2.06774	4.28003	4.64693	2.59636	4.87396	2.76307	2.81962	2.9171	2.66867	1.78697	3.29036	2.16962	6.19771	3.58724	1.76878	2.06706	4.7244	3.34846	2.91127	2.8488	3.53729	6.28788	3.61578	3.74724	6.84415	3.04168	4.3207	3.51007	3.29109	1.68925	4.59442	4.64938	4.13088	2.47937	4.2081
GSM972123	2130	0	5.09863	3.58461	1.97254	4.12589	3.6822	2.76443	2.50303	2.94968	1.96905	3.94822	3.09282	4.03661	2.04552	4.45988	4.40069	3.15947	5.6098	2.35943	2.94618	2.39024	2.69917	1.48821	3.86572	2.34274	6.39504	3.13582	1.73498	1.86265	5.09072	2.71669	2.8966	2.60187	3.9617	5.40075	2.79115	4.30383	6.94012	2.43891	4.31413	3.51346	2.53198	1.93663	6.23759	3.83794	4.16612	2.15236	4.31687
GSM972124	2250	0	5.53407	4.21892	3.09213	3.71616	4.26125	2.60269	3.12994	3.51027	2.33634	5.19789	3.14907	4.16528	2.12541	5.90013	4.96475	2.4478	4.91629	3.09601	3.73373	2.7426	3.01741	1.71696	4.52885	2.45457	7.16679	3.76745	1.86841	2.05534	4.87561	4.30632	3.05043	3.68144	3.74436	5.88878	3.37029	3.92921	7.32561	3.19615	4.16433	4.58594	3.67063	1.93755	4.91049	5.34032	4.71685	2.7074	4.54522
GSM972125	2040	0	6.07321	5.18744	3.71366	4.24634	4.31389	3.52381	2.78837	3.09398	2.86277	6.4054	3.22613	4.2239	2.62652	6.33011	5.37207	3.49751	6.39767	2.95799	4.6616	3.15838	3.61046	1.72854	8.10981	2.72058	9.43822	3.98609	2.23464	2.23862	4.87887	4.55174	3.75499	3.9135	3.90337	7.62324	3.82141	5.59028	8.17771	3.98324	4.89147	5.9767	4.21433	2.17041	5.9392	7.16523	6.35805	3.1896	4.03577
GSM972126	1890	0	4.44663	3.53252	1.92072	3.85491	3.60923	2.86304	2.48618	2.8147	2.22772	5.10225	3.38672	4.57645	2.13718	4.03764	4.37038	2.60475	5.6289	2.07139	3.05472	1.98055	2.50257	1.90597	3.48683	2.33762	6.05436	2.89993	1.81542	2.19086	4.44481	3.07143	3.10957	2.34146	3.65164	6.68431	3.19936	3.9833	6.78837	2.82293	3.93068	3.52968	2.27969	1.79929	5.16623	3.73902	3.73481	2.54102	3.95752
GSM972127	2550	0	5.7987	5.10236	2.53141	4.14297	4.17798	3.02057	3.05156	2.89447	2.60828	5.49839	3.78909	4.42248	2.18486	6.19856	4.8057	3.00836	6.00502	2.61157	3.72343	3.1602	3.45677	1.64806	5.06148	2.38435	8.4635	3.52066	2.2304	1.88722	5.41271	4.12303	3.60888	3.80081	4.27843	7.30123	3.5611	4.41741	6.88554	3.70347	4.6952	5.07058	3.71197	2.0062	5.92745	5.82954	5.93939	3.2353	4.8975
GSM972128	2790	0	6.45191	4.29444	2.42005	4.13362	5.42118	3.87804	2.83538	3.1293	2.54216	5.48772	3.25327	3.99531	2.49396	5.64614	5.92093	3.3939	6.29056	2.75931	3.30358	4.05456	2.78011	2.14563	4.28569	2.44897	7.56278	3.48382	1.86788	2.20132	5.17297	4.13049	4.57588	3.19739	3.73555	6.33479	4.17007	4.89661	7.78217	3.6342	5.52474	6.03173	3.12367	2.13001	5.62312	5.80893	4.89974	3.041	4.19175
GSM972129	330	0	5.12254	3.74135	2.40882	4.38037	3.68951	2.8764	2.82603	2.82176	2.34518	4.2814	3.0717	3.92688	2.13501	4.85992	5.23583	3.24019	5.24213	2.4277	3.37898	3.23163	2.35262	1.7063	3.50582	2.47785	6.57638	3.2275	1.7402	2.21915	4.60014	3.44459	3.29283	3.2677	3.70652	5.04288	3.09729	3.26262	7.16457	2.98261	4.84247	4.9817	2.72223	2.02713	5.03342	4.49165	4.07081	3.05684	4.47837
GSM972130	1650	0	4.00617	4.07697	1.75454	3.84426	3.5358	2.86304	3.05381	3.28676	2.3655	4.90857	3.15765	4.13729	2.37512	4.30789	3.5842	2.93917	5.65781	2.32245	2.83251	2.37107	2.60152	1.62078	3.1151	2.24428	6.24314	3.27933	1.4205	2.08292	4.7957	2.77131	2.88253	2.57854	4.01257	4.54558	2.94799	4.04957	5.80171	2.62428	4.02785	3.43882	2.35915	2.03175	5.11011	3.60164	3.72344	2.38733	4.04583
GSM972131	2580	0	7.1725	4.93788	2.51751	4.47299	6.55649	3.46762	2.74803	3.64906	3.00361	5.77443	3.54396	3.46326	3.5826	6.744	5.75498	2.97405	6.38905	3.14279	4.9065	3.77047	2.90822	2.17833	5.22894	3.62416	7.90657	2.85262	2.46734	2.09369	5.02706	5.00437	5.66612	3.52232	3.55782	7.79292	4.30035	5.38018	7.99771	4.92151	5.5672	7.19362	3.87566	2.1537	6.024	6.10045	4.99416	3.85193	4.58357
GSM972132	1830	1	6.32309	4.02153	2.92257	3.68898	5.47572	3.03352	2.65508	3.42949	2.38798	5.35877	3.26989	3.4283	2.24842	5.77653	5.4613	3.028	5.58162	2.50431	3.15372	3.27506	3.30979	1.69791	5.45844	2.5429	7.68785	3.54601	2.06357	1.97798	4.88629	4.49696	4.23451	3.83323	3.62671	6.07339	3.68135	4.43665	7.70352	4.33685	5.02588	5.70557	3.28811	2.06894	5.88081	5.90828	5.34908	3.60836	4.34121
GSM972133	1590	1	6.03573	4.20058	2.73158	4.75904	4.93245	4.02915	3.05272	3.04948	2.70564	5.73493	3.95402	4.54399	2.21982	5.98237	5.69446	3.80899	5.9979	2.85798	3.63782	3.00602	2.59042	1.88371	5.43728	2.56646	8.35042	2.98237	2.06506	1.94512	5.02626	4.50785	4.12628	4.05739	3.54572	6.95219	3.76571	4.95553	7.91679	3.66266	4.76086	6.30945	3.21862	2.22252	5.38205	6.72649	6.12893	2.85089	4.86131
GSM972134	420	1	4.90338	3.87681	2.42351	4.39245	5.64448	2.60203	2.81967	2.92668	2.7716	6.2923	3.16059	3.2072	2.19751	5.36081	5.83387	2.75506	5.2986	3.25867	3.38537	3.4551	3.37718	1.6498	4.62443	2.30617	7.25344	5.02433	2.00618	1.94211	4.45348	5.14611	3.92188	3.57703	3.12727	6.14589	3.75634	4.01203	8.45704	3.46709	4.57943	5.31821	2.80694	1.94725	4.32708	4.89414	5.41983	2.93741	3.56007
GSM972135	390	1	4.87823	3.59246	2.07832	4.57379	3.35189	2.46415	2.57791	2.55544	2.36121	4.1352	2.91418	3.28965	2.36692	2.96212	3.9266	3.40522	5.05135	3.26042	2.9434	2.6518	2.82408	1.6423	3.25549	2.24471	5.13792	3.0667	1.86018	1.95665	4.5361	3.67508	2.52087	3.74568	3.91028	4.75692	3.25453	4.20514	7.11125	2.58318	3.33319	3.37054	2.51749	1.85468	4.24955	3.87838	3.11371	2.22581	4.62307
GSM972136	3900	0	5.24842	3.33086	2.46606	4.49233	5.8686	2.8734	2.54206	2.8234	2.17977	4.18401	3.24641	3.95705	2.10462	6.39371	5.04852	2.63971	5.27024	4.20321	3.38681	2.83173	2.45465	1.70325	3.59282	2.30097	6.83978	3.71999	1.95578	1.87952	4.66425	4.1005	3.51445	3.38357	3.33415	6.36782	3.65682	4.58054	7.80537	3.242	4.43983	4.654	2.81209	2.00017	5.26449	4.16083	4.61608	2.95931	4.25448
GSM972137	3870	0	4.74894	3.02419	2.25458	4.41481	6.54309	2.65436	2.9173	2.70191	2.839	4.55433	3.39886	3.36107	2.3735	5.61215	5.09345	3.20249	5.07464	3.79081	2.94698	2.56878	2.20742	1.48821	3.49462	2.49883	6.60086	3.11992	1.93783	2.0337	4.25841	3.4596	2.81462	2.7204	3.5199	5.3542	3.09643	4.07952	7.21346	2.80262	4.09182	3.94415	2.39104	1.84896	4.87737	4.48776	4.49114	2.30199	5.00709
GSM972138	1590	1	3.67645	3.37591	2.10974	4.55253	3.99315	2.83383	2.8847	2.49529	2.23443	3.89245	3.19236	3.63605	2.25087	4.47843	4.13219	2.89583	4.42546	3.31286	3.44913	2.95227	2.82726	1.9529	3.56845	2.47394	5.92778	3.08619	1.63767	2.09444	4.60613	3.07018	2.64055	2.73547	3.62523	4.45873	3.00431	4.48016	7.30577	3.04441	4.24153	3.34572	2.65699	1.88992	4.61245	3.46865	4.07725	2.46027	4.78894
GSM972139	3060	0	4.35687	3.29549	2.24723	4.76	4.11858	2.87881	2.986	2.83438	1.92811	4.89917	3.33045	4.12572	2.24062	4.53151	5.29962	3.05824	5.28572	3.54207	3.22042	2.48303	2.59654	1.73456	3.78412	2.34578	6.42518	3.36175	1.56602	1.80503	4.30635	3.39044	2.75416	2.80499	3.79907	7.25872	3.07382	3.90856	7.85798	3.63964	4.27339	4.26425	2.50571	1.83455	4.12932	3.83871	4.25212	2.75847	4.72236
GSM972140	5160	0	7.99001	4.79785	2.24982	4.92435	6.12589	4.77435	2.78621	2.95802	2.3458	6.00138	2.83265	3.67755	2.6859	6.06271	5.18091	3.37246	5.55074	2.62179	3.3554	4.65824	2.62669	1.97856	4.29899	2.19403	7.90459	2.52399	1.8708	1.79878	5.0673	3.90053	4.82733	3.39006	3.7231	6.21798	4.37866	5.36944	8.03389	4.61396	4.51669	7.20549	4.46101	2.58803	4.83498	7.4895	4.73295	3.81235	4.31263
GSM972141	2520	0	5.81153	4.12532	2.02482	4.65372	5.93928	3.15516	2.61829	2.83574	2.41249	5.03645	3.27792	3.29966	2.58239	5.24639	7.15579	4.97627	5.10958	3.11854	2.75793	4.23548	2.47494	1.86723	3.43933	2.65866	6.91875	3.25518	2.07595	1.88608	4.73925	4.82602	4.02007	2.93102	3.21876	6.238	4.21012	3.79506	8.16084	3.25714	5.99336	6.02832	3.01177	1.85083	5.38708	5.099	4.82277	2.5486	4.17751
GSM972142	1050	1	4.93016	3.53066	2.4143	4.62737	4.69745	2.747	2.7722	2.9408	2.33928	5.50162	2.8398	3.9327	2.32329	4.71104	4.23857	2.67933	4.21832	2.93502	3.06141	2.76923	2.40968	1.69866	3.83494	2.38478	6.30966	3.90835	1.954	2.11214	3.94285	4.17224	3.04127	3.54898	3.41554	7.18005	3.59103	3.35958	8.43116	3.23709	4.26852	4.85624	2.93394	1.91904	4.51794	4.42935	4.84782	3.01888	4.45771
GSM972143	4620	0	5.73852	3.49285	2.10363	4.74984	5.77238	3.68616	2.57186	3.06568	2.75112	5.71846	3.16204	3.67095	2.57398	5.11376	5.64781	2.86376	5.19755	3.20617	3.0425	2.69204	2.56724	1.73762	3.97942	2.54206	6.88632	2.36794	1.76824	2.06295	4.19974	3.95177	4.44921	2.84768	3.88963	7.28986	3.28781	3.91892	7.44254	3.4054	5.1425	5.97615	3.57206	1.84639	4.97676	4.33861	4.92102	2.50334	4.75814
GSM972144	3630	0	4.57678	3.32386	2.16951	4.63081	4.4319	2.73583	3.10075	2.9958	2.38675	6.19965	3.36969	3.57139	2.44376	4.67176	3.86543	3.11467	5.361	2.67528	3.11556	3.09426	2.49848	1.4455	3.70254	1.90713	7.38848	3.23996	1.81518	2.1316	4.87932	3.69262	2.57145	3.42235	3.91838	5.90271	3.34336	4.9255	7.21829	2.59144	3.65814	3.18851	2.51993	1.85607	5.55624	4.29612	4.72978	2.68699	4.59573
GSM972145	4050	0	4.97656	3.72218	2.81063	4.64454	4.34259	2.94037	3.02736	3.20812	2.19679	5.64577	3.34917	4.10032	2.18167	5.573	4.83056	3.13644	4.74934	2.98718	3.04364	2.85155	2.30595	1.53519	4.99274	1.98054	7.14153	3.45098	1.85887	1.92438	4.76361	4.41623	3.1145	3.31122	3.75517	6.20909	3.85174	3.59755	7.55527	3.0762	3.97002	4.5284	4.23393	1.8936	4.42152	4.67629	5.283	2.6749	4.89554
GSM972146	1980	0	6.44421	3.9643	2.67155	4.47019	5.75393	4.11574	2.82988	2.61014	2.84628	6.10587	3.23686	3.69593	3.24146	5.56204	5.62329	2.84107	6.27016	2.81564	3.83927	3.32709	2.97548	1.98305	4.80501	2.21706	7.80441	3.01445	2.23414	2.12923	4.49632	4.65571	4.78953	3.00984	3.7246	5.88177	4.16311	4.06132	8.46247	3.33262	4.73454	6.63532	3.9366	2.07419	5.74648	5.35506	5.00772	3.61402	4.55099
GSM972147	4200	0	5.39425	3.40845	2.20078	4.24081	4.51556	3.14047	2.57427	2.90313	2.40958	5.17977	2.98306	3.68817	2.09424	5.05555	5.31791	3.03574	4.78835	2.73422	3.19074	3.2631	2.8793	1.46829	4.31866	2.28404	7.10133	2.62949	1.80943	1.58208	3.93517	3.6532	3.82959	3.45948	3.30766	6.03701	3.24484	3.38947	7.20273	3.79617	5.10583	5.18405	3.13125	2.08476	4.70207	4.52035	4.45666	3.37534	4.01146
GSM972148	3810	0	4.94149	3.10477	2.4491	4.69813	4.15138	3.21325	2.86713	2.79218	3.12201	5.40686	3.38814	4.13517	2.23131	4.7694	4.79277	3.32088	6.04734	2.47281	3.40481	2.89966	2.4537	1.51459	5.1009	2.50015	7.95409	3.28163	2.54884	1.90379	3.93943	3.75221	3.85606	3.48844	3.36815	6.36951	3.3568	3.25793	7.1255	2.8281	3.88903	5.1525	3.0108	1.78149	4.82075	5.31379	5.50654	2.69184	4.69894
GSM972149	3960	0	3.73119	3.36771	2.15322	5.00971	5.38974	2.90183	3.31546	2.41902	2.31683	3.56804	3.48044	3.947	2.19158	5.19633	3.65224	3.22831	5.02898	2.71066	2.36751	2.33254	2.57477	1.83835	3.98397	2.11577	7.86224	4.57078	1.65203	1.84214	5.2012	3.15857	3.38019	3.0313	3.98359	7.47264	3.22806	4.75201	6.77885	2.81342	4.88335	4.74344	2.88228	1.92088	5.05502	4.14537	4.18034	3.27611	5.50784
GSM972150	3270	0	5.26412	3.43074	2.70268	4.83493	4.66722	3.25807	2.98791	3.0399	2.29379	5.63452	3.52545	4.01006	2.1178	6.16896	4.83424	3.52385	5.60664	2.53262	3.47611	2.89917	2.63781	1.66344	4.01156	2.45941	7.0592	3.31288	1.68373	1.96426	4.4622	3.69391	3.82275	3.22988	3.41839	6.14284	3.59698	5.14901	7.50322	2.96404	4.30469	5.16636	3.20522	1.70705	5.25625	4.86878	4.84949	3.10537	4.52917
GSM972151	2310	0	4.52914	2.98854	2.07942	4.86508	4.01909	2.93826	2.76591	2.76845	2.22058	5.61859	3.28253	3.98358	2.05937	4.39479	4.49104	2.98236	4.75959	2.53481	2.79146	2.85666	2.65884	1.22993	3.41308	2.16696	5.84154	4.01997	1.60469	2.13606	4.10016	3.56199	3.03392	3.36018	3.38653	4.30114	2.96999	3.93776	7.21292	2.73734	4.06458	3.26977	3.30873	2.02458	4.57325	3.95777	4.0552	2.55253	4.63044
GSM972152	1680	0	4.76577	3.06906	2.54108	4.56154	4.33544	2.69589	2.84702	3.09122	2.72726	5.48032	3.41685	3.87641	2.16405	4.15119	4.65644	2.96009	4.64625	2.69952	2.88844	2.35722	2.31197	1.63744	3.59349	2.23814	6.11248	2.87351	1.81776	1.6667	3.81892	3.9571	3.36049	2.92068	3.29591	4.53986	3.43011	5.95078	7.80104	2.98664	3.98672	4.08072	2.71358	1.8195	4.64465	4.45934	4.32608	2.53676	4.35524
GSM972153	1980	1	4.55779	2.98587	2.53891	4.47432	5.00182	3.07715	2.71765	2.60637	2.52409	4.48796	3.64795	3.56367	2.16076	4.98528	5.13405	2.91595	4.9909	3.40599	2.69596	3.17597	2.97036	1.56164	4.10969	2.38435	6.51594	3.19007	1.91064	1.9795	3.91205	4.46624	3.34581	3.57133	3.12644	6.49971	3.08892	4.39923	7.4566	3.21521	4.82309	4.62408	2.71455	2.03438	4.29827	4.57651	4.3131	3.25606	4.88283
GSM972154	1320	1	4.85643	3.35324	1.90536	4.62594	5.11855	2.98345	2.88116	2.72845	1.92326	5.22091	3.24694	3.29646	2.03423	4.20419	5.29807	2.84505	4.89551	2.37268	3.18569	3.20378	2.55293	2.41767	3.13211	2.34359	6.44662	3.39229	1.80654	1.73839	4.20479	3.28631	3.12853	2.76586	3.53293	6.12944	3.38196	3.39024	7.90085	3.02853	4.41791	5.0756	2.60392	1.70943	4.70165	4.21214	4.22008	3.13823	4.49732
GSM972155	720	1	5.39364	3.58732	2.89378	4.27991	4.5757	3.0623	2.63391	3.15136	1.87013	5.34107	3.12899	3.7213	2.44749	4.00595	4.46155	2.50422	4.58665	3.1443	3.52477	2.86171	2.47166	2.14378	3.57031	2.22522	6.30966	2.85031	1.91476	2.01796	4.11557	3.57078	3.80959	3.01467	3.57173	4.80284	3.30411	3.36275	7.68911	2.95665	4.07186	4.13305	2.89262	2.09313	4.91655	4.52403	4.22087	2.41616	4.05481
GSM972156	3360	1	5.53965	3.56744	3.54295	4.66446	4.37649	3.35624	2.63363	2.73979	2.76981	4.53402	3.31364	4.36055	2.17527	4.9955	5.26636	3.1455	4.71602	2.58127	3.38074	3.60756	2.84371	1.72623	4.33255	2.45457	6.73102	2.6318	2.24119	2.17214	4.21605	4.04619	3.87179	3.04867	3.39192	6.17532	3.84227	4.07952	7.52051	3.38717	4.94836	5.32735	5.6798	1.92273	5.39309	5.30492	4.7939	3.43289	4.57334
GSM972157	3540	0	5.15448	4.44138	3.00506	4.35702	4.86915	3.4944	2.53466	2.66262	2.49998	5.44366	3.34888	4.05182	2.29288	5.1109	5.38172	2.63159	6.47571	2.85798	3.40166	3.58237	4.12554	1.77247	6.21814	2.29489	7.7105	3.90512	1.76368	2.18069	4.27011	4.60686	3.35943	3.79691	3.38144	6.86868	3.64117	4.9297	7.80252	3.72535	4.67598	5.49164	3.4183	2.15069	5.40394	5.69731	6.29873	3.31556	4.60663
GSM972158	3600	0	6.52245	3.72926	2.24809	4.36765	5.85177	3.85169	2.43927	3.29749	2.79575	5.47752	3.78336	3.95373	2.72831	5.62807	4.72643	3.34424	6.61749	2.81915	3.77454	3.65606	3.45445	1.73225	4.21694	2.62656	7.53473	2.64244	1.94264	1.82619	4.78192	3.75886	5.10034	3.03159	3.42291	6.10592	4.28022	4.18683	7.65176	3.4661	4.98124	6.87465	3.71628	2.05327	5.58866	5.96244	5.04787	3.00871	4.45506
GSM972159	2790	0	4.82718	3.35401	2.01807	4.92545	4.5963	2.95876	3.12736	2.57449	2.40242	5.00977	3.16437	3.6988	2.03887	4.43481	5.25875	2.93467	4.5003	2.65347	3.20066	2.98375	2.38888	1.59764	3.62643	2.17875	6.46838	3.23529	1.77946	1.76469	3.7837	3.20169	3.77096	3.09504	3.86064	4.56294	3.51117	3.89882	7.36066	3.34593	4.87978	5.33186	2.94345	2.02037	4.49312	5.88395	3.9377	2.82944	4.37059
GSM972160	2310	0	5.20155	3.90461	1.98177	4.83646	4.7928	3.06049	3.24706	2.89476	2.35437	5.14228	3.23917	4.05135	2.07732	4.86909	5.57241	2.64947	5.20239	2.8907	3.62812	2.65254	2.68652	1.64806	3.90548	2.52913	7.19274	3.00547	2.11616	1.92282	5.34404	3.9755	3.65414	3.09756	3.51559	6.9788	4.47035	4.02424	7.55974	3.69342	5.07638	5.35774	3.51666	1.88257	5.90314	4.70269	4.81249	2.39746	4.27006
GSM972161	330	1	4.78619	3.20279	2.25996	4.80593	4.67576	3.04049	2.77666	2.77309	2.3489	4.9302	3.68829	4.66744	2.11944	4.95735	4.92555	2.89911	5.46933	2.87962	3.13595	2.66609	2.74214	1.77607	4.36362	2.3921	7.21194	3.54252	1.62616	2.09299	4.52688	3.49242	3.24891	2.98486	3.38486	4.72779	2.65172	3.8929	7.7467	3.31761	4.77706	4.54763	3.08634	1.76553	5.61979	4.49275	4.75569	3.02624	4.51681
GSM972162	2310	0	5.90338	3.59641	2.66459	4.74316	5.34781	2.92373	3.23825	3.42749	2.59681	5.49382	3.26476	4.03575	2.55748	5.59367	5.09745	3.49832	5.68972	2.67179	3.43169	3.20832	3.41384	1.63822	5.59156	2.4796	8.08213	2.82242	2.14605	1.91062	4.83342	4.66731	4.6608	3.51787	3.90743	6.59953	4.49083	4.73623	7.90005	3.23981	5.24478	6.40979	2.98669	2.47738	5.88134	5.95658	6.12225	3.02248	4.4564
GSM972163	1230	0	5.09716	3.3446	3.61266	4.68055	3.89734	3.77309	2.75952	2.82529	2.86929	5.05106	3.22897	3.21241	2.29849	5.44325	4.4333	4.08561	5.35326	3.1388	2.91158	2.3723	2.33302	1.2826	4.12475	2.37566	6.64608	2.89413	2.16059	1.65266	4.45469	3.7276	3.23071	3.62467	3.61992	5.55429	3.41	4	7.56609	3.23337	5.43701	4.59835	3.99046	1.71365	4.92863	5.28997	4.66716	2.49705	4.62444
GSM972164	2070	1	5.21324	3.57018	2.17759	4.51581	6.04023	3.63007	2.41363	3.05391	2.42513	5.14695	3.41132	4.11176	2.78374	5.09689	5.92676	3.85899	5.43808	2.60003	3.33921	3.80891	2.92687	1.65942	4.04954	2.38308	7.33716	2.60955	1.87474	1.80273	4.15405	4.49411	4.75815	3.33244	3.55953	6.13813	3.95789	4.26211	7.84173	3.54957	5.21467	6.03958	3.41484	1.86572	5.04974	5.66762	5.24376	3.17799	4.14194
GSM972165	2610	1	6.55023	4.69083	3.27116	4.5052	5.37288	3.51697	2.53605	2.96672	2.13272	5.26281	2.98991	3.90405	2.35182	7.07083	5.14084	3.57725	5.94898	3.09651	4.37986	3.62033	2.71273	1.61659	4.4554	2.33807	6.71366	2.78125	2.71272	2.12219	4.42692	4.59796	4.8785	3.48926	3.52684	6.77909	4.27328	3.63926	8.45814	4.94681	5.39503	6.76456	3.31602	1.9792	5.61932	5.40103	5.31639	3.59699	4.54967
GSM972166	360	1	5.45033	4.61365	2.15191	4.31052	4.74979	3.00773	2.49144	2.61953	2.12663	5.58704	3.13905	3.75842	2.36851	4.63129	4.72414	3.05327	5.74352	2.205	3.48195	3.0043	2.87195	1.4133	3.77899	2.08562	7.34097	3.65627	2.1784	2.01459	4.06245	3.46854	4.03368	2.98646	3.59625	6.23145	3.74618	3.67372	7.72091	2.97737	4.68016	5.44104	3.32124	2.03737	5.16932	4.80774	4.81989	3.50269	4.15468
GSM972167	1350	1	5.21975	2.58926	2.1021	4.49598	4.37047	3.41322	2.68861	2.76333	2.63891	6.04094	3.50374	3.62513	2.26287	4.86258	5.71264	3.69881	4.74968	2.57568	3.57692	2.53019	2.6221	1.79059	3.7293	2.30745	6.46278	3.00936	2.11162	1.80699	4.38895	3.3469	3.64293	3.5691	3.49867	6.60349	3.74703	3.94841	7.30577	3.60447	5.18943	5.00401	2.91563	1.81067	5.77344	4.42706	4.72777	2.98723	4.3544
GSM972168	240	1	5.37612	3.8863	1.90268	4.43782	4.91781	3.57517	2.43221	2.83791	2.53319	5.35722	3.40727	3.97181	3.49332	5.2411	6.1108	2.98154	6.553	2.53262	3.10851	3.13763	2.60051	2.28314	3.35752	2.46841	6.93001	2.9111	1.65348	1.67271	3.73746	3.67508	5.22366	2.88831	3.35717	4.68735	3.89041	4.52248	7.65926	3.15711	5.52243	6.16353	2.88806	2.00712	5.03997	4.52484	4.73864	2.41366	4.65602
GSM972169	4920	0	4.70863	3.46557	2.31229	4.55865	6.81403	3.15635	2.79192	2.52665	3.15665	4.46714	3.01844	3.21852	2.44216	4.12959	4.84598	3.608	5.33067	2.59379	2.99258	2.80202	2.64611	1.29242	3.74233	2.60986	6.11287	2.96751	1.81696	2.18412	4.82275	3.38513	2.78883	2.32856	3.56416	6.82899	3.17356	3.76101	6.80488	2.88675	5.1769	3.87703	2.8859	1.94288	5.14607	4.46439	4.24787	2.15977	4.09281
GSM972170	2190	0	5.85776	3.26209	2.58414	5.04434	4.52215	2.92102	2.63613	2.24373	2.52706	4.84055	3.42274	2.95007	2.41479	5.90348	6.34237	3.13313	5.0187	3.19456	3.20356	3.39827	2.5114	2.50624	4.33681	2.34919	7.17364	2.66757	3.53456	1.73402	4.59171	4.74001	4.19363	3.34436	3.1123	6.72544	3.61414	5.07685	8.03148	3.55053	4.9969	6.30881	3.05695	2.30286	5.59637	4.79902	5.27481	3.06695	4.64175
GSM972171	3900	0	5.27354	3.36382	2.68236	4.57085	4.91233	3.66402	3.36265	2.80133	2.667	4.86303	2.98793	3.75108	2.48827	5.35505	4.90969	3.29325	5.48067	2.71516	3.00143	2.68431	2.70345	1.7732	5.13643	2.60287	7.62838	2.63635	1.97195	1.82851	4.43092	4.6882	4.03094	3.66522	3.2835	5.70801	4.40409	3.72718	7.4566	3.81288	5.3447	6.70437	2.69843	2.22012	6.54203	5.78592	4.81129	2.52874	5.22204
GSM972172	150	1	4.35892	3.80826	1.85575	4.95951	3.75462	3.39876	2.93163	2.7576	2.57752	5.47791	3.90613	4.46851	2.33201	3.33332	4.26633	3.22874	5.57146	1.95609	3.61747	3.48085	1.99785	1.40528	3.62387	2.2356	5.90685	3.46468	2.26644	1.67312	5.69526	2.83575	2.94648	2.69788	3.82717	4.78406	3.53623	4.76077	5.40438	2.35227	3.95687	3.1155	2.66711	2.11362	5.00041	3.92869	3.41841	2.48911	4.90376
GSM972173	780	1	5.87542	3.75653	1.94233	4.39334	3.97096	2.44227	2.43682	2.48265	2.21188	5.07532	3.63928	3.76657	1.94672	5.73192	4.93083	2.57038	6.21437	2.18845	2.76182	3.50256	2.07932	2.19932	4.76941	2.43216	7.06128	2.39691	2.04537	1.95626	3.6122	3.10455	4.14459	2.57038	3.38765	6.3274	3.67272	4.09455	6.92089	4.21354	4.84602	5.11881	2.72223	2.00529	5.73502	5.51236	4.85482	3.14977	5.11834
GSM972174	2910	0	4.93297	3.93612	2.39206	4.23656	4.01051	3.11659	2.72614	3.01591	2.50668	4.29779	4.26083	4.35112	2.14274	5.33535	3.51114	2.4864	5.4435	2.57269	2.3912	2.41023	2.49848	1.67868	4.81506	2.48887	7.16246	3.25011	2.35027	2.04163	5.0542	2.88329	2.79451	2.85257	3.81149	5.05653	3.65766	4.79918	6.36353	2.81062	4.18235	3.29813	3.14144	1.77595	5.54716	5.25097	4.27156	2.87383	5.34158
GSM972175	1290	1	5.41819	4.01164	2.00089	5.12789	4.03169	2.98947	2.5757	2.71916	2.71283	4.81584	3.95341	4.00171	1.93143	5.69119	4.3782	2.64984	5.80628	2.50753	3.14568	3.62164	2.54657	1.97134	4.45802	2.30575	7.14681	3.07091	2.54484	1.69576	4.44002	3.46487	3.08546	3.354	4.00869	6.29908	3.35048	4.5686	6.94204	3.41725	4.87127	4.06915	3.14318	2.46973	5.13229	5.26365	4.90097	2.98473	5.07824
GSM972176	1080	1	6.82885	3.80048	2.80155	4.73107	5.02686	4.31355	3.00425	3.31955	2.37219	5.23132	3.59759	4.72989	3.08086	5.98153	4.93821	3.01684	6.73581	2.75702	3.96249	3.30818	3.29625	2.06375	5.1646	2.62348	7.9867	3.13195	2.75398	1.8937	4.40512	3.96165	5.00909	3.25377	3.80725	6.37521	4.00784	4.91608	7.16939	4.14343	4.91412	5.9767	4.40568	2.17457	5.88788	6.08613	4.8761	2.96995	5.48393
GSM972177	660	1	6.27944	4.4634	1.66183	5.57463	3.70124	2.73583	3.07837	3.28904	2.4276	4.682	3.96246	4.44608	2.14568	5.27691	4.69646	3.50042	5.49549	2.60053	3.32328	2.93703	2.40105	2.34116	4.04986	2.05552	7.87695	3.20913	2.36626	1.99978	5.56531	3.21025	4.01162	2.66376	3.89465	5.04186	3.12889	4.11744	6.12903	3.95805	4.4722	4.36338	1.97649	2.32432	6.20416	4.94502	4.24285	3.11978	6.01467
GSM972178	2010	0	5.08171	2.92831	2.16169	5.27783	2.95752	3.1256	2.39479	3.57477	2.05543	5.023	3.38012	4.40333	1.93625	4.5285	3.02822	2.45224	5.18757	2.64271	3.70423	1.95956	2.63612	1.99138	4.59844	2.07826	6.52023	3.18573	1.73498	1.76975	4.04078	2.96023	2.20311	3.11782	4.16207	4.48847	4.2067	4.29773	6.78198	3.40756	3.94542	2.64066	2.95395	1.831	5.35214	4.93968	3.82334	3.12738	4.85452
GSM972179	540	1	6.03831	3.89522	2.28283	5.04711	5.31551	3.02148	2.9389	2.73248	2.33513	5.41362	4.45864	4.40902	2.46892	5.60545	5.19521	3.03905	5.72169	2.86016	4.20426	3.12141	2.80538	1.88165	4.2708	2.21914	8.45757	3.20066	1.88435	2.4197	5.49533	3.40975	5.38241	3.06014	3.63695	7.13704	4.15171	4.77181	7.00837	4.76184	5.46521	5.56554	2.51944	2.12401	6.17982	4.89902	4.26535	1.86975	6.20671
GSM972180	720	1	4.95458	3.54186	2.17083	4.77117	3.93502	2.65075	2.62264	2.8783	2.47202	3.30516	3.93021	4.27478	2.14463	3.68701	4.28415	3.54502	5.67334	2.21389	2.50385	2.83354	2.5143	1.57309	3.71587	2.75172	6.31293	2.87549	1.97606	2.40291	5.02946	3.42082	2.90636	2.83894	3.41412	4.35814	3.13011	3.54036	6.87722	2.91096	4.31174	4.01307	2.11474	1.92806	5.80459	4.00312	3.13342	2.21549	5.04171
GSM972181	1020	1	8.30317	4.63197	2.42751	5.44803	6.96561	4.59541	3.18457	3.44609	3.14924	6.22259	4.05057	4.70049	3.14537	7.5506	6.4005	3.71601	8.27823	2.28623	5.16435	4.11447	2.79386	2.03698	6.25886	2.60287	9.02962	3.09735	3.12526	2.21764	5.62862	4.29574	5.84045	4.16434	3.73138	7.5465	5.95607	5.88775	8.16254	4.79953	6.937	7.51135	3.88491	2.6911	6.5926	7.95289	6.13045	3.87739	6.19484
GSM972182	1740	1	3.91954	3.97568	2.16666	4.60177	4.4349	3.70244	2.8403	3.2568	2.84202	4.3013	3.8482	3.92148	2.54805	8.07119	4.25927	3.40439	5.5104	2.18939	3.25645	3.14367	2.85025	1.69322	3.52048	2.3578	7.05262	3.43225	1.6726	2.26608	4.92676	2.88841	2.6661	3.06653	3.98514	4.6565	2.92827	4.90375	6.84415	2.44645	4.46383	3.30288	2.20899	1.68925	4.9209	4.31539	4.47645	2.56842	5.0687
GSM972183	960	1	3.96473	3.07022	2.34702	4.22423	3.2758	3.391	3.3717	2.86827	2.53191	3.05152	3.71966	3.81298	2.45354	3.07534	4.15737	3.96095	5.5373	2.30963	2.54841	3.13517	2.34745	2.0038	3.41809	2.68819	6.19609	3.34733	2.50493	2.06444	4.91135	2.38726	2.48807	3.72261	4.15303	5.23991	3.1799	4.70125	5.83945	2.70897	3.55786	4.69958	2.22715	1.92687	4.53739	3.78452	3.47978	2.77393	5.52688
GSM972184	1170	1	6.16614	4.03899	3.03994	4.69762	6.18256	4.14635	2.89738	2.77681	2.1645	5.56078	3.7661	4.08089	4.3926	6.52627	5.26078	2.85197	7.39288	2.53191	4.80672	3.78584	2.71615	1.42325	5.08842	3.95602	7.90855	2.58798	2.6295	1.70481	4.21801	5.19877	4.70101	3.9677	4.4697	6.21905	4.09268	4.10677	8.53826	3.79617	5.63127	7.549	2.93369	2.26646	5.39126	6.47389	5.25272	2.7548	5.0222
GSM972185	1170	0	5.7858	3.91718	2.3578	5.34129	4.19338	2.81283	2.84869	2.93832	3.29869	4.69116	3.91973	4.05817	2.14996	5.0324	3.82492	3.76011	5.36482	2.79517	3.2593	2.57551	2.95886	1.80872	4.19162	2.35568	7.39656	3.14618	1.82565	1.56376	5.10514	3.41157	2.7781	2.65508	4.1882	4.61644	2.94548	4.64812	6.98253	2.68755	4.33512	3.41333	3.49652	2.1277	6.66176	5.14363	4.03707	3.0068	5.11534
GSM972186	1410	1	8.06135	5.42185	4.6534	5.30227	5.70381	5.40793	2.87017	3.93725	3.02212	6.14245	3.73835	4.64488	2.67072	7.74042	5.14458	3.62271	7.28963	2.43242	5.85335	4.28891	4.6514	1.93377	9.1634	3.50506	10.3299	3.36482	2.87521	1.88759	4.66624	4.45916	5.49843	3.79154	4.19583	8.17389	4.92667	6.59825	7.95794	5.18236	6.35078	6.18599	4.40488	2.65258	7.36678	8.04558	7.00765	2.84049	5.37349
GSM972187	1470	0	7.77023	4.17186	2.52591	4.19169	5.36194	4.99899	2.79522	3.08578	2.48368	5.33339	3.449	3.10448	2.76091	6.14278	4.57059	3.07582	6.07187	2.10838	4.46696	3.45834	2.79083	2.08207	5.27264	2.89307	7.8155	2.83917	3.26157	1.82102	3.53957	2.86768	5.70034	3.01549	3.11694	6.15733	4.09487	4.45146	7.29739	5.03091	5.95536	6.54871	4.57713	2.30218	5.1088	5.58238	5.14766	2.599	4.81449
GSM972188	660	0	5.40122	3.96707	2.51348	4.90583	4.00946	3.03322	3.12823	3.20087	2.47569	4.45508	3.90488	4.46505	2.02063	5.00523	4.63114	2.83862	4.89769	2.67873	3.4767	2.82997	2.8014	2.11695	4.06067	2.41489	6.97638	2.68648	2.22207	1.695	4.21801	3.46828	3.3017	2.75223	3.77148	6.02026	3.57669	4.42799	6.42079	3.07836	5.08103	3.86208	2.79665	2.13553	6.21597	4.28347	4.18188	3.06409	4.35395
GSM972189	5760	0	4.3455	2.84469	2.26885	4.82571	4.23076	2.87581	2.61936	3.18535	2.58101	5.17272	3.30209	3.57908	2.12938	4.44047	5.01511	3.37208	4.67742	2.34625	2.39344	2.3067	2.6591	1.54886	3.71393	2.0904	5.99434	2.45158	1.45612	1.74186	3.86043	3.56997	3.60106	3.03722	3.48599	4.57355	3.37441	3.73537	7.19185	2.90394	4.16221	4.21338	3.06917	1.67644	3.91529	4.44652	3.86813	2.34001	4.1684
GSM972190	3240	0	4.47707	4.01404	1.95592	5.17017	5.54699	3.48148	2.80096	2.62333	2.47687	5.31024	3.84882	4.21377	2.44001	4.24227	5.28063	2.78475	5.98749	2.36526	3.01046	2.91759	3.07451	1.69159	3.75361	2.2239	7.16033	2.45271	1.36596	1.8649	4.97891	2.65744	3.69765	2.99979	4.05438	6.54555	2.88462	4.60488	6.93869	3.16933	4.52395	3.64318	3.51316	1.75277	6.56569	4.88417	4.12517	2.43172	5.08549
GSM972191	3660	0	5.69073	3.96046	2.02024	4.90322	4.16126	2.9801	2.82462	1.90415	2.4343	5.05556	3.75675	3.45359	2.11891	4.78978	4.85007	3.60643	4.51589	2.49395	3.56606	3.10844	2.95934	1.86792	4.64808	2.27601	6.17647	2.61071	2.38223	1.82185	4.80389	3.3553	3.64293	3.35258	3.58639	6.14437	3.04234	4.31276	6.89686	3.03735	4.36912	5.10894	3.36204	1.90402	4.33794	4.09849	5.3077	3.37498	3.86804
GSM972192	4740	0	5.89774	3.79499	2.2879	4.61102	4.86347	3.4576	3.00229	3.37358	2.84019	4.80145	3.93202	3.58759	2.59105	5.73233	3.98024	2.95966	5.5369	2.33114	3.15343	3.33548	3.01639	1.72158	4.98087	2.16432	7.75442	3.73653	2.45199	1.99017	5.01335	3.44911	3.90309	2.53031	3.75731	5.00377	3.70622	4.48466	7.00935	2.91838	5.25147	4.60552	3.00327	1.88423	5.5629	5.45357	4.65757	2.65462	4.75205
GSM972193	2190	0	5.44965	4.00013	2.12518	4.33819	3.5384	2.80599	2.94948	2.53397	2.42823	4.76199	3.8482	4.16116	2.28645	5.15559	4.03268	3.29575	6.4327	2.23598	3.46276	2.49685	2.85228	1.82632	4.23349	2.19403	6.5658	3.29676	1.84016	1.81322	4.75503	2.68135	3.1621	3.01012	3.45004	5.90125	4.06599	3.54743	7.10971	3.48247	4.22861	4.00016	2.55558	1.95991	6.08221	4.84529	4.48204	2.62487	5.05265
GSM972194	2490	0	5.44225	4.62989	2.54884	4.84108	3.63303	3.30886	2.83816	3.27809	2.37279	3.91043	3.75397	4.52807	2.30343	6.99273	5.17551	3.64419	5.87073	2.36597	3.19101	2.33517	3.38871	2.00639	4.0648	2.14906	7.34697	3.11992	1.82198	2.33025	4.97605	3.09465	2.47568	2.59831	4.25418	5.74161	3.4134	6.40824	6.90577	2.41004	5.04088	3.09125	3.16588	2.11636	5.79382	5.19544	4.09668	2.54558	4.72788
GSM972195	3600	0	5.4903	3.58654	1.99634	4.67119	4.03143	2.83383	2.84984	3.97456	2.01877	4.80533	3.61462	4.64843	1.8918	3.37425	4.96784	3.6329	4.97314	1.83707	3.31485	2.64212	2.56137	2.39119	3.38666	2.39082	6.95706	2.73885	2.12942	2.20431	4.73113	3.09184	2.85377	2.72286	3.51587	4.30057	3.7841	3.50009	6.78513	2.47082	4.34447	3.46012	2.38341	1.99789	5.46221	4.6757	3.53617	2.17928	4.63993
GSM972196	2190	0	5.26787	4.11127	2.20314	4.49554	4.08258	2.76443	3.19137	2.51801	2.55461	5.62159	3.21324	3.83843	2.17226	3.82222	4.74882	3.73752	5.35326	2.25963	2.68386	2.484	2.24835	1.63822	3.98298	2.23814	5.86367	2.40179	2.26138	1.82341	4.30116	3.16526	3.73305	2.61165	3.60235	3.87542	2.88252	3.82653	5.17937	2.87976	3.98707	3.77743	2.13845	1.84428	6.18843	3.77866	3.71741	2.09935	4.65009
GSM972197	1500	0	5.02631	4.11849	2.03703	4.31052	3.8527	3.98297	3.14617	2.82608	2.30646	4.53191	3.62212	4.21504	4.40985	4.24417	4.49993	4.01281	5.3836	2.4526	3.47905	2.55263	2.39914	1.6553	3.76064	2.52481	6.33504	2.91498	1.95885	1.80895	4.79448	2.70462	2.99584	2.83977	3.60678	4.77551	3.51581	3.95627	6.98647	2.86931	4.98124	8.44823	2.51082	1.89107	5.50291	3.96147	3.56615	2.65462	4.49301
GSM972198	1710	0	4.80096	3.43342	2.93869	4.92119	5.47008	2.6002	2.50221	2.99971	2.10958	4.05785	3.66877	3.40436	2.2161	4.90818	4.60714	3.30586	5.12603	3.08509	2.78171	2.55338	2.17836	1.69791	3.74139	2.16742	6.66357	2.6473	1.77147	2.2748	4.00233	4.01877	2.53884	2.92827	3.52107	5.54198	3.4239	3.75793	7.26881	2.7053	4.27872	4.00666	2.38126	1.94078	6.25716	4.29258	4.39705	2.65581	4.29157
GSM972199	1980	0	5.87501	3.59127	2.33067	5.08861	4.62396	2.98645	2.95059	2.88705	2.59924	4.65568	3.60291	4.52761	2.01477	5.4149	4.60529	3.18523	4.49961	2.41124	3.56548	2.62425	2.55583	1.97921	4.36068	2.52436	6.20687	3.36482	2.17215	2.0069	4.72109	3.58868	2.64968	2.99078	3.47082	6.24343	3.38074	4.26255	6.18399	2.01842	4.36322	3.74725	2.88757	1.73105	5.59497	4.7107	4.40957	2.53558	4.70219
GSM972200	1620	0	5.81431	3.73159	2.49348	4.85359	4.84054	2.97076	2.96687	2.93481	2.23014	5.36031	3.27018	3.83885	2.51028	5.30828	5.39729	3.3271	4.99193	2.69406	3.72458	3.15051	2.3936	2.10006	4.12321	2.63533	6.57683	2.83174	2.0942	2.05457	4.63377	3.98768	3.54961	2.96538	3.35688	5.47546	4.08627	4.97613	6.72725	3.28041	5.47196	4.69433	2.96601	1.75327	5.48294	5.01693	4.77284	3.5383	4.10968
GSM972201	2010	0	6.84246	4.95554	3.28911	4.36097	4.84025	3.48208	3.01263	2.717	2.10775	5.47791	3.45282	3.97014	2.7155	6.11431	4.87665	2.80427	6.54722	2.66664	4.4017	3.86656	3.25908	2.1075	4.99378	3.5533	7.63987	3.46036	3.14592	1.78898	4.04536	4.05353	5.83468	2.91155	3.6349	7.69808	4.41334	4.80256	7.96431	4.45008	6.25916	6.88124	2.91164	1.82419	5.74552	6.21269	5.01393	2.77902	5.0407
GSM972202	1590	0	4.81838	3.60811	2.82104	3.85565	4.36004	2.95971	3.22441	3.18669	2.21459	5.24071	3.52395	3.44638	2.18167	5.38023	4.93675	2.92044	4.24606	2.51322	3.55193	2.41668	2.81264	1.9039	4.02646	2.41574	6.4462	2.86338	2.15051	1.80972	4.09672	3.91526	3.02017	2.89602	3.36929	5.46337	3.75294	3.37842	6.97958	3.77502	5.10332	4.40792	2.73822	1.99718	5.27461	5.53152	4.42971	2.5498	4.73805
GSM972203	1620	0	6.09663	3.30236	2.86804	4.70555	4.43273	3.75866	2.58309	3.06487	2.46498	4.91261	3.61097	3.69062	2.04315	5.73885	5.21899	3.39226	5.00514	2.74995	3.72847	2.6518	2.89274	1.92518	4.46292	2.15993	6.47659	2.66913	1.97142	1.82185	3.81666	3.43904	3.78607	3.419	3.5558	6.35033	3.79701	3.89215	7.09248	4.56142	5.77534	4.25055	3.30592	1.95921	5.42511	5.41509	4.2789	2.69868	4.49514
GSM972204	1320	0	6.00655	3.22665	3.12593	5.2636	6.32543	3.64475	2.66467	3.2601	2.84628	5.54013	3.02931	4.51881	2.68459	6.16036	5.90303	3.3906	5.3326	2.39266	4.2067	3.45783	2.81087	1.9529	4.60272	2.56521	6.48701	3.55415	2.29952	1.98406	4.07194	5.15774	3.93486	3.97852	3.4121	7.09215	4.14035	4.5373	7.80537	4.09915	5.66079	4.68378	3.37931	1.93868	5.14166	6.15794	4.87038	2.80893	4.34804
GSM972205	1050	1	5.0963	2.9594	2.4337	5.12319	4.78577	2.95401	2.47848	2.71943	2.61679	5.34587	3.67715	4.06447	2.2567	5.42824	5.20611	4.06415	5.17768	2.62154	3.70103	2.45008	2.50963	1.53967	4.34673	2.28531	5.89026	2.99693	1.73914	1.72863	4.43092	3.66883	3.55359	3.4993	4.05179	5.99712	3.74661	4.39635	6.65422	3.76388	5.52664	3.81848	3.15954	1.80923	4.5635	4.79991	4.61292	2.52385	4.88331
GSM972206	1260	0	6.20136	3.43265	2.69563	5.19949	5.78371	3.16148	2.57818	2.70863	2.60461	5.42204	3.16408	3.68164	2.33963	6.71419	5.62607	2.93876	5.09864	2.5644	3.85872	2.92213	2.70368	2.34422	4.33876	2.41104	7.15719	2.60805	2.30155	1.61995	3.96887	4.09745	4.56432	3.22107	3.64932	6.23747	3.88911	4.08067	7.35481	4.87443	5.99503	5.65708	3.46948	1.99489	5.86984	5.85386	5.10454	3.68737	4.56752
GSM972207	2460	0	6.03917	3.26169	2.25974	4.84055	5.54951	3.68044	2.42486	2.92722	2.6268	4.85873	3.37694	4.32447	2.36481	5.69156	5.45441	3.92182	5.69057	2.31328	3.16417	3.39212	2.95003	2.19545	4.25691	2.49838	6.98734	2.41851	2.14843	1.7733	3.46903	3.90328	4.78848	3.32078	3.40267	6.33479	3.43051	3.90389	7.65651	4.35604	5.79077	5.39284	2.93591	1.86899	5.64239	5.58199	4.84134	3.1308	4.29947
GSM972208	750	1	6.94331	3.40574	2.77556	5.03711	9.24035	5.16892	2.71021	3.32804	2.33267	5.92406	3.08046	3.34903	3.08114	6.68861	5.01402	2.65464	5.05135	2.49249	3.02587	3.46867	2.48421	2.08331	4.28956	2.38435	6.88872	2.79235	1.99014	1.86953	3.4337	3.3022	5.14636	3.65167	3.70743	6.73326	4.25098	4.41821	7.81696	4.88882	5.66343	6.63132	4.371	2.00177	4.68247	5.2408	4.9409	3.14639	4.38938
GSM972209	390	1	6.90159	3.41116	2.38018	4.78849	4.56192	3.18272	2.44978	2.95937	2.57097	6.37636	3.06683	3.60256	2.24925	5.06633	4.63274	3.15034	5.28608	2.24029	3.08324	2.55907	2.21396	2.04844	4.17151	2.75348	6.38005	2.61147	1.76664	1.65864	4.3592	3.00766	4.20989	2.62945	3.72516	6.42792	3.90582	3.34713	8.36074	3.83218	4.03809	5.49551	2.61343	1.7843	7.04065	4.8382	4.28992	2.82079	4.27303
GSM972210	1380	1	5.44054	3.56346	3.45344	5.24041	5.49028	3.33525	2.60084	3.37031	2.76425	5.52426	3.48219	4.54222	2.09371	6.19528	5.386	3.05666	6.3597	2.72695	3.80914	2.74487	2.98186	2.11184	6.94807	2.71055	8.49389	3.14049	2.21093	1.88954	4.10553	4.6729	3.55832	3.279	4.03146	7.18728	3.71935	5.95847	7.08635	3.91637	4.917	5.2575	3.77901	2.03806	5.14212	6.44855	6.46127	2.91191	4.87436
GSM972211	1710	0	5.21264	4.06081	2.32045	5.38093	5.78217	3.3901	2.78544	3.29574	3.21552	5.93582	3.47318	4.5937	2.45959	5.47663	5.23855	2.76233	5.3368	2.9457	3.65756	2.33959	2.86346	1.9648	6.17217	2.48407	7.70478	2.52475	2.54067	1.69185	3.79485	3.82221	3.72448	3.10901	4.02277	7.35334	3.66503	4.46829	7.41641	3.29235	4.84746	5.32097	3.42256	1.84103	4.54955	5.8456	6.34578	2.49888	4.32541
GSM972212	540	1	4.27493	2.72164	2.3925	4.62249	4.17715	2.8731	2.26092	2.88594	2.86987	5.64663	3.58067	3.32271	2.27695	4.56306	5.14953	2.81196	4.07722	3.16012	2.78757	2.67673	2.33498	2.78907	3.8063	2.50015	5.47012	2.18182	2.08889	1.84977	2.82025	3.78484	2.65859	2.9449	3.63608	4.57476	3.32661	3.45146	7.99446	2.71299	4.85886	5.08747	3.03769	1.92875	4.5606	4.22931	4.11567	3.9859	4.20305
GSM972213	30	1	7.2777	2.82151	4.03237	4.09195	5.45726	3.27051	2.60005	2.92856	2.71223	6.71638	2.93148	3.47686	3.57678	5.1737	6.42728	2.93221	4.8075	2.56114	3.43892	4.08904	2.20344	1.75125	3.6691	3.24219	5.87941	2.0158	2.19405	1.72906	3.19906	3.29208	3.3381	3.23185	3.1698	5.72839	3.22033	3.42424	8.80427	3.87084	3.2738	5.54979	2.47808	1.91433	5.93818	4.9988	4.60696	5.05523	3.69666
GSM972214	60	1	5.93429	3.02185	2.74525	4.91369	4.25906	2.88512	2.30636	2.91941	2.19739	4.9357	3.56127	3.43348	2.05428	4.91892	4.92766	3.93025	6.79996	2.47306	3.87979	2.84548	2.46301	1.91719	3.55145	2.34964	5.16317	2.35225	1.71873	1.98633	3.34413	3.44539	3.01855	2.78627	3.7237	4.44409	2.68296	3.25015	8.19313	3.06884	4.04606	4.90097	2.56779	1.83358	5.55817	4.00472	3.76746	3.17738	4.77012
GSM972215	1410	0	5.5502	3.15429	2.21635	4.90633	4.90568	3.82764	2.42565	2.80241	2.667	5.0725	3.11872	4.07159	2.57115	5.67065	5.60749	4.09945	5.78515	2.85428	3.20412	3.62848	2.99773	1.89651	4.11256	2.52954	6.78527	2.44071	1.89213	1.75576	3.73323	4.12168	4.04922	3.42598	3.78668	5.20412	3.91742	4.36044	7.25429	3.54861	5.86779	5.08065	3.04065	2.14659	5.28279	5.09106	4.47961	3.60301	4.56842
GSM972216	2820	0	4.78324	3.08326	2.47578	4.88962	3.701	3.01731	2.52783	3.00797	2.45228	5.00491	3.449	3.67053	1.9381	5.43278	5.03278	3.31252	4.65962	2.41755	3.17735	2.72396	2.32733	1.87556	4.07823	2.3578	6.23788	3.27581	1.76177	2.04736	3.74273	3.41743	2.72752	2.77133	3.46821	5.6866	3.25537	4.81552	6.35014	3.2772	4.12275	3.30813	3.03357	1.82489	5.79187	4.39359	4.04801	2.56935	4.71396
GSM972217	2100	0	4.95772	3.29318	2.16917	4.87448	4.76622	3.60944	2.61936	3.20006	2.52765	5.98037	3.35702	4.18105	2.10863	5.44083	4.86949	3.54663	5.61381	2.22665	3.23191	2.85257	2.56088	1.96279	5.51891	2.32902	7.45479	3.7517	1.68803	1.95349	4.14286	3.96058	3.95917	3.12874	3.73496	5.95447	3.48746	4.23094	6.862	4.14343	4.73738	4.72668	3.03185	1.85154	6.20312	5.44151	4.84824	3.00178	4.55011
GSM972218	210	1	4.32343	3.31252	2.55162	4.34831	3.87898	3.0611	2.54645	2.9815	2.53668	4.80302	3.47961	3.46929	3.75138	4.16461	4.26828	3.36875	4.45548	2.51051	3.01393	2.66227	2.39828	1.69866	3.9042	2.07466	5.3908	2.63709	1.71482	1.97309	3.66441	3.83784	2.79217	2.99898	3.78906	4.22216	3.48705	3.89607	7.17321	2.81554	3.89552	3.06637	2.6414	1.79552	4.70551	3.89673	3.25785	2.36967	4.44478
GSM972219	1590	0	4.9028	3.1044	3.0428	4.58333	5.19462	3.46008	2.76061	2.6769	2.4257	5.40769	3.19834	3.9478	2.29128	5.02808	4.99966	3.81702	4.93015	2.64195	3.49506	3.1301	2.59162	1.51557	4.77139	2.15519	6.71502	3.35164	2.21933	1.98827	3.35745	3.83756	3.5947	3.33964	3.77899	6.34572	3.18618	4.35672	7.55908	3.36761	4.23519	4.72699	3.20498	1.87086	4.82118	5.22672	5.11004	3.3027	4.10391
GSM972220	30	0	6.17067	3.10752	3.16504	4.41343	4.30325	3.22304	2.7911	2.73845	2.5127	5.89535	3.23131	3.10487	2.67564	5.91016	5.55412	3.03823	5.1532	2.79593	3.63183	2.89663	2.82873	2.11948	4.24622	2.27738	6.75667	2.84301	2.3304	2.01649	4.32988	3.70434	4.90059	3.21694	3.41009	5.72318	4.2741	4.19281	7.99997	4.21738	5.21357	5.88441	3.52048	2.03319	5.62361	4.89779	4.27733	2.57612	4.33822
GSM972221	1950	0	7.73053	2.41997	2.17147	4.30834	4.47386	3.18335	2.49892	2.72898	2.40598	5.11418	3.26733	2.54567	2.26313	4.64684	4.74818	4.02434	5.70623	2.55344	3.29429	2.73675	2.65935	2.02219	4.49522	2.34919	5.77927	2.35189	2.2639	1.90115	3.66073	3.31522	3.32426	2.83051	2.96552	5.91225	2.72427	3.29909	7.40111	2.8644	4.99941	5.11369	3.01787	1.96479	4.47416	4.30783	4.0439	2.61282	4.35859
GSM972222	1710	0	6.52028	3.27847	2.10674	4.31954	4.74107	3.075	2.65199	3.11628	2.45044	4.30588	3.57536	3.17863	2.56774	4.99921	5.15376	3.3939	4.9525	2.79642	3.08118	3.4526	2.60538	1.92384	3.4478	2.34964	6.5484	2.46705	2.04611	1.86914	3.87423	3.42983	3.1362	2.80391	3.50669	5.93883	4.22696	3.61618	8.04452	3.51046	5.19015	4.65802	2.69307	2.13692	5.71523	4.34574	4.12517	2.82384	4.16256
GSM972223	990	1	5.61636	3.80549	2.86694	4.85882	7.03276	3.32178	2.73468	2.95992	2.82727	5.23769	3.3978	3.57743	4.68994	5.92351	6.8516	3.75719	5.23246	2.60176	3.75398	3.74916	2.71296	1.70325	4.31271	2.79985	6.76379	2.59763	2.39954	1.76121	4.88217	4.70457	5.02656	3.32628	3.75761	5.47267	3.87569	4.46666	8.04368	3.08058	6.31379	5.87148	3.12635	1.9461	5.10619	4.83698	4.74799	2.57911	4.83253
GSM972224	750	1	6.40576	3.22314	2.46375	4.26675	5.33439	3.67397	2.39696	2.90825	2.51086	4.07045	2.94332	4.1607	2.96021	5.35434	4.80973	3.32005	6.52871	2.82534	3.72258	2.80781	2.29166	2.08451	4.83709	2.57737	7.22067	2.62105	1.74259	2.0599	4.69378	3.53054	5.27949	2.86449	3.25522	5.64338	3.87142	3.70333	7.16566	3.74993	5.21136	5.79056	2.78459	1.88775	5.53571	5.69527	4.73175	2.60742	4.59388
GSM972225	1110	0	5.52016	3.89331	2.37562	4.34041	4.71292	3.58506	2.52116	3.20196	2.33147	5.14438	3.83419	3.84972	2.46838	5.81933	5.08897	3.22788	5.39243	2.78136	3.51114	3.10311	3.10191	1.92185	4.53501	2.32989	6.8724	3.03912	1.86417	1.76936	3.69469	3.8631	3.47214	3.14468	3.51907	5.5651	3.88701	4.14039	7.54066	3.10454	5.36516	5.27894	2.64113	1.90031	5.7813	5.25692	4.99535	2.62398	4.31944
GSM972226	600	0	5.71918	3.35361	2.31573	5.09151	5.01691	3.68741	2.80757	3.05364	2.45346	5.39774	3.56036	3.54801	2.43452	5.26084	5.5729	3.70633	4.91947	2.53844	3.31951	2.69482	2.48348	1.49614	3.62387	2.53778	6.46711	2.73063	1.85283	1.73099	4.22185	4.19251	3.31114	3.04375	3.74495	4.56532	4.18607	4.28353	8.03466	2.77232	5.06009	3.80104	2.62893	1.86829	5.74208	6.21218	4.25757	2.6083	4.36071
GSM972227	600	1	4.20016	3.6424	2.60728	4.84837	3.54402	3.09904	2.78463	2.89201	2.41369	5.05908	3.64498	3.78717	2.05215	4.27492	4.27143	3.47838	4.93271	2.63366	3.88156	2.28582	2.57726	1.86018	4.26203	2.14906	5.93077	2.51149	2.15379	1.66472	3.5214	3.21591	3.34309	2.90169	3.8874	4.19784	5.20796	4.29812	7.52118	2.97302	4.20366	3.64761	3.57748	1.91501	5.55817	3.9042	3.91759	2.57704	4.77709
GSM972228	30	0	5.82918	3.40346	2.22729	4.76861	4.02513	3.09815	3.0151	3.04976	2.31195	5.39652	3.68439	4.06832	2.62044	4.47536	4.51776	2.91556	4.89236	2.87166	2.26924	2.7411	2.26071	1.8588	3.6217	2.14824	5.79464	2.87471	2.16436	2.04585	4.38458	3.30945	3.01264	3.00224	3.37492	4.24245	4.11461	4.11862	7.73213	2.8527	3.98812	4.3702	2.82066	1.95898	5.15199	3.98441	3.48272	2.19358	4.65197
GSM972229	0	0	4.83944	3.53178	2.20572	4.0675	4.26473	3.05806	2.55324	3.12379	2.75587	5.03095	2.75306	3.61431	3.64894	5.4038	5.48438	3.82997	5.04556	2.35124	2.86098	3.52448	2.6366	2.11948	3.98878	2.06899	6.03187	2.42954	2.0942	2.05267	4.44119	3.81378	4.89165	3.26797	3.40552	4.88006	4.0066	5.91099	7.44436	3.38258	4.74088	5.87247	2.61531	2.00916	4.61627	4.54507	4.2813	2.76965	4.11178
GSM972230	810	0	5.6541	3.83769	2.2176	4.18745	4.57401	3.47218	2.4428	2.55221	2.25927	4.21595	3.30092	3.80212	2.09156	4.60246	4.78155	3.18149	5.39939	2.80141	2.91468	3.03627	2.55534	1.52984	3.77289	2.45457	6.84353	2.69506	2.35818	1.75999	3.88107	3.13163	3.73102	2.67438	3.96871	6.46791	3.63014	3.85649	7.38464	2.66263	5.06764	4.83935	3.06599	2.16134	5.6909	4.59027	4.38025	2.60623	4.20473
GSM972231	420	0	5.70869	5.34129	4.80161	4.11984	8.33837	3.26901	2.56587	3.69534	2.99697	5.2366	3.3778	4.78648	2.47176	7.19284	6.36708	3.00218	5.65207	3.32105	4.53008	3.79293	3.14822	1.77034	6.28154	2.69338	8.51439	3.15731	2.19007	2.21577	4.18245	5.63624	4.09285	4.09703	3.37044	7.26426	3.95226	4.68296	8.3195	3.60288	5.48993	6.93607	5.34584	2.11385	5.69377	7.17865	6.04822	3.87834	5.37349
GSM972232	630	0	6.62179	4.45964	1.86996	4.87708	6.14522	3.74617	2.63422	3.20503	2.40185	5.62072	3.90644	4.83843	2.48954	5.83572	4.82412	3.10635	6.05558	2.28361	4.15766	3.32709	3.85921	1.63744	6.06442	2.80165	8.34161	2.90225	1.84839	1.79522	5.53566	3.78432	4.93683	3.03617	3.80696	7.64982	3.92177	4.73665	7.27157	3.78142	4.60524	6.74099	3.52124	1.95375	6.00575	6.40012	5.79283	2.78429	5.04318
GSM972233	450	0	4.18454	3.66904	2.3944	4.43964	5.26407	3.14405	2.47793	3.29949	2.85237	4.92043	3.60947	2.94034	2.43113	6.22262	5.96493	2.71502	4.77339	2.49076	2.77024	3.8291	2.82629	1.76602	3.39077	2.81451	6.79322	2.82008	1.42159	2.00343	3.38755	5.28373	3.50908	2.86473	3.36815	5.63216	3.88743	4.02818	7.25377	2.86687	4.36806	4.313	2.39901	1.95166	4.97895	4.67689	4.37594	2.3204	4.54207
GSM972234	300	1	7.08082	5.36526	3.76048	4.70505	6.28612	4.29055	2.99979	2.95259	2.9395	6.03038	3.77147	4.11046	2.70603	7.19134	5.986	3.43041	5.95974	2.81963	5.96105	4.43013	4.54307	1.80731	7.63191	3.10047	9.01331	4.3621	2.76271	2.06146	4.67838	5.14277	5.34207	4.39269	3.34671	7.5547	4.08802	4.60036	8.52981	5.42964	6.45598	8.07476	6.45082	2.32685	5.48197	8.45147	7.16202	3.70491	4.84541
GSM972235	210	0	6.72273	4.1197	2.67705	4.62153	5.69141	3.28746	2.71681	2.93805	2.71283	5.19489	3.10946	3.96589	2.52201	6.04549	5.96596	3.46689	5.09105	2.76882	4.00554	4.05964	3.17646	1.90997	4.61228	2.19266	7.89447	3.13467	2.42689	2.2113	4.42179	3.87183	4.93578	3.4338	3.5948	6.2059	3.75378	3.60412	7.83957	4.85802	7.24381	6.79499	3.11054	2.16491	5.5805	6.47569	5.48738	3.65506	4.15468
GSM972236	360	0	5.23512	3.5893	2.52885	4.92754	4.34477	3.25955	3.16475	2.49558	2.22473	4.60558	3.6877	3.16008	2.53937	5.11407	5.57059	3.57095	5.80714	2.76982	3.80361	3.27277	2.57208	2.1537	4.50623	2.18956	7.31905	3.06633	1.89213	1.90225	3.74311	4.02845	3.69192	2.84115	3.98231	6.59821	3.49296	4.24423	7.61209	3.1543	4.97073	4.78727	3.36354	1.93111	5.47161	4.81771	4.75768	2.16937	4.05884
GSM972237	750	0	5.03391	3.96937	2.36038	4.72858	5.48231	3.33525	2.6976	3.33914	2.16151	5.67551	3.41803	3.39111	2.58608	4.66484	5.05878	3.38377	4.94077	3.19154	2.98474	3.00779	2.55119	1.62496	3.005	2.5196	6.75048	3.0547	2.03731	2.01758	4.05872	4.02414	3.15429	2.88098	3.89435	5.90561	3.82985	4.1119	7.25763	2.2517	5.19969	4.3001	3.44698	1.92806	5.02991	5.07656	4.24787	2.55131	4.0961
GSM972238	570	0	6.29518	3.29549	2.3287	4.65323	5.24123	3.25099	2.22703	3.02268	2.99518	4.78886	3.55051	3.68403	2.6364	5.82856	5.66603	3.23116	5.33027	2.72114	3.45412	4.17178	2.39656	2.36117	3.93704	2.62785	7.43302	2.58648	1.58122	2.00343	4.36441	3.96595	5.17579	3.60512	3.49515	6.0775	3.89644	3.76526	7.56097	3.7661	5.71718	6.52368	2.97883	2.20606	5.99055	5.63723	4.74717	2.70558	4.39701
GSM972239	420	0	5.37153	3.5407	2.68988	4.60278	5.33098	3.06354	2.5237	3.17183	2.74382	5.42243	3.33302	4.33298	2.6168	5.34763	5.09562	2.94439	5.85916	4.17499	3.6973	2.71259	3.55156	1.93646	5.47453	2.24078	7.7885	2.6111	1.95911	1.98215	3.4455	4.45832	3.85845	3.38158	3.31837	6.42849	3.90967	4.11153	7.92678	3.78492	4.45608	5.98334	3.52198	1.95852	5.2567	5.91681	5.82515	2.83831	4.44077
GSM972240	420	0	6.78888	4.3181	2.25178	4.83338	5.67273	3.52666	2.41475	2.85934	2.48556	5.82418	3.37866	4.29543	2.44485	6.11345	5.29321	2.9811	7.04962	2.07674	3.84898	3.51799	2.96655	1.74669	6.63348	2.68819	9.03503	2.62796	2.00136	2.24462	4.41221	2.9982	5.82817	2.99953	3.54921	6.88649	3.97257	4.13999	8.19762	3.82088	5.39907	6.8756	2.53967	2.11798	6.47869	6.32508	6.28282	3.29059	4.34891
GSM972241	510	1	4.64824	3.61272	2.24682	5.19108	4.37839	6.88643	2.79576	3.12071	1.98571	4.99553	3.91135	3.88776	2.49633	4.17093	5.19832	3.49792	5.33067	2.65222	2.8601	2.93506	2.64759	2.16785	3.45904	2.26133	6.18402	2.65725	1.85494	2.01796	3.8529	3.07044	3.39438	2.80226	3.75701	4.53566	3.51327	4.03655	7.46202	3.07561	4.75454	4.42763	3.48718	1.84336	4.89607	4.26119	4.07956	2.69362	4.61885
GSM972242	510	0	6.42333	3.25625	2.9852	4.20418	6.44692	3.02843	2.70362	2.7366	2.70383	6.17225	3.37318	3.62995	2.363	5.76229	5.72184	3.1306	5.07748	2.97969	3.65321	3.48763	2.4267	2.04907	5.04666	2.64008	6.95206	2.61528	1.8058	1.86147	4.17196	3.64614	5.01744	3.12382	3.61524	6.16939	3.64915	3.90585	7.90616	3.90226	5.72996	6.61092	3.45252	2.06055	4.84587	5.90566	4.79509	3.14883	4.26623
GSM972243	60	0	5.44225	3.72061	2.71517	4.3871	4.76418	3.18649	2.7047	3.23017	2.5853	5.87969	3.60261	3.80633	2.44562	6.00223	5.39061	2.99433	4.91524	3.06383	2.98418	3.18386	2.29767	1.84858	4.1273	2.30273	7.09564	2.8895	2.01233	1.77644	3.39399	4.69577	2.96379	3.58688	3.73167	7.31291	4.01266	4.69496	8.27102	4.20671	4.98921	4.42905	2.76918	1.86172	5.60294	4.95393	5.16057	3.2887	4.17966
GSM972244	420	0	5.01396	3.9156	2.41921	5.32095	6.12766	3.20464	2.99239	3.29241	2.87168	5.37164	4.14152	4.91035	2.47445	6.45833	4.9031	3.30544	5.93307	2.83078	3.75083	3.06258	2.6498	2.23179	5.31944	2.51702	8.27629	3.23213	1.77415	1.87795	5.3038	3.35556	4.22812	3.17045	4.19078	5.31225	4.04132	4.90334	7.16189	3.64157	4.99618	5.01882	2.86327	1.9703	6.28826	6.00232	4.96217	2.69244	5.41838
GSM972245	0	1	6.67755	3.69116	2.36228	4.76613	4.20608	3.35071	2.63915	2.7992	1.93807	5.30837	3.58037	4.41383	2.74084	4.91892	5.02409	3.45566	5.51002	2.65521	2.91243	2.60876	2.47385	1.97067	3.93186	2.20959	6.92805	3.17915	1.82803	1.7434	4.0031	3.46173	3.55059	2.94329	3.75671	6.85612	3.80856	4.58468	7.47402	3.37411	4.74517	4.83139	2.58742	1.96388	5.77201	4.35698	4.486	2.98629	5.05527
GSM972246	0	0	5.57677	3.29007	1.82736	5.09375	4.54712	3.23426	3.02153	2.52199	2.40417	5.83556	2.97867	3.98064	2.18967	7.72063	6.0834	3.17109	5.84175	2.4023	3.32269	3.01136	2.77758	2.34782	3.90259	2.39082	6.7722	3.61573	2.28935	1.65146	4.93327	2.73874	4.06085	2.73837	3.41781	5.28992	2.08386	3.01576	7.90767	3.0475	5.39722	5.12953	3.62727	1.9703	5.8191	4.53858	5.25787	3.33808	4.37698
GSM972247	180	0	4.2687	3.43922	2.03268	5.64014	3.93422	3.03322	3.07784	3.23767	2.85671	6.21985	3.59822	4.63514	2.41087	3.94669	4.0758	3.10515	5.09068	2.48309	2.7865	2.42256	2.38742	1.94555	3.98459	1.9931	7.43927	3.18418	1.66942	2.19495	5.24326	3.52351	3.19977	2.88587	4.13357	6.91614	4.33452	5.89997	6.01863	2.75186	4.66517	4.06157	3.09567	1.857	6.4223	5.69936	4.1534	2.65524	4.70728
GSM972248	420	0	6.15131	3.38161	2.1189	5.16248	4.50031	2.90126	2.55217	3.20953	2.32851	4.97608	3.47675	4.38478	2.6186	4.80729	4.50995	3.19018	5.08039	2.50803	2.62349	2.66556	2.49532	1.82344	4.15249	2.04506	6.912	3.142	1.5743	1.86265	4.55914	3.45048	3.3465	3.02177	3.71247	6.44352	3.94245	4.68949	7.15723	3.81032	4.59612	4.45963	2.62082	1.87418	5.47113	4.22694	4.41153	3.03318	4.75065
GSM972249	420	0	5.63479	3.22551	2.39228	4.56059	5.36089	2.97196	2.65146	2.78272	2.65118	5.5132	3.29973	3.70738	2.36005	5.53722	4.94442	2.90712	5.05388	3.13333	3.32973	2.82821	2.50744	1.91262	4.09021	2.3904	7.26492	2.67335	2.06881	1.76897	3.93788	3.99795	4.00082	3.21553	3.67954	6.73962	4.38615	4.23862	7.86021	3.83218	5.02407	4.9855	3.10679	1.93479	5.39834	4.99334	4.75326	2.92058	5.11684
GSM972250	360	0	5.54523	3.43342	2.66834	4.70015	6.51143	3.41166	2.98845	2.60853	2.42217	5.13073	3.16952	3.85012	2.25461	5.02413	4.68238	2.65102	5.28766	3.59277	3.5709	3.36689	2.75161	1.89519	4.73596	2.97255	6.77075	2.4701	2.40654	2.00194	4.01338	3.51878	4.33059	2.81618	3.17007	6.32409	3.21187	4.12486	7.08032	3.44373	4.92271	5.36751	3.09368	2.00529	4.45938	5.33705	4.83808	2.84999	4.29947
GSM972251	210	1	7.7472	3.98531	2.70865	4.17208	6.11255	5.6844	2.55489	2.59741	2.04621	5.28481	3.20256	3.92646	3.3459	6.63728	6.10374	6.28923	6.891	2.73119	3.83205	4.00439	2.9927	1.65859	5.08736	2.23125	7.74682	2.61913	2.73814	1.98866	5.34449	3.50552	6.47073	2.9449	3.26838	6.8166	3.61661	4.52745	7.54566	5.05466	6.5415	8.16139	5.11006	2.24031	5.04835	6.52732	5.15445	5.42872	4.17462
GSM972252	480	0	6.59569	3.39047	2.55614	3.9521	5.33474	3.33151	2.68833	3.22822	2.62567	5.50861	2.81721	3.9169	2.82954	6.09631	5.67019	2.81936	6.34035	2.96503	3.58039	3.29886	3.57293	2.51338	4.74801	2.56088	6.90518	2.71022	1.95834	1.79096	4.66071	3.25533	4.51186	3.45812	3.20006	5.97173	3.49131	3.92285	7.65042	4.04724	5.48617	6.24697	3.65628	2.3952	5.20024	5.30955	5.50474	3.47894	4.7465
GSM972253	480	0	5.26941	3.3544	2.25675	4.2327	4.9559	2.65436	2.6834	2.59231	2.33331	4.7007	2.80816	3.09762	2.37913	4.75943	4.19723	2.82477	5.3157	2.9615	3.58214	3.05027	2.29088	1.65778	4.18737	2.4993	6.19771	3.19634	1.95083	1.73214	4.01302	3.783	3.15332	3.26851	3.45832	5.83592	2.76197	4.12092	6.81531	2.85512	5.00997	4.56232	3.56527	1.97406	4.4118	4.92739	4.40567	3.00995	4.14527
GSM972254	420	0	6.18931	4.99356	2.12174	4.86815	4.92578	3.23736	2.98317	2.94642	2.88384	6.14404	3.72387	3.93894	2.29262	6.58562	5.19204	2.80838	6.30856	2.54508	4.83549	3.21927	4.86228	1.77247	7.13854	2.71796	9.0729	2.82242	1.99381	1.57303	4.89907	3.98397	4.26443	3.99152	3.86427	6.72544	3.90329	6.4908	7.41704	3.83857	5.50955	6.26541	4.17777	1.97941	5.6184	7.48421	6.88944	3.18525	5.34
GSM972255	150	0	7.71747	4.11163	2.46583	4.41297	5.54735	3.93824	2.69735	2.70996	2.71402	5.62159	3.19207	3.81256	2.72509	6.41419	6.23308	3.59111	6.73417	2.36788	3.68596	3.69422	3.03854	1.7063	6.39004	2.66646	8.50231	4.19893	2.18195	1.83087	5.08522	3.90381	5.7863	3.62971	3.65308	6.93984	3.73937	4.1721	7.90304	4.42759	6.50216	7.04125	3.04388	1.9921	5.53286	6.74027	6.10003	3.74664	3.91895
GSM972256	570	0	5.26254	4.0949	2.89226	4.9958	5.92043	2.93826	2.9369	3.29521	2.75229	5.46779	3.27047	4.68218	2.10487	7.36941	4.42033	3.01482	5.11291	2.19991	3.6834	2.70068	2.22256	2.05425	4.7275	1.95848	7.61371	3.00779	1.83117	2.25636	5.22032	3.3963	3.15754	3.00388	3.41696	7.07008	3.96511	4.81722	7.20857	3.45946	4.4547	4.2224	2.6088	1.99489	5.50768	5.54942	4.88553	2.82823	4.47309
GSM972257	630	1	4.68331	3.76291	2.25027	5.24824	4.20008	3.4436	3.11063	3.20034	2.42635	3.61692	4.16687	4.52716	2.23076	4.98927	4.05531	3.03532	5.19159	2.19598	3.10655	2.85233	2.45054	1.83004	4.10227	2.35991	6.56887	2.94806	1.75199	1.87952	3.73631	3.44833	2.95721	3.05441	4.01257	5.9845	4.01002	4.68662	6.11545	3.18932	4.7954	4.62561	2.52934	1.85275	5.57479	4.27642	4.18721	2.92859	5.63906
GSM972258	0	1	5.99337	3.73784	2.41259	5.3947	5.10657	3.88439	2.94003	2.95802	2.18341	5.48523	3.54815	4.46806	2.47781	5.3012	4.82073	3.19751	5.56912	2.66468	3.18308	2.90146	2.59042	1.62909	4.09567	2.33807	8.59252	3.2685	2.06603	1.71719	4.87887	4.9445	3.47082	2.92205	3.65395	6.94749	3.69206	5.33878	7.43463	3.13604	4.88155	4.0428	3.59776	2.06312	5.54006	5.3145	4.60696	2.46241	5.55341
GSM972259	870	0	5.19315	3.6663	2.61816	5.39536	3.74687	3.43302	2.86082	3.37388	2.52765	5.35485	3.57745	4.49615	2.44775	5.02897	4.82989	3.81075	5.52973	2.48137	2.99201	2.53961	2.42962	1.76823	4.28503	2.25526	7.39371	3.55846	1.95936	1.87376	3.72003	3.45364	3.50531	3.8815	3.79786	4.10278	4.29556	5.34287	6.97762	4.07693	4.42033	5.87199	2.82455	2.12536	5.81084	4.95393	3.93959	3.92681	5.58672
GSM972260	390	0	5.25341	3.74522	2.02816	4.73665	5.05013	3.95232	2.4551	3.32832	2.22654	5.0282	3.66303	4.6316	2.37298	4.80933	4.90105	3.43812	6.01311	2.50159	3.68221	2.41792	2.70707	1.82632	4.5051	2.46115	7.20501	3.07368	1.86682	1.91792	5.23626	3.23951	3.25608	2.61412	3.89025	5.69096	4.5604	4.72496	6.72814	4.17956	5.37585	3.97603	2.96085	1.95074	6.6003	5.71176	4.36617	2.35471	5.37739
GSM972261	210	1	5.286	3.45278	2.82115	4.25484	5.03309	3.14582	2.41557	2.70566	2.74988	5.38938	2.95332	3.30974	3.49609	4.88245	5.93477	3.45142	4.50195	2.21129	2.87608	3.01901	2.42108	2.00639	4.35293	2.75786	5.66173	2.73924	2.71272	1.90337	4.44948	3.53336	3.92976	3.38047	3.19593	4.83204	2.99968	3.70681	7.80466	2.74038	5.16996	7.17236	3.06891	2.11523	3.87565	4.3326	4.13872	2.63645	4.27386
GSM972262	150	0	8.72491	3.93176	2.38334	4.00957	6.77459	6.19187	2.7006	2.95802	2.70383	6.26656	2.74507	3.38311	3.61598	7.99893	5.87971	3.26504	5.41284	2.50779	3.74071	4.64259	3.39991	1.70101	6.30396	2.66167	9.02853	2.96395	2.26693	1.84293	3.96695	3.8442	4.98841	4.41184	3.19096	6.20431	4.69463	4.90201	7.40821	6.48604	6.44474	8.65232	4.68839	3.38464	5.18404	7.05001	5.42652	3.02059	5.23534
GSM972263	2280	0	5.44499	3.46245	2.73753	4.38796	4.59713	3.11842	2.74118	2.88289	2.03166	4.6395	3.21266	3.06004	2.30215	5.72722	5.57015	4.36875	5.22692	2.6748	3.52009	3.5395	2.88692	1.57049	4.263	2.21706	6.58397	3.09349	1.82907	2.18933	3.98688	3.59631	4.61515	3.51159	3.31359	5.3716	3.86233	4.16846	7.65791	3.0874	5.35998	6.01117	4.14244	1.92758	4.70288	5.17732	4.79225	2.33698	4.43073
GSM972264	2190	0	4.78458	2.59184	2.57745	4.30703	4.96359	2.56343	2.31876	3.27612	2.3144	5.70282	3.15482	2.86844	2.23557	4.10598	4.86984	3.14263	5.12784	2.46877	2.68247	2.76243	3.16812	2.56343	3.97071	2.6248	5.69658	2.01168	2.246	1.94819	3.84422	3.61219	3.87179	2.77212	3.05556	4.05633	3.32576	2.96011	7.56609	2.88038	4.17501	4.12985	2.57828	1.99068	5.63471	3.97622	3.91372	2.28093	4.30922
GSM972265	1800	0	5.7987	3.12663	2.76502	5.07629	4.85052	3.41471	2.73133	3.33997	2.45828	5.19939	3.70574	3.87684	2.69779	4.81642	4.65906	3.20332	5.73566	2.35773	2.77838	2.95302	3.00225	2.20727	4.1006	2.93202	6.92953	2.8052	2.19629	1.69265	4.40512	4.9288	3.13248	3.10164	3.24729	5.06098	4.3756	4.71911	8.11369	2.89774	4.31899	5.27622	2.62622	1.83852	5.92438	4.50112	4.16028	3.30364	5.05527
GSM972266	600	1	4.34203	2.75974	3.11846	4.13727	4.16234	3.01998	2.65064	3.26973	2.13031	4.91501	3.28745	3.04231	2.23238	3.72707	4.16805	3.38294	4.62064	2.25264	3.66976	2.2916	3.04792	1.62161	4.4554	2.40201	6.1321	2.10297	2.12968	1.77844	3.86855	3.36218	3.43117	2.68272	3.25549	4.01618	3.21357	3.21931	6.76815	3.42105	3.82957	4.07758	3.91703	2.03691	5.90871	4.25334	4.05972	2.12935	4.43678
GSM972267	2010	1	4.8233	3.73784	2.83813	5.26486	6.2519	3.68044	2.77329	3.07862	2.48368	4.48433	3.81246	4.74669	2.30851	4.99341	3.67448	2.86459	5.23322	2.35004	3.18765	2.88724	2.47972	1.57049	4.12027	2.75043	7.35072	4.12611	1.85098	1.81905	4.21488	4.19059	3.57506	3.25152	3.92595	7.64494	3.54293	4.58138	7.22531	3.33277	4.58537	4.37582	3.17717	1.80734	5.14386	4.56739	4.52402	2.67732	5.45268
GSM972268	1440	0	5.05546	4.0604	2.51139	4.98387	3.60949	3.01283	2.73161	2.52501	2.30896	5.82969	4.00914	3.53464	2.47445	5.14139	4.5617	3.22205	5.20652	2.57344	3.42329	2.69381	2.71198	1.53519	3.94524	2.14824	6.98937	3.85467	2.41548	1.70053	4.42492	3.1614	3.25642	3.38869	4.32448	5.49117	5.2729	3.62207	7.15564	2.79449	4.52258	3.88828	2.71928	1.97804	5.30962	4.71723	4.83808	3.22899	5.22946
GSM972269	2370	0	4.73954	3.80356	2.22168	5.19411	4.55237	3.43487	3.21581	2.72602	2.27934	4.40019	3.59133	4.13517	2.21342	4.12985	5.1553	3.05622	5.20983	2.40279	3.13368	2.89435	2.23003	1.59245	3.57699	2.10698	6.49298	2.85225	3.18868	2.04813	3.48804	3.91501	3.30105	2.99351	4.41133	4.31089	4.19311	5.02018	7.1609	2.78686	4.08342	3.47989	2.55437	1.85583	5.34474	4.10274	3.52855	2.70465	5.68829
GSM972270	1950	0	6.33782	3.10872	2.85724	4.84837	4.14455	3.15007	2.71905	3.08191	2.27996	5.01845	3.50753	3.59164	3.58178	5.54905	6.04195	3.5781	4.99157	2.7764	2.88451	2.72549	2.49458	1.82862	3.97164	2.14166	6.09078	2.71622	2.18955	1.81282	4.64464	3.32324	3.97067	3.11505	3.87739	5.71202	3.57416	4.10005	6.04109	3.23398	4.69951	4.91616	3.36909	1.97312	5.81009	4.69799	3.86513	2.84539	4.47309
GSM972271	420	1	5.0488	3.74407	2.55812	4.9795	4.84938	3.04446	2.59977	2.58856	1.99062	6.10952	3.66996	4.03451	2.26313	4.38589	3.65795	2.73054	6.03925	2.31303	3.39056	2.50688	2.80662	2.41278	4.09247	2.50317	7.10916	4.72948	1.70828	2.72918	4.06095	3.19415	3.17219	2.74245	3.76092	5.34265	3.30927	3.50326	6.95777	3.99441	3.92336	3.87137	2.51557	1.98475	5.54575	5.33889	4.69445	2.67972	4.97543
GSM972272	450	1	4.99785	3.50438	2.194	5.07008	3.92584	3.30365	2.95681	3.10252	2.71576	5.19118	3.61975	4.17636	2.30555	4.82942	3.76792	2.60359	4.74758	2.43753	2.74158	2.98424	2.40824	1.4589	3.76775	2.07288	6.37005	2.96356	1.70466	2.04045	4.01528	3.59894	3.02802	3.11234	3.90684	4.09118	3.40357	4.20473	7.19844	2.66232	4.11588	4.05004	2.73313	1.89062	5.05457	4.11097	4.29113	2.61648	4.22859
GSM972273	480	1	4.40148	3.70477	2.27333	5.11633	3.67108	3.09425	3.3587	2.93039	2.44393	5.46095	3.95127	4.23458	2.30525	5.98281	3.8411	3.01603	4.98586	2.35485	3.39553	2.86428	2.74959	1.78399	3.5893	2.18868	6.34092	2.68493	1.6906	1.79681	3.8317	3.09132	2.9693	3.00499	4.21737	3.76828	4.28509	4.3621	7.20002	2.95696	4.09355	4.28448	2.685	1.82279	5.66332	3.58942	3.20581	2.741	5.3487
GSM972274	1710	0	6.35776	3.03196	2.06691	4.50381	5.24123	3.67302	2.66881	3.35727	2.35501	4.81848	3.14475	3.00727	3.45165	5.81318	4.94204	3.77766	8.75405	2.15649	3.91236	3.80547	3.22867	1.65778	5.35633	2.4993	7.2512	2.45426	2.54932	2.05078	4.16888	4.17388	4.64206	3.45133	3.09117	5.90892	3.4879	4.2414	6.47216	3.64817	4.90329	5.47072	2.83213	2.02938	6.09829	6.5685	5.53179	2.93349	4.99864
GSM972275	120	1	6.77122	3.59562	3.14431	4.17663	4.96879	4.37279	2.57705	4.22017	3.00242	6.46464	3.38643	4.1274	3.13098	6.55908	5.10782	3.44352	7.57456	2.0865	4.03237	3.22584	3.73444	2.19676	7.40125	2.44423	7.93024	3.1	2.61872	2.00803	5.17338	4.01229	5.20943	4.12594	3.13139	6.64072	4.04828	4.10121	5.99722	4.24479	5.54774	6.22908	2.78409	2.167	6.41333	7.17529	5.97819	2.17715	5.71355
GSM972276	1290	0	3.71191	3.22704	2.49997	4.72661	4.00159	3.29356	2.75238	2.59849	2.32851	3.49848	3.51143	3.94313	2.54519	4.18573	5.32399	3.6429	7.09135	2.51346	4.05152	2.96389	2.2717	1.48316	3.78609	2.45719	5.36093	2.67028	2.01182	1.85018	4.09903	3.09491	3.21886	2.92963	3.8217	4.98027	4.08932	4.82398	8.18581	3.58818	4.30084	3.9248	3.03161	2.57918	5.37058	4.6259	3.65086	2.36936	5.09727
GSM972277	1530	0	6.39547	3.25625	2.50578	4.42428	3.87972	2.95157	2.58665	2.90151	2.21995	5.82418	3.78909	2.9685	3.73657	4.70875	6.6562	3.20209	5.28001	2.38168	3.35189	2.47933	2.31727	1.62736	4.14404	2.32719	5.81272	2.57265	1.80157	2.17839	3.81333	2.97255	3.80586	3.29941	3.74288	4.50378	3.47057	3.8996	7.6545	3.3713	4.53931	4.61772	3.0424	1.92368	5.70105	3.91847	3.57375	2.64093	3.83923
GSM972278	1350	0	3.88022	4.72858	2.84727	4.32349	4.18414	3.26843	3.03051	2.57558	2.8145	6.22694	2.31018	3.95457	2.88878	3.9787	6.47037	3.53153	5.84302	2.13448	3.74385	3.04723	2.68891	2.59104	3.83494	2.78971	6.48994	2.5619	2.77113	1.91524	3.97229	3.2926	3.61795	2.81645	2.94537	4.02632	2.62622	4.13077	8.18581	2.66564	4.54037	5.33145	3.18156	2.34511	5.3738	5.01773	3.83128	2.60507	4.35353
GSM972279	1560	0	6.98195	4.00131	2.59899	5.26864	5.33576	3.30918	2.58855	3.58576	2.68931	6.54378	3.63748	3.73827	2.8714	6.32518	6.56223	3.04836	5.61418	2.83582	4.09177	4.05024	2.67786	1.92115	4.82934	2.42694	7.44326	3.14852	1.94519	1.76668	4.38895	5.88977	5.83142	3.63767	3.53642	6.29008	4.91405	5.01724	8.36172	4.7254	5.5394	7.13509	2.89139	2.02781	5.11727	6.1822	4.98786	3.53573	5.00964
GSM972280	1380	1	5.89612	3.62878	2.71495	4.9958	4.41145	3.37009	2.87731	3.10743	2.62033	5.45246	3.68497	3.77109	2.30109	6.27049	6.14394	4.39995	6.34682	2.49346	3.4189	2.96038	2.4055	1.66027	4.16412	2.38822	7.23287	2.85451	2.19259	2.2975	3.74273	3.31185	4.40231	3.00417	3.57293	6.15049	4.07072	4.12209	6.02548	4.68713	5.93272	5.49381	2.58452	2.03737	6.30553	5.20844	4.5486	2.60892	4.6157
GSM972281	1680	0	4.72612	4.008	2.20397	4.73771	5.92252	3.26539	2.42104	2.62441	2.13393	5.05661	3.2879	3.28765	2.56162	5.51565	5.74203	3.97648	5.30198	2.4277	3.06425	3.55792	2.29591	1.89382	4.00773	2.30918	6.31677	2.68531	1.90146	1.83008	3.99293	4.56441	3.77804	3.47407	3.49659	5.54403	3.83458	2.96893	7.92753	2.84291	4.91736	4.40423	2.35396	2.12191	5.1155	5.26505	4.75487	2.76366	4.41909
GSM972282	1530	0	6.27897	2.89139	2.96592	4.11942	4.80718	3.52321	2.37269	3.43677	2.58043	4.36781	3.24351	3.5046	2.24547	4.63788	5.11792	3.93414	6.03195	1.90994	3.51401	2.72447	2.91281	2.58983	4.60603	2.76224	6.65368	2.4644	2.05471	1.59048	4.13097	3.93111	3.68126	3.49708	3.14449	4.61126	3.07295	4.61529	7.22743	3.62593	5.16704	3.19399	2.74745	2.13576	6.01664	4.35289	4.38607	2.29675	4.61795
GSM972283	1530	0	7.27263	2.9701	2.16538	4.37252	5.31213	3.14554	2.4873	3.32777	2.13947	4.56844	3.40727	3.79457	2.257	5.00945	4.76273	3.65815	8.35879	2.19522	3.24373	2.83147	2.57067	1.94555	4.49039	2.52701	7.16939	2.36047	2.74974	1.67911	4.61696	3.32671	4.7098	3.7714	3.25714	5.45937	3.89343	3.67335	7.04865	3.33232	5.24293	5.15965	2.6497	2.10004	5.78835	4.59779	4.27773	2.42682	4.95025
GSM972284	810	1	3.46127	3.32929	2.16928	5.45744	4.34259	3.05078	2.78297	3.19618	2.36979	4.80242	4.00978	4.08172	2.28645	3.75719	3.40623	2.8848	4.94077	2.12379	3.20038	2.67139	2.52988	1.56433	3.30323	2.39554	6.63524	3.90751	1.77759	1.7573	3.92562	3.18094	2.84581	2.55875	3.77838	5.2971	4.13637	4.06562	6.792	3.68452	3.97876	3.97245	2.96278	1.75977	5.56052	3.00503	3.29738	3.06409	5.13539
GSM972285	60	1	4.6276	3.89367	2.75897	4.33122	4.83081	3.68585	2.91098	2.64865	2.52044	4.29835	3.07791	3.72994	2.11105	4.27869	4.90554	5.07749	6.38314	2.27857	3.35218	2.86581	2.78011	1.68602	3.6508	2.33331	5.74197	2.48412	1.96581	2.13345	4.029	3.5564	3.23506	3.02072	3.3285	5.72574	2.97899	4.22081	7.89707	2.92522	5.0731	4.80788	2.69817	2.13531	3.84835	6.21218	4.46976	2.51071	4.40536
GSM972286	1110	0	6.62881	3.47096	2.55078	4.76409	4.95866	3.50824	2.7977	2.88676	2.80351	4.71257	3.35033	3.51315	2.9463	5.58392	5.97784	3.35836	5.64595	2.66072	3.40255	2.80425	2.72709	2.03504	4.6317	2.46883	6.81117	2.37095	2.28535	1.85175	4.81823	3.54582	5.38595	2.86906	3.80211	5.11202	3.49933	3.96332	8.37523	3.20165	5.60867	6.26603	2.72708	1.99789	4.95839	4.29933	4.84867	2.50212	4.94539
GSM972287	1290	0	6.83016	3.80549	2.57632	4.42565	6.7366	3.61099	2.52398	2.63145	2.39227	5.24743	3.41456	3.57336	3.22804	5.89522	7.03124	4.11481	5.87899	2.53481	3.94589	5.18913	2.71395	1.5994	3.961	2.1639	6.51241	2.69623	1.89606	2.1166	4.90512	4.60978	5.35984	3.57077	3.18159	5.44627	3.62085	4.45064	7.32615	2.97335	5.96472	7.64812	3.06527	2.1166	4.65191	6.09527	4.6483	2.07113	4.69361
GSM972288	1050	1	4.42733	4.29977	2.16884	5.55087	4.21962	3.47929	2.97626	3.09506	2.9395	5.19042	3.46044	5.1889	2.27073	4.20895	4.58173	3.38847	5.6853	2.65222	3.04621	3.01187	2.38171	1.56704	4.18321	2.21137	7.44955	2.92156	1.69764	1.83562	4.54666	3.16866	3.29385	2.6632	4.36648	7.73295	4.27884	5.02233	7.5044	3.38411	4.19846	4.45065	3.10827	1.87767	5.1088	5.22042	4.45822	3.07922	5.32195
GSM972289	510	1	4.86566	3.10246	2.27161	4.17125	4.73182	2.84524	2.73408	3.02739	2.54097	4.14717	3.39691	3.14371	2.49771	5.19733	5.18901	2.91243	4.53219	2.83607	2.65914	2.85666	2.37162	2.05037	3.37949	2.53384	6.46538	2.89564	1.63652	1.84177	4.47892	3.77931	3.85133	2.83104	3.41667	6.62599	3.87183	4.70906	7.07421	2.97834	4.86135	4.42077	2.87914	1.92923	4.90479	4.73693	4.53432	2.64479	3.9847
GSM972290	1170	0	6.49479	3.25472	2.77756	4.02889	4.69946	3.32239	2.82299	3.02981	3.09113	5.36893	3.05875	3.33377	2.3473	6.38866	6.09385	3.70297	5.78352	2.69902	3.74358	3.59099	3.09394	2.40074	5.25787	3.06314	7.4187	3.60523	2.41892	1.94249	4.83426	4.7308	4.56781	3.91838	3.11473	6.71724	3.7914	4.55586	7.66818	4.13175	5.78258	6.17083	3.38758	3.18927	5.03472	5.1937	5.2834	2.87102	4.3821
GSM972291	960	0	6.03074	3.60387	3.66445	4.3101	4.98737	3.3901	2.80894	3.01617	2.78371	4.71033	3.2596	4.1476	2.91825	6.01429	4.92412	3.24684	6.26249	2.86338	4.25323	3.09275	2.76084	2.15988	5.96282	2.94011	7.61737	2.80055	2.71348	1.84444	4.16066	3.55111	3.87866	3.51615	3.38258	6.7145	2.67314	4.685	7.81189	2.85577	4.90144	5.1376	4.07352	2.16677	4.67014	5.62918	5.36584	2.42743	4.19047
GSM972292	750	0	7.53242	3.69116	2.25287	4.5075	4.36854	3.28808	2.50741	2.93669	2.70564	4.53252	3.39456	4.08512	3.29593	5.18296	5.77834	3.98619	5.34489	2.54262	3.02215	2.82972	2.63979	1.79206	3.78677	2.12236	6.57064	2.5377	1.70126	1.86681	4.12481	3.46906	3.97275	3.38559	3.41724	5.32518	4.16785	4.04014	6.98698	3.67178	4.94695	5.66821	2.98226	1.96574	5.79432	4.54967	4.12249	2.5797	4.97342
GSM972293	1500	0	7.50079	4.09964	1.92836	4.3703	5.6953	3.0257	2.77033	2.96647	2.96097	4.55678	3.19604	3.808	2.44055	6.16262	5.43936	3.08296	6.21958	2.81791	4.37861	3.54825	2.79737	2.15127	4.54448	1.89927	7.56925	3.02192	1.79201	1.75497	4.30754	4.18075	4.69926	3.43777	3.38229	6.50035	4.02741	4.07676	7.41225	4.39461	5.40695	6.61092	2.78044	2.02781	6.14906	5.99222	5.08318	2.96432	4.14811
GSM972294	750	0	5.04937	3.10948	1.94099	4.65227	4.59823	3.47929	2.77525	3.01015	2.76218	4.10377	2.82006	3.73119	2.33175	4.64179	4.23159	3.01524	5.95512	2.57493	3.23133	2.84447	2.75061	1.64474	3.66559	2.89698	6.2206	2.02768	2.52351	1.99277	4.48556	3.61001	4.66967	2.93397	3.39477	4.91128	2.82425	3.37094	5.89138	3.14344	4.95162	5.57208	3.1103	2.09498	6.03177	4.92212	3.92294	2.40295	4.46743
GSM972295	1830	0	4.93297	4.04968	2.00467	5.41885	3.84331	2.96927	3.08173	2.72872	2.19196	4.87544	3.62634	3.93141	2.22063	4.53836	4.09935	2.83507	5.88114	2.41219	3.48338	3.04267	2.99419	1.67626	4.05704	2.0284	6.07791	2.78387	2.07893	1.94249	4.89332	2.68011	3.03068	2.71306	4.11212	4.32593	3.41	4.34703	6.37692	3.52605	4.05998	4.00589	2.64038	1.92781	5.55384	4.21827	3.26642	2.14124	4.70078
GSM972296	660	0	5.19592	2.71353	2.14847	4.39467	3.98715	3.04837	2.63613	2.87505	2.19015	5.49095	3.12638	3.09518	2.1124	3.55368	4.34231	3.15446	4.93015	2.78014	2.63522	2.5356	2.2652	2.08085	3.48742	2.01079	5.03881	2.59456	2.44681	1.87031	3.85025	3.10352	3.1447	2.75996	3.12588	4.18751	2.80542	3.8597	6.34441	2.9628	4.66725	3.38635	3.39087	2.0989	3.83748	4.41512	3.32278	2.50762	4.07136
GSM972297	1380	1	6.84959	3.72138	4.69781	4.84942	6.04596	3.6256	2.83042	3.39265	2.7885	5.29508	3.77116	4.16907	2.85122	6.55965	5.71889	3.46522	5.47756	2.35029	4.21976	3.06742	2.62353	1.74593	4.74634	2.33289	7.34911	2.98707	2.00389	1.77995	5.49263	4.51646	5.35082	3.87254	3.54223	6.90927	3.77478	4.68994	8.01824	4.02254	6.35517	6.62037	3.04014	1.94401	5.43216	5.91236	5.29562	3.51401	5.27249
GSM972298	270	0	6.608	3.42371	2.61575	4.44335	4.01568	3.04714	2.80123	2.55085	2.39227	4.80801	2.78096	3.48084	4.07303	4.94801	6.26781	3.00053	5.80933	2.39214	2.88591	2.68504	2.60298	2.16237	4.23349	2.07158	5.59183	2.3228	1.77731	1.82304	3.81106	2.86948	3.79018	2.64691	3.20701	4.97249	3.2195	3.67676	5.80648	2.95817	4.82344	4.62408	3.1735	2.04939	4.24747	4.15872	3.9781	3.01343	4.49077
GSM972299	1230	1	5.69966	3.33396	2.15884	4.69762	4.81187	2.87941	2.7352	2.72432	2.45469	4.46957	3.24495	5.04016	2.58451	5.66502	5.21383	2.75996	5.31416	2.34342	3.64331	3.21061	2.86143	2.11884	4.228	2.97302	7.44271	2.55534	1.73857	1.7492	4.34553	3.62089	4.29829	3.70676	4.31904	7.54772	3.72915	4.06964	7.27936	4.63037	5.02772	6.13102	2.62819	1.96799	5.41567	5.14297	5.4592	3.12106	4.55099
GSM972300	1230	0	4.77709	3.76563	2.77692	4.79009	3.70798	2.97259	2.55296	2.67884	2.4493	5.7767	3.85185	3.76781	2.54414	4.99675	4.41367	4.01971	4.6992	2.33019	3.26278	2.38661	2.6943	1.44872	3.85631	2.34618	5.67384	2.77501	1.87027	2.50009	3.22955	3.43378	2.92178	3.14864	3.75547	5.21177	4.25409	3.63095	8.07146	3.68161	3.88422	4.75695	3.53449	1.85059	5.50005	3.70918	5.3328	2.78935	4.75485
GSM972301	3150	1	6.09021	4.34186	5.02951	5.03546	5.06477	3.53513	2.69735	3.07425	2.88689	5.93393	3.22869	4.66833	2.39091	7.48118	4.98458	4.12572	5.47871	2.71419	4.23618	3.53172	2.74312	1.79496	4.82796	2.73718	7.77835	3.50593	2.5118	1.94783	3.15937	5.33201	3.84387	3.54755	3.80964	6.33825	4.08584	5.1622	7.62264	3.9431	5.47159	5.52068	3.28835	1.84244	5.66188	6.0493	6.05804	2.52992	5.52859
GSM972302	810	1	5.54384	3.07911	2.47176	4.86455	4.52608	3.09454	2.76373	3.03525	2.15966	5.16411	3.37609	4.09609	2.27394	4.54165	4.28238	2.81321	4.62064	3.06458	3.29726	2.87298	2.35135	1.81713	4.28116	2.23947	6.02184	2.96868	2.46883	1.49518	4.44676	3.61485	3.29747	2.70981	3.70141	5.27937	3.3008	4.29856	6.63077	3.11071	4.31519	3.77792	3.31826	1.85607	5.40999	4.54389	4.28684	2.21958	4.52248
GSM972303	570	0	4.19643	3.40922	2.11827	4.72956	5.45345	2.97501	2.94335	3.00716	2.1871	4.1025	3.48338	4.22016	2.1513	4.29012	5.21819	3.43474	4.77585	4.02416	2.41791	2.77821	2.95456	1.84925	3.93635	2.61288	6.7177	3.7019	1.83782	2.53107	3.62304	2.66353	3.49641	2.71499	3.64875	6.27433	2.7483	5.12725	7.42979	2.89466	4.45436	2.96083	3.20895	1.90158	5.02777	4.43317	4.19107	2.64692	4.69036
GSM972304	900	0	5.85858	3.23262	2.23284	4.95792	3.20453	2.73856	3.0377	3.45061	2.21701	6.16073	3.76158	3.07051	2.08751	3.49529	3.50273	2.78556	5.08253	2.90573	2.51588	2.64605	2.72533	1.91785	3.92374	2.16696	5.387	2.76766	2.05931	1.8676	3.94632	2.5894	2.84193	3.07647	3.7008	5.44907	3.16649	3.54541	5.89039	3.4966	3.23031	3.47079	2.43718	1.85299	4.43588	4.0398	3.61141	2.41493	4.5448
GSM972305	930	0	5.66737	3.45786	2.44806	5.40449	4.7773	4.49279	2.72587	2.86066	2.01212	4.97573	3.86574	3.91442	2.45249	5.67671	5.34938	4.60118	5.17917	2.45628	3.39172	3.27046	2.66153	2.01592	4.52031	2.17318	7.14255	3.17369	1.9794	1.83325	4.61774	3.77315	3.3161	3.46735	3.56799	5.63349	4.1225	4.43791	7.49815	3.64313	5.1795	5.01739	4.06469	1.84128	4.89693	5.44416	5.1992	2.46274	5.55993
GSM972306	1680	0	4.61924	3.83447	2.40668	5.03657	4.54431	2.86153	3.00203	2.80133	2.45228	5.29358	3.82658	3.50378	1.87715	6.55854	4.69007	3.46021	5.24176	2.06725	2.67412	3.29783	2.32733	1.66757	4.1434	2.33807	6.13018	2.68493	1.95859	1.76629	4.61045	3.00896	3.17971	2.51202	3.74199	6.15945	2.59074	4.32047	6.31179	2.81741	4.2587	3.85904	2.98202	1.85299	5.21101	4.06389	4.28764	2.72672	4.45336
GSM972307	2460	0	3.50978	3.60153	1.69216	5.04599	3.60849	2.72013	3.12242	2.70299	2.81756	4.42492	3.96899	4.76747	2.11806	4.22234	4.23048	2.92898	4.92057	2.03685	2.56462	2.3815	2.51261	1.30188	3.10331	2.45636	5.65542	2.93284	1.79307	2.02844	3.69012	2.60165	3.0585	2.71552	4.13906	5.98301	3.39942	3.70333	6.27313	3.15868	4.31208	2.83937	2.68058	1.83665	4.74488	4.24798	4.26375	2.4277	5.53845
GSM972308	2760	0	5.17768	3.2981	2.38509	4.61392	4.20963	2.84584	2.80013	2.97925	2.22473	6.35993	2.93552	3.76573	2.45485	4.95555	5.7798	2.62426	4.12651	2.43361	3.00338	2.35988	2.7374	1.52328	4.03429	2.056	6.08522	2.65725	1.80003	1.76897	3.62726	3.48202	3.83497	3.24522	3.82531	5.21359	4.21921	3.40622	7.36703	3.10328	4.91736	5.33064	2.77699	1.90448	4.69649	4.5124	4.02481	2.88127	4.57598
GSM972309	2850	0	3.2743	3.24415	2.51517	4.39737	3.87506	3.00893	2.94335	3.05337	2.00837	5.27117	3.48395	3.74815	2.12218	3.94942	3.55435	2.8573	4.52571	2.4575	2.53631	2.76726	2.59908	1.2612	3.88124	2.31472	5.72696	3.12031	1.78502	2.22396	3.2254	3.13422	2.82317	2.75306	3.49867	5.79819	2.67557	3.42659	6.28176	3.27914	3.6827	4.75727	2.72465	1.86757	4.10827	3.67979	3.7156	2.22214	4.35143
GSM972310	750	0	5.94974	3.26522	2.13976	4.49415	5.62946	3.84724	2.4689	2.59528	2.4337	4.77843	3.42769	3.84849	3.19847	5.55017	5.48259	3.122	5.35596	2.48013	3.86079	3.13112	2.57356	2.03698	4.3461	2.62088	7.0931	3.36368	2.04687	1.82497	4.97145	3.96165	4.15756	3.27485	3.52627	5.70672	3.4117	3.76759	7.10309	3.61051	5.64894	5.17506	3.36661	1.98219	5.35166	5.32624	4.76049	3.0288	4.75205
GSM972311	3180	0	4.82525	4.77666	3.48468	5.38427	4.14162	6.66717	3.48188	4.81708	2.23198	2.36369	4.35374	4.28813	2.22968	3.86094	4.22798	3.21907	6.04514	2.23239	2.31166	2.89712	2.73518	1.45788	4.21401	4.45271	6.50586	3.65073	2.76271	2.07048	3.80532	4.89999	2.83896	2.58578	4.19111	7.13351	3.56705	4.91869	7.90234	3.41315	3.36255	3.49148	2.52861	3.36001	5.71546	5.90919	5.7058	2.56541	5.107
GSM972312	2910	1	5.25904	3.50209	2.11039	4.95077	4.22531	2.94494	2.80811	3.1397	1.96534	4.27175	3.34162	3.07574	2.2804	3.9571	4.57396	3.16781	5.28001	2.15896	2.61909	2.70876	2.38415	1.77973	4.30521	2.37356	6.88681	2.4925	2.10529	1.56545	4.68835	3.32377	3.39306	2.57441	3.85786	4.35215	3.43934	4.85607	6.44749	2.78623	3.26556	3.59084	2.79199	1.82513	4.7698	4.89596	3.65617	2.54221	4.95815
GSM972313	2730	1	7.16695	3.1469	1.92574	4.65473	3.70254	2.8167	2.57267	3.19644	3.59577	4.3781	3.51831	3.99871	2.02301	4.26065	5.64829	2.80062	5.73486	1.89829	3.25295	3.17698	2.58042	1.54797	3.92148	2.55484	5.70024	2.6222	1.97349	1.88797	3.70418	2.81164	3.19582	3.70816	3.6636	7.36937	2.84632	3.77976	8.00722	2.98136	3.86464	9.12854	2.67423	2.75207	4.46908	4.12458	4.40806	2.79911	4.16754
GSM972314	1380	0	3.70494	3.91481	2.32537	4.59097	4.07801	3.075	2.51351	2.82477	2.15601	4.13069	4.40718	3.81792	2.17391	4.23781	4.29153	3.57476	8.6191	2.62003	3.03469	2.39224	2.49848	2.19488	4.09406	2.0813	6.43189	2.16127	1.80606	2.20284	4.47931	3.08526	3.13418	2.7288	3.25069	4.35786	3.27025	3.39024	6.7361	3.02636	3.80877	4.23649	2.73702	1.94102	4.68247	4.33206	3.55259	2.16904	4.84594
GSM972315	2520	0	4.94522	3.58146	2.51159	4.33122	3.72867	2.85888	3.01263	2.90044	2.1756	5.65316	3.69196	3.89537	2.15404	3.92534	3.46549	2.85115	4.89697	2.69481	3.05213	2.83913	2.61596	2.19373	3.899	1.97794	5.75504	2.84145	1.79148	1.84484	3.24314	3.67247	2.63115	2.97942	3.37747	4.41876	3.47306	3.48003	5.88105	2.86627	3.73741	3.48759	2.62082	1.91811	4.91959	4.6322	3.63354	2.079	4.28902
GSM972316	2490	0	6.67041	3.05291	2.49457	5.19168	4.59546	3.18919	2.71076	3.12044	3.29557	4.94383	3.03679	3.94739	2.89615	5.26379	5.63662	3.24684	5.67584	2.855	3.05412	2.46074	2.17534	2.84037	3.60776	2.33419	6.81926	2.14702	2.12688	1.76162	3.85366	3.52951	3.69428	2.85882	3.24005	4.84103	3.61208	3.68076	7.72021	3.40971	5.17806	6.41518	2.91189	1.82677	6.61033	4.70119	4.55774	2.59509	4.18006
GSM972317	900	1	6.13645	4.0862	1.71833	4.40231	5.15807	3.62075	2.44527	2.85934	2.62567	5.19636	3.25299	3.42344	2.42217	4.81815	5.3375	3.06565	5.7919	2.48432	3.07919	3.31836	2.75531	1.41217	4.31769	2.49614	6.82454	2.57844	1.96403	1.97761	3.86389	2.94925	4.76169	2.78296	3.45091	5.12015	4.36463	3.9177	8.34451	3.26088	4.64593	6.0577	3.47125	4.15658	5.18087	5.14132	4.60696	2.66304	4.28606
GSM972318	1080	1	5.11985	3.54799	2.26407	5.07288	5.30298	3.05257	2.63589	2.85251	2.13212	5.19042	3.18887	4.2129	2.07465	5.08542	5.22258	3.65982	6.72578	2.98895	3.32618	3.10034	3.3652	2.07064	4.26591	2.41785	6.62723	2.71171	2.17667	1.91713	4.37312	3.97336	3.68809	3.47771	3.66626	6.91614	3.24945	5.77474	7.90695	3.12211	4.96965	4.17529	3.32423	1.89382	5.45754	5.36904	4.34485	2.70496	4.03096
GSM972319	2340	1	5.63366	3.59127	1.94805	4.50021	4.36993	3.17301	2.97817	2.64358	2.0004	4.55151	3.41984	4.0999	2.1318	4.4588	4.0531	3.00918	6.50103	2.19156	3.00909	2.48009	2.49824	1.88574	3.70286	2.68333	7.25666	2.91883	1.72538	1.87494	3.76613	3.36403	3.12789	2.55717	3.63666	6.17797	3.39351	3.85377	6.67788	2.93077	4.21199	4.37782	2.87134	1.92781	5.66865	4.26232	4.22869	2.52446	4.36711
GSM972320	1740	1	5.0266	3.41549	2.28514	5.41351	4.50282	3.06714	3.19277	3.246	2.59442	4.91909	3.67448	3.99958	2.04969	5.86794	4.39864	2.31051	5.23246	2.59202	3.56662	3.33782	2.82408	1.67471	4.74868	2.4633	7.51936	2.86494	1.53801	2.11177	4.68856	4.01306	3.26368	2.64853	4.01614	5.82954	4.12461	4.00406	6.5859	3.03585	4.10851	4.59983	3.67743	1.90402	4.72475	5.53428	4.78696	2.91407	4.44654
GSM972321	270	0	5.67434	3.30674	2.91802	4.63618	4.73011	2.85496	2.57818	3.302	2.06627	6.11371	3.06741	3.61793	2.28727	6.79261	5.08079	3.1512	6.03608	2.41423	3.33746	4.35237	2.56284	2.27525	4.30748	2.11141	7.20663	2.98904	2.1664	2.10682	3.94829	4.01096	3.61693	3.4355	3.702	5.6961	3.94328	6.27064	7.28167	3.70245	5.28443	4.45646	2.76184	1.95818	5.90364	5.58833	4.95847	2.53706	4.65426
GSM972322	2580	1	5.7928	2.91065	3.07929	5.05546	4.44649	3.00651	2.76894	3.25373	2.90265	5.75431	3.421	4.46723	2.3037	5.60143	5.3593	2.73848	4.89484	2.75197	3.18337	2.53042	2.52791	1.87697	4.82725	1.96773	6.9334	3.13854	2.11817	1.80119	3.89581	3.9475	3.54994	3.63371	3.63843	5.85915	4.13507	4.0527	7.61672	3.62112	4.61223	5.32376	2.68892	1.89984	4.7827	5.31062	4.77446	2.93741	5.26031
GSM972323	2400	0	5.2188	3.04871	2.42073	4.37948	4.52525	3.15457	2.46421	3.38874	2.36615	5.26771	3.2518	3.2108	2.13127	6.22863	3.92352	2.7754	4.77063	2.66271	3.19046	2.50836	3.00882	1.6716	4.21631	2.39513	7.09204	2.84726	1.71158	2.03066	4.94576	3.61028	3.06437	2.60477	3.54307	6.18755	2.72139	5.14576	7.21457	3.74294	4.15835	4.21641	3.25142	1.83125	5.58915	6.00886	4.23409	2.70918	4.5354
GSM972324	2460	0	3.99627	3.51892	2.01504	4.55439	4.34147	3.15574	2.71821	2.51962	2.43613	6.1586	3.36624	3.32678	2.17255	4.54111	4.34347	3.58652	5.18939	3.1193	3.11272	2.56233	2.52504	1.99341	3.80564	2.51831	6.04774	2.4735	1.71873	1.78511	3.78176	3.155	3.27548	2.95473	3.85756	5.06548	2.85106	3.99722	7.34693	3.13294	4.62199	5.39491	2.67373	1.79365	4.62262	4.17516	3.78205	3.86757	4.25577
GSM972325	2130	0	7.26515	3.33751	2.70445	4.42027	5.08085	3.39536	2.52116	2.65988	2.31683	4.93806	3.31076	3.40238	2.36193	5.59993	5.39606	3.87269	5.83314	3.61896	3.31866	3.08847	2.42623	1.56875	4.0886	2.16612	6.77961	2.5171	2.02918	1.81322	4.35685	3.49407	4.30342	2.98165	3.74826	5.73147	3.54375	3.31198	7.5527	2.99029	5.85754	6.34257	2.3589	1.86665	5.16307	5.27167	4.05445	2.63399	5.21996
GSM972326	2550	0	4.3262	3.86417	2.49327	5.14058	2.99439	2.79331	2.80482	3.08525	2.07539	5.17756	3.60859	3.88905	2.35077	3.75975	3.56831	3.19544	5.18023	2.65273	2.83874	2.63301	2.75136	1.81009	4.18061	2.25135	5.285	2.83025	1.88435	2.07235	3.69506	2.90361	2.69965	3.27208	4.0695	4.17632	3.88222	3.69561	7.15669	3.27251	3.61599	5.86782	2.40823	1.94172	4.8078	3.83007	3.2691	2.73705	4.45122
GSM972327	2490	0	6.01074	3.92424	4.88496	4.74878	5.02436	5.80738	2.69869	3.44777	2.99151	5.05731	3.3729	4.5465	3.40151	6.19065	6.36044	6.04154	4.90369	2.81488	3.96752	3.54321	2.56113	2.07963	4.86629	2.54075	7.32725	2.59456	2.05349	1.71348	4.9797	6.30197	3.02508	4.09059	3.36053	6.07953	4.12071	4.65683	7.96509	3.37878	6.02035	4.69837	4.10778	1.96753	5.62077	6.42481	5.13723	2.99392	5.34319
GSM972328	2460	0	5.2238	3.10831	2.79777	5.13078	6.22334	3.38588	3.33601	2.95531	2.54391	4.84577	3.19265	3.98274	2.172	6.51344	6.53519	3.61012	4.87502	2.7057	3.61663	4.04013	2.98988	1.55261	4.76906	2.1792	7.49768	3.95909	2.11691	1.79372	3.56581	4.88142	3.88399	3.07562	3.6097	6.1806	3.38878	4.40689	7.76699	3.79555	5.38229	5.39032	4.01717	1.80262	5.63857	5.05489	5.11135	2.94482	4.27677
GSM972329	2340	0	6.16214	3.23222	3.72762	5.13537	5.12385	3.19103	2.43901	2.95558	2.45107	5.68658	3.67537	3.44395	2.28913	6.91493	5.24132	3.21864	4.98196	3.03644	3.93603	3.28875	2.58899	2.03115	4.46655	2.6521	7.32725	3.1493	2.12818	1.65146	4.46377	4.46454	4.35169	3.24186	3.01654	5.55555	3.90541	4.4416	7.34579	4.17223	5.6163	6.04069	3.22078	1.99161	5.21012	5.20183	5.14982	2.92556	4.97789
GSM972330	2580	0	5.68031	3.00827	2.34489	4.66349	5.25747	3.71001	2.92116	3.3831	2.76249	5.42999	2.85668	3.99156	2.50136	5.59442	5.72184	3.56586	5.9848	2.84831	3.63583	3.56819	3.00933	1.87894	4.2118	2.46285	7.39371	2.53808	2.30757	1.84632	4.10591	2.75833	5.67141	3.1208	3.68892	5.42457	4.15617	3.91211	7.59878	3.72219	5.94106	6.85992	2.67671	2.2635	5.594	4.93174	4.48123	2.66883	3.77803
GSM972331	2250	1	4.61713	2.89993	2.61187	4.71086	5.29658	4.06154	2.69787	2.89118	2.80723	5.44043	3.26158	3.45522	2.25272	4.87029	5.6097	3.97313	4.72713	2.56391	3.38219	3	2.46573	1.8918	4.45071	2.45327	7.08271	3.63321	1.77706	2.12398	4.50028	3.55506	4.07404	2.73574	3.67719	6.32354	3.69292	4.01241	7.36124	3.02109	5.48278	4.61134	2.97906	1.93844	5.06297	4.79236	4.6932	2.95991	4.43337
GSM972332	2610	0	6.81013	3.70899	2.26388	4.39912	5.59798	3.30333	2.39154	2.67069	2.27034	4.77843	3.24495	3.85266	5.02053	5.74826	6.70978	3.78388	7.72058	2.38902	4.92109	3.62059	2.91431	2.27109	4.57466	2.78747	7.17795	2.40859	1.96581	1.8672	4.6285	3.79506	4.35238	2.75386	3.2045	6.30197	4.21792	4.14524	6.16928	4.21417	6.53351	5.9724	2.69454	2.01394	6.47128	5.43477	4.84908	3.4491	4.63725
GSM972333	2400	0	4.93016	3.35205	2.89466	4.91959	4.81598	3.11174	2.48618	2.99305	2.00408	5.61903	3.88243	2.91097	2.14086	5.15145	6.36443	3.72115	4.99792	3.44651	3.85872	2.6727	2.75928	1.74975	4.29509	2.36036	6.67863	3.85823	1.82856	2.07834	4.65832	3.87528	2.93516	2.94437	3.70773	5.1025	3.41508	3.87679	7.38763	3.35148	5.02297	4.60674	3.46696	1.86477	6.71283	5.00483	4.52522	2.57551	4.22396
GSM972334	2310	0	6.51701	3.62563	2.54368	4.53045	5.88722	3.55265	2.64054	3.31177	2.65056	5.05244	3.67597	3.51155	4.10556	5.85978	6.71719	4.27252	6.07365	2.4282	3.30734	4.24521	2.84975	2.5713	4.72883	2.54712	7.50537	2.39308	1.59835	2.05719	4.32321	4.95955	5.18399	3.56457	3.25882	5.83547	4.59656	4.22199	8.50385	4.56375	6.40699	6.77768	3.01666	3.18627	5.37009	5.23584	5.19451	2.94728	4.44122
GSM972335	1380	1	5.53861	3.14038	2.76324	4.67362	4.92117	3.07619	2.63059	2.76279	2.27515	5.20345	3.36624	3.65959	2.19243	5.14647	4.39313	3.07256	4.92626	2.87463	3.75139	2.89816	2.93426	1.72233	4.24459	2.30186	6.50897	2.96557	2.25913	2.08591	3.81333	3.30301	3.4498	3.11449	3.59309	6.35671	3.35262	3.78762	7.2313	3.43813	5.25554	3.79373	3.07039	2.0112	6.00526	5.18754	4.66716	2.14312	4.63274
GSM972336	1500	0	5.55728	3.31058	3.01967	4.87129	6.53552	3.23519	2.68805	2.76791	2.70196	3.99767	3.67537	4.03661	2.06153	6.77429	4.69646	3.22831	5.99607	3.39984	3.77972	2.98628	2.80888	2.4314	4.16891	2.42435	7.15983	3.03323	1.65084	1.83403	3.81371	3.60608	3.81781	2.8359	3.40778	6.34108	2.95099	4.46088	7.46141	3.7686	5.10295	4.73429	3.10302	1.92875	4.76675	5.2239	4.81868	3.73387	4.15844
GSM972337	1230	1	5.59458	3.79809	2.96175	4.54492	3.71239	3.17994	3.11369	2.68456	2.67119	5.57128	3.54577	4.32012	2.20298	5.89649	5.47169	3.08954	4.84916	2.59954	3.8132	2.83888	2.35285	1.94494	3.89181	2.33116	6.19049	3.06088	1.71294	1.92973	4.34516	3.33269	3.74346	3.24494	3.42207	5.49604	3.55734	3.54074	7.36703	3.18779	5.26042	5.54979	4.59772	2.06147	4.54998	4.86235	4.52165	2.69154	5.17381
GSM972338	2220	0	4.869	3.48189	2.87791	4.79057	3.85295	2.87881	2.87208	2.86173	2.21579	4.12387	3.30151	3.99488	2.19269	5.48409	4.46901	2.96872	5.3368	2.5644	3.1303	2.56828	2.42912	1.61659	4.2371	2.23344	6.50168	2.82709	2.26618	1.97381	4.23048	3.58007	3.01395	2.99844	3.31895	6.88576	3.3564	3.60725	7.18004	3.49907	4.24535	3.5223	2.69454	1.93111	4.92557	4.7574	4.35043	2.3268	4.87142
GSM972339	2280	0	5.68326	3.72379	2.32452	4.36942	5.22422	3.23765	2.60784	2.71433	2.54097	5.16157	3.36369	3.97181	2.22299	5.28383	4.93923	3.97229	5.91465	2.39488	3.24748	3.01677	2.78932	2.40365	4.68286	2.50101	6.68993	3.05699	2.07266	2.01909	4.05224	4.02493	3.83366	2.94162	3.30513	5.94872	3.42053	4.24503	7.88657	3.53271	5.17468	4.502	3.50411	1.88851	5.37606	5.17115	5.07198	3.30837	4.36114
GSM972340	2520	0	3.99604	3.14924	2.5357	4.76512	4.52806	3.34581	2.79548	2.91126	2.19617	4.82013	3.47379	3.63808	2.12513	3.89688	4.28212	3.74296	5.52103	2.31983	3.28907	3.05076	2.63929	1.68998	3.35157	2.13596	7.08943	2.95858	2.11616	1.77527	4.17703	3.82274	3.53221	2.5823	3.51961	4.6125	3.56791	3.99043	6.70853	3.19396	4.61014	4.07654	2.81551	1.92133	5.24955	4.92339	4.34287	2.55131	4.84262
GSM972341	2070	0	4.76146	3.21298	2.09861	4.14424	7.38969	3.03293	2.7196	2.74354	2.76308	4.4575	3.45634	3.90193	2.45776	4.94859	4.41367	2.70451	5.33451	2.07866	3.18223	3.71636	2.46824	1.35576	4.52097	2.43939	6.79369	2.66757	1.81855	1.83717	4.63052	3.26993	3.23402	3.02045	3.46331	9.11988	3.96727	3.50602	6.24714	2.73827	4.69806	4.78912	3.61683	1.87673	5.12694	4.54674	4.49348	2.57242	4.31052
GSM972342	840	0	6.00355	3.36929	2.46334	4.88031	4.9407	3.25159	2.45982	3.06297	2.44458	5.61813	3.52515	3.56042	2.63695	6.19434	5.34368	3.62989	5.18866	2.52553	4.16725	3.01264	2.20867	1.45993	4.44911	2.50835	7.42616	2.98786	2.48935	1.56502	4.29881	4.28934	4.48762	3.21857	3.38598	6.35671	3.9282	4.60404	6.94963	3.73657	5.50585	5.7437	2.82774	1.93731	5.58347	5.3623	5.08696	2.98877	4.47397
GSM972343	1560	1	4.00858	3.36971	2.10231	4.85722	5.12677	2.9606	2.49865	3.14583	2.30219	5.06937	3.88679	3.49517	2.31872	4.79122	4.89965	3.05496	4.85795	2.29566	3.02188	3.00805	2.48095	1.91455	3.9674	2.3692	6.653	3.23762	1.947	1.98215	4.17196	4.04053	3.09135	3.38869	3.44432	4.80563	3.30288	5.37972	7.06672	3.51017	4.46036	4.23678	3.02592	1.81374	4.54531	4.17325	4.09821	2.14462	4.38426
GSM972344	2250	0	5.22317	3.46166	2.31035	4.67558	4.46642	3.16511	2.52033	2.326	2.20658	5.99466	3.38157	3.15283	2.39878	4.39928	4.97278	3.12445	6.69003	2.84355	3.09353	2.39565	2.22926	1.76231	3.92309	2.51145	6.91439	2.81035	1.87601	1.82813	4.56541	2.95737	3.60552	2.70488	3.3427	4.62535	2.66606	5.23621	7.02604	3.2766	4.74968	4.13145	3.01715	1.96479	4.78184	4.50028	4.21848	2.69542	4.41132
GSM972345	1260	1	6.81858	5.35289	4.18503	4.4794	5.97541	4.65334	2.80811	3.37278	3.334	6.61142	3.13473	4.45854	2.78584	6.84816	5.21778	2.71502	6.16652	2.85179	5.41225	2.99646	4.03482	1.88975	9.61211	2.89611	10.0362	3.66821	3.16394	2.1316	4.55026	5.09028	4.13621	4.24604	3.7414	7.60401	4.22354	5.21989	8.31451	3.80004	5.20005	6.58645	3.56503	2.13145	5.99796	7.56439	7.71087	3.80316	4.76047
GSM972346	2160	1	5.07223	4.35702	2.20961	4.43738	4.53363	3.08542	2.84174	2.87915	2.14255	4.69307	3.30356	3.71555	2.83087	4.51685	5.17321	4.34376	5.43692	2.06366	3.13595	2.68105	2.45054	2.07896	3.95292	2.46072	6.10585	2.58873	1.76582	1.81126	5.02336	3.49783	4.09053	4.36345	3.80272	4.95733	3.53543	4.45807	7.75723	3.35594	4.17962	6.0876	2.81501	1.98704	5.09287	4.32911	4.06775	2.79266	4.50439
GSM972347	210	0	5.3857	3.24917	2.36608	3.96325	3.95793	2.97979	2.58613	3.19618	2.28356	4.43886	3.58837	3.69351	2.3198	5.19569	4.73745	2.687	5.14481	2.73216	3.11783	2.78121	2.40774	1.97263	3.65334	2.71841	6.96205	2.83607	1.9996	2.25898	3.55536	3.22856	3.64162	3.20798	3.26948	6.90175	3.17313	4.11114	7.38112	3.26631	5.15161	4.85955	2.69086	2.02084	5.36176	4.56595	4.52761	3.11099	4.45771
GSM972348	1860	0	4.60023	3.49129	2.21635	4.64009	7.41109	3.14464	2.86601	2.72054	2.5655	5.65054	3.34773	3.83635	2.11105	4.75457	5.75167	3.04916	5.02181	3.06482	3.03636	2.59902	2.56724	1.59764	4.13348	2.31813	6.22736	2.69391	2.08119	1.67791	3.80759	3.12926	3.37722	2.7392	3.59424	4.76422	3.39562	4.05109	6.92596	2.68605	4.8741	3.76907	2.76331	1.81305	4.75167	4.22562	4.34012	2.3718	4.12338
GSM972349	150	1	8.46442	5.11521	3.40995	4.40453	5.99261	5.60505	2.68177	3.58266	3.88201	6.39778	3.82533	4.07159	3.26663	7.00307	6.45021	3.09777	7.70798	3.05153	5.27425	4.93382	4.30833	2.23306	6.87776	3.43766	8.67845	3.68858	4.06412	1.85921	5.21814	6.00204	7.36364	4.62022	3.67924	7.5273	4.49255	5.32267	8.3405	4.96679	7.2498	7.72886	6.13932	1.89984	6.52934	8.63777	6.8297	3.37972	5.84032
GSM972350	270	1	3.20975	2.77831	2.85701	4.82264	2.54177	2.4617	2.67893	2.64812	2.25688	5.0414	3.42216	2.97977	2.05108	3.54005	3.73381	2.59996	3.63731	2.60325	2.86483	2.35697	2.62843	1.69943	3.56845	2.06078	5.13587	2.34712	1.63264	1.8152	3.48272	3.15682	2.47633	2.5986	3.31808	3.8592	3.42095	3.1411	7.11071	2.96219	3.45665	1.96663	2.67399	1.84757	3.98655	3.63468	3.40337	2.36593	3.65427
GSM972351	720	0	5.36921	3.11647	2.70709	5.07177	4.11487	3.20245	2.716	2.72684	2.56125	5.04643	3.26733	4.03368	2.07569	5.46185	4.65297	3.30213	5.84175	2.81915	3.77655	2.88312	2.96073	2.20848	5.3464	2.40201	6.88681	3.03404	2.03628	1.71835	3.37174	3.44619	3.44249	2.92068	3.48456	6.46613	3.47393	3.72524	6.76384	3.75559	4.58402	4.89696	3.50537	1.95329	4.74266	5.50627	5.37612	2.33388	4.63587
GSM972352	4170	0	7.0669	3.22387	2.84968	5.11353	7.09024	3.10753	2.77192	3.12574	2.81087	5.20937	3.8146	3.84806	3.035	6.78293	7.07018	4.05702	5.76669	2.76333	4.16903	4.54225	2.49945	2.57852	4.61623	3.22101	7.36244	2.4663	2.45275	1.85571	3.91395	5.43624	5.82694	4.07536	3.47448	6.49367	4.67155	4.30628	8.30668	5.19893	6.84138	7.64986	3.50688	1.93915	6.04014	5.95353	5.02103	4.51021	5.01655
GSM972353	3990	0	5.87134	3.14963	2.41795	4.74618	5.307	4.00131	2.50854	2.79567	2.45765	6.17598	2.8791	3.30095	2.4025	5.16796	6.13154	3.64759	5.5069	2.53191	3.14197	3.68608	2.43872	1.9496	4.2757	2.32943	6.32012	2.7056	2.16085	1.72825	3.89466	4.31952	4.75464	2.76536	3.28184	5.2074	3.79307	4.06284	7.69587	4.38305	5.34359	5.9654	2.75642	1.89776	6.28767	5.14165	4.38182	1.96887	4.50702
GSM972354	2850	1	5.2962	3.13151	2.66459	4.9265	4.55017	6.56094	2.26577	2.50988	2.64765	5.39613	3.84697	3.26472	2.38798	4.69495	5.26116	3.28165	5.08039	2.01039	2.94034	3.27277	2.24274	1.33203	4.45237	2.43387	6.42342	2.346	2.03835	1.62078	3.84573	3.60134	3.28037	3.23712	3.21005	6.06578	4.02177	4.0258	7.3706	3.49032	4.72746	5.29397	2.7068	2.13348	7.26219	4.8165	4.52207	2.08537	4.15679
GSM972355	1020	1	6.91772	3.38044	2.36714	5.41754	6.17615	4.22344	2.90933	3.00988	2.63709	5.1271	3.44228	4.65015	2.20079	6.27386	5.8207	2.88931	5.82589	2.30987	4.25202	3.85705	2.82921	1.67786	4.5516	2.459	7.35907	2.69234	2.12993	1.7929	4.78348	3.82514	4.92779	3.33797	3.63079	6.58122	3.72828	4.51387	8.11101	5.72022	6.17837	6.29333	3.34016	1.92319	5.59497	5.7762	5.06124	4.07229	4.84736
GSM972356	1590	1	5.39525	3.03273	2.5944	4.83186	4.26097	2.82111	2.4859	2.43341	2.0175	4.51473	3.3599	3.61348	2.0106	4.30285	4.74752	3.40857	4.56242	2.48902	2.62349	3.47721	2.34442	1.65452	3.50041	2.26091	5.86857	2.60537	1.83988	1.80934	3.69959	2.76007	3.13117	2.83563	3.08408	5.71735	3.33162	4.32905	6.87858	2.52138	4.99871	3.9516	2.69937	1.85275	5.14927	3.77606	3.79119	2.4925	4.30669
GSM972357	1260	1	3.11021	4.21453	3.33736	5.2936	2.804	2.90696	3.91274	3.11153	2.8681	6.38386	3.97637	4.34165	2.23611	7.08432	3.77596	3.37532	4.58323	2.29011	3.75598	2.55163	3.21661	1.71619	5.93332	2.41104	8.01262	3.9027	1.91077	1.94626	4.4662	3.81115	2.3777	3.68867	3.8202	5.47625	3.80003	4.39881	6.95342	2.27406	3.59857	2.41133	4.35195	2.04703	4.70418	6.08662	6.236	2.72525	5.72567
GSM972358	2430	0	5.55941	2.84172	2.55015	4.94805	5.39179	2.95937	2.21323	2.85414	2.52706	3.98356	3.34513	3.73705	2.23318	5.0437	5.18014	3.09696	4.86664	2.93927	3.37036	3.64219	2.69701	1.67868	4.14632	2.64008	6.23141	2.81612	2.1155	1.59173	4.10215	4.78255	3.72481	3.28962	3.22689	5.39213	4.08195	3.86009	7.36407	3.57419	5.48917	5.05087	3.31777	2.8121	4.43881	4.30809	4.62398	2.78085	4.63183
GSM972359	900	1	6.31509	5.20492	5.17427	5.29792	4.76711	4.97211	3.01149	4.11571	3.00666	6.73852	3.83388	4.64488	2.08074	8.36123	5.3593	4.25436	5.01618	3.01806	5.57496	1.98783	3.86679	1.85122	8.41713	2.90986	9.81795	3.49012	3.18765	2.06222	4.01302	5.21354	2.38375	4.89584	4.11309	8.26586	4.50334	6.00307	9.16263	2.90208	3.69776	3.3491	5.71508	3.49652	4.89779	8.55312	7.55662	4.46329	6.02321
GSM972360	4230	0	5.56153	3.99132	2.30272	4.44798	5.94602	3.07107	2.66631	2.90017	2.29317	4.27235	3.09395	4.91542	2.81459	5.44781	5.90725	3.44766	5.11761	3.3004	2.87471	4.06679	3.05463	1.89916	3.854	2.70442	7.14153	2.86834	1.86286	2.17657	4.56903	4.13129	3.77032	3.52543	3.84408	5.02988	3.58205	4.27626	7.26656	3.40879	5.73826	5.46401	2.66107	1.81636	5.70593	5.0329	4.656	3.00239	4.46914
GSM972361	570	1	7.02409	3.69616	3.38267	4.67411	5.4953	3.90254	2.64813	3.41627	2.35871	6.08239	2.92572	3.90486	4.22073	6.05877	5.39811	4.30304	6.48085	2.09499	2.75959	3.69111	2.6625	1.49018	4.39809	2.41191	7.21565	2.87667	2.15778	1.79681	4.73843	4.41881	5.3527	4.07791	3.78267	6.24723	4.99266	3.71379	8.53943	4.28466	4.7476	6.6559	3.34016	2.01464	5.99953	6.77907	4.45312	3.42082	5.54186
GSM972362	2940	0	5.71136	3.97769	2.37868	4.0795	4.53752	3.11415	3.02907	2.91316	2.34642	4.8267	3.00901	3.91026	2.18167	5.26049	4.74463	2.45466	5.31416	3.05276	3.40788	2.99107	2.52888	1.8519	3.99199	2.23474	6.73895	3.07671	1.77788	1.88915	4.52019	3.49523	4.00145	3.21414	3.70835	5.31077	3.39773	3.92921	6.89408	3.99187	5.13915	5.02592	2.94591	1.78053	4.60601	4.72886	4.53511	2.17588	4.36369
GSM972363	4200	0	5.49691	3.67255	2.13688	4.25968	3.94804	3.3193	2.63862	2.9583	2.19371	4.57396	3.26787	3.27804	2.37325	4.70847	3.75319	2.9448	6.17756	2.93554	2.6355	3.3386	2.71541	1.71011	3.76678	2.32857	6.47269	2.91768	1.90588	2.00573	3.90526	2.83937	4.10099	2.66429	3.44776	6.04859	3.64958	3.44992	6.84649	3.9794	4.3197	5.4141	2.56041	1.88921	4.62603	4.72916	3.89335	2.45874	4.8618
GSM972364	3090	0	4.97999	3.6522	2.29624	4.37385	4.43542	5.48668	2.83097	3.06215	2.75229	5.16267	3.51563	3.179	4.34893	4.9859	5.26038	3.74214	4.41115	2.9137	3.42069	2.54968	2.73791	1.70101	3.57383	2.16214	6.59502	2.73456	1.72895	2.01266	4.24378	4.66731	3.0465	2.50794	3.79577	4.78309	3.70155	4.25256	7.7391	2.47872	5.32949	4.55814	3.36763	1.85324	5.5767	4.11365	4.28801	3.04164	4.50077
GSM972365	1410	0	7.42367	4.12291	2.35609	5.01521	6.20026	3.55977	2.8456	3.09561	2.47749	5.06401	4.16245	3.5945	2.70365	6.01	5.79877	2.91316	7.80364	2.56567	3.96844	4.22986	2.59831	1.72546	4.72952	2.76708	7.78788	2.97377	1.96658	1.93948	5.76823	3.94084	5.65367	3.09888	3.67074	6.3881	4.63164	4.37678	7.70838	4.23223	5.83051	7.62406	2.80398	2.01671	6.43258	6.24732	5.05703	3.23279	5.01313
GSM972366	720	1	7.05306	3.61587	2.39355	4.79312	5.21021	4.16332	2.95114	2.6168	2.44092	5.29887	3.56157	4.31262	2.16048	5.95084	5.10454	2.93753	5.7935	3.2999	3.88711	3.0424	2.61277	1.78769	4.4263	2.37007	7.54807	2.9073	1.97479	1.90262	4.49312	3.87291	5.0562	3.12736	3.79665	5.78466	4.09401	4.46537	7.75027	3.66575	5.09272	6.5442	3.79949	1.85794	5.97193	5.77237	4.95805	2.97404	5.31279
GSM972367	2850	0	8.3816	5.47267	2.26949	4.7387	7.15211	3.59501	2.77639	3.38283	3.06086	6.07592	3.17799	4.33643	2.42772	6.55087	5.22765	2.92733	7.47137	2.01957	4.57445	3.93958	2.94066	1.98497	5.71698	3.42468	8.64853	3.34966	1.75584	1.92398	6.59575	4.28657	7.03749	2.95282	3.99952	7.65599	5.56281	5.19297	7.77353	4.51026	6.58247	8.21215	4.23368	1.90123	7.17665	6.69587	5.82515	4.13727	5.35089
GSM972368	2760	0	3.98328	3.53216	2.13008	4.43782	3.26565	2.77973	2.58198	3.17758	2.26296	2.81401	3.33133	2.95674	1.97118	3.74553	3.31563	3.06481	6.24464	3.1688	2.37727	2.0385	2.29415	1.43186	3.03475	2.12802	6.44039	2.78202	1.87756	1.77138	4.03931	2.39919	2.83599	2.56419	3.79815	5.61818	2.91353	4.24177	7.20643	2.5936	3.95822	3.58293	2.39528	1.94654	4.68333	3.93565	3.59678	2.72792	3.9484
GSM972369	3060	1	7.19735	3.81019	2.11148	4.4387	6.80302	3.23027	2.82767	3.46669	2.17855	4.70968	3.73745	3.40278	2.65179	6.22077	7.64099	4.96105	6.21725	2.27422	3.92727	4.15948	2.48172	2.92226	3.90259	2.68333	7.62838	3.74891	2.26971	1.84214	6.15412	4.76162	5.76329	3.53678	3.35269	6.42667	4.7507	4.64444	8.22146	5.07577	7.5278	7.53319	2.92898	1.82725	6.06985	6.37021	5.14149	2.55038	4.563
GSM972370	2130	1	6.02306	3.60541	2.18874	4.41297	4.28197	3.13833	2.7865	2.68728	2.45469	4.68485	3.30034	4.38226	2.09478	5.33234	5.06685	2.53008	5.08627	2.65901	3.13256	2.88136	2.55021	1.73906	4.13317	2.24471	7.477	2.87311	1.66602	2.11439	4.52061	3.43486	4.19956	3.01202	3.62138	5.47307	2.90594	3.92248	7.26599	3.23427	5.0778	4.56729	2.56975	1.65094	5.56524	4.92212	4.90911	2.89892	5.35861
GSM972371	2430	0	5.26028	4.16005	2.79471	4.07745	5.08776	2.97919	2.64484	3.13207	3.13938	6.15489	3.21324	3.96464	3.32641	5.20026	4.40965	2.96417	5.44234	2.3961	3.47729	2.79216	3.19045	1.80943	4.97578	2.49571	7.36298	3.20872	2.18677	1.90914	4.66031	3.42326	3.09851	3.30899	3.20897	6.45387	3.44775	5.86352	7.00058	4.07661	4.19775	4.54047	2.908	1.8308	5.70151	5.13865	4.8876	2.85403	4.87238
GSM972372	1500	1	5.63479	4.34638	2.36102	4.52856	5.61059	3.01045	2.90582	3.05904	2.79207	4.75135	3.2837	3.70861	2.24952	5.30529	5.60523	2.70168	6.07501	3.35987	3.58973	3.63427	2.80191	1.84447	4.31604	2.65125	7.45479	3.07331	2.41646	2.27847	4.57491	4.30574	4.44989	3.56291	2.95157	6.13868	3.87273	3.60999	6.80534	3.22786	5.48021	4.82036	3.4308	1.89199	4.65566	5.82611	4.75043	3.64654	4.27345
GSM972373	2370	0	4.60589	3.702	2.18436	5.39079	4.87722	3.24376	2.57127	3.36465	2.52352	5.8396	3.44722	4.4099	2.15833	4.73151	4.27654	2.55207	4.86455	2.21153	3.21269	2.54651	2.42767	1.62161	4.10259	2.25441	6.59863	4.99727	2.22562	1.87111	4.48556	3.56785	3.33939	2.75791	3.5199	6.82606	3.22506	5.74587	6.70718	2.91558	4.00058	3.62074	3.16612	1.68901	5.91873	5.65946	4.55095	3.11626	4.90817
GSM972374	2700	0	5.48486	3.62088	2.15818	4.18067	3.8313	2.78423	2.86601	3.28399	2.31135	5.22164	3.81492	4.3784	1.97785	6.28389	4.81975	2.84828	6.01175	2.53721	3.26389	3.4193	2.74784	2.06375	3.89312	2.28791	6.75095	3.0012	1.77041	2.38491	4.63171	3.0921	3.41753	2.90668	3.67193	5.12513	2.91225	3.51113	6.60904	3.07285	4.917	4.30229	2.92727	1.86899	5.24543	4.78115	4.12707	2.74069	5.10279
GSM972375	3510	0	6.87479	4.47051	2.51949	4.47521	4.64867	3.71687	3.19731	3.10142	2.54631	5.84753	3.54961	4.60243	2.35554	6.32073	5.15224	2.41979	6.77104	2.3164	4.47814	3.93985	3.02941	1.87278	6.62913	2.61647	8.46258	2.97143	2.35237	1.88291	5.26491	4.19701	4.64699	3.89012	3.63782	6.82092	3.90028	5.07435	7.36297	4.38571	4.93621	5.91831	2.35656	1.91342	5.90314	5.86511	5.69882	3.25359	4.6752
GSM972376	2610	0	6.76436	3.95145	2.11345	4.3342	5.58241	3.09396	2.62893	3.1541	2.29379	5.23957	3.81128	4.35502	2.93325	6.12609	5.68978	2.79818	6.44644	2.66347	3.96221	3.68475	2.68256	1.68366	5.14717	2.66291	7.73297	4.12533	2.12292	2.27442	5.16822	3.87978	5.37452	3.10516	3.54307	6.54047	3.47684	4.1944	6.93544	4.82496	5.46899	6.48275	3.93964	2.24325	6.19114	5.69896	5.21755	3.35991	4.4837
GSM972377	2460	0	7.12558	4.52562	2.43047	4.17125	5.32594	2.94764	2.42619	3.803	3.50848	5.9507	3.17685	4.6471	2.72669	6.50484	5.98815	3.894	6.64553	2.76256	4.29976	3.51094	2.92129	1.81509	5.90659	2.77206	8.17941	4.25566	1.86921	2.71957	4.49829	4.37493	4.44038	4.03125	4.08764	6.85532	4.65048	4.84375	7.58825	4.73989	6.12434	6.96057	4.79663	3.01491	5.8793	6.03249	5.35044	2.89768	5.10484
GSM972378	2580	0	5.61031	4.39429	2.06275	4.10518	5.10309	2.59485	2.65451	3.13482	2.21639	4.52407	3.7667	2.8427	2.17014	5.33904	5.67901	3.16982	6.77326	2.14705	3.17509	3.55661	2.72829	1.49112	3.96902	2.59673	7.47353	3.48106	3.76931	1.99585	3.76236	3.2702	4.46324	3.05903	3.17539	6.64006	3.0675	4.55506	6.96656	2.92863	4.6763	6.13338	3.20596	1.87909	5.17156	5.06634	4.34485	2.25989	5.01115
GSM972379	2850	0	4.60486	3.48617	1.7949	4.42886	3.3819	2.69312	3.04045	2.91316	2.27691	4.79726	3.93385	3.23942	2.04473	3.75513	3.64165	2.51892	4.47314	2.14246	2.89573	3.06509	2.33203	1.73006	3.08207	2.16344	6.16486	2.90919	1.98683	1.79484	4.57855	2.98245	2.4356	2.79955	4.10854	3.90407	3.37826	3.67097	6.20632	2.84169	3.77859	2.89124	3.27473	1.8195	4.71881	4.05912	3.58962	2.6834	4.78039
GSM972380	450	1	6.99241	4.58442	2.77406	3.93248	4.96018	3.82172	3.25048	3.22792	3.32519	5.75751	3.44375	4.77112	2.77538	6.813	5.70596	2.91717	6.37615	2.86065	4.13702	4.10811	3.78968	2.28131	6.73463	2.66691	8.52916	3.69924	2.47599	2.05153	4.41546	4.77685	5.34053	3.44506	3.86001	6.8546	4.66938	5.22563	7.56287	4.77168	5.34433	6.53763	3.62727	2.36299	5.77106	6.63865	5.88316	2.76246	4.84262
GSM972381	1440	1	6.87077	3.73861	1.99004	4.58906	5.26869	4.78588	2.96433	2.63412	2.40063	5.6091	3.96583	4.04464	2.19185	5.74271	4.0531	2.83306	5.62806	2.29857	3.03301	2.68004	2.52551	1.89583	3.95703	2.29402	7.60109	3.38789	2.09169	2.35136	4.6735	2.67705	3.43083	3.58146	3.77686	6.86791	3.72572	3.63926	7.11125	4.29336	3.97458	5.78612	3.17886	1.92551	5.28736	4.55793	4.51406	3.16635	4.82555
GSM972382	1140	1	5.17431	3.46517	2.11806	4.76106	4.7717	3.49848	2.46229	2.65824	2.68449	5.84988	3.44722	4.57337	2.21768	4.2428	4.63178	4.14892	4.6483	2.61182	3.32269	2.14437	2.90469	1.50015	4.12027	2.16257	6.79607	2.64919	1.94674	2.06858	4.09131	3.23431	3.5192	3.00662	4.04795	6.038	3.31477	4.56775	7.81189	2.80816	4.59056	4.88155	3.16123	2.05784	6.61516	5.08612	4.79062	2.81901	4.17172
GSM972383	2760	0	4.91523	3.95181	2.20875	4.1417	3.6469	3.1262	2.60894	3.50634	2.37463	5.00771	3.58513	3.49436	2.04524	5.28675	3.94938	3.15818	5.4533	2.60027	3.52448	2.20012	2.78712	2.15928	3.95799	2.33762	6.45169	2.84458	1.77066	2.29515	4.32597	3.54054	2.25088	3.31599	3.71929	6.47849	3.24314	3.81071	6.47296	2.6577	4.17819	3.60182	2.78555	1.72605	5.04927	4.23745	4.25644	2.36475	4.2407
GSM972384	3180	1	5.48789	3.93258	2.54541	4.63178	4.45477	3.14287	2.804	2.91126	2.55225	5.52808	3.62816	3.62394	2.19269	5.63338	4.66896	2.66634	6.09986	2.90869	3.37124	2.57005	3.09483	2.1294	5.81588	2.35991	8.10183	3.60482	1.94519	1.79409	4.36277	3.64065	4.98266	2.86473	3.89151	6.61661	3.45574	4.30097	7.86322	2.91933	4.96384	6.06161	3.27401	1.85226	5.28556	5.76932	5.73575	2.80774	4.37914
GSM972385	1890	0	6.14493	5.04482	2.68901	4.55017	5.03587	3.42932	3.15038	3.25927	3.11517	5.63361	3.4484	5.2175	2.19377	6.22771	5.13633	3.13516	6.63257	2.18939	5.11439	2.87272	3.82825	1.83076	6.80441	2.42999	9.0176	3.40815	2.02867	2.07722	4.5397	4.64842	4.90947	3.26205	4.21172	7.46724	4.04701	4.99187	7.63919	2.91743	4.37429	6.84366	4.00702	2.36386	5.22097	6.76837	5.9541	2.50212	4.99915
GSM972386	2700	0	4.60172	3.51143	1.91724	4.13037	4.92946	2.80358	2.62784	2.63067	2.17977	4.45238	2.97839	4.33598	2.18886	4.51384	4.74882	3.96726	5.07431	2.51369	3.22073	3.23748	2.93426	1.68366	3.57417	2.13899	6.50373	2.78239	1.61282	1.86797	4.96978	3.92706	3.30887	2.95038	4.22696	5.50901	3.23598	4.06324	7.07172	2.66292	4.88972	4.14932	2.86716	2.04798	4.64465	4.64302	4.36861	2.95594	4.10724
GSM972387	3690	0	4.81515	3.15935	2.28177	4.32128	7.604	3.15093	2.62702	2.55926	2.2496	5.22572	2.64529	3.90109	1.84193	3.91626	4.35601	3.6865	4.56517	3.07259	2.97997	2.71076	2.63373	2.1044	3.21778	2.26474	6.21453	2.57766	1.82062	2.09444	4.51106	3.38176	3.43083	3.00169	3.45434	6.4643	3.05074	5.39877	7.56998	2.75154	4.40427	3.85802	2.70417	2.51132	4.06062	4.55313	4.15952	2.71041	3.7424
GSM972388	2490	1	5.09187	3.93096	1.97063	3.75488	4.37813	2.72282	2.86546	3.80356	1.95485	4.20616	3.20374	3.63318	2.18617	4.05508	4.92345	3.02675	5.82335	2.47912	2.86153	2.89613	2.77658	1.50595	3.94224	2.21533	6.34346	2.61147	2.06805	2.12774	4.26736	3.51165	3.58432	2.884	3.86927	5.76428	2.70368	4.98726	6.56387	2.82442	4.48099	4.44225	2.25769	1.77983	4.41309	4.56794	4.26495	2.51899	4.5549
GSM972389	2790	0	4.29098	3.33632	2.13821	4.5089	4.39837	3.32481	2.76975	2.84628	2.58101	5.40647	3.61915	3.67958	3.53029	4.1455	4.84392	2.65587	4.80269	2.65496	2.95235	2.40851	2.61328	1.7964	3.41154	2.26431	5.62508	4.24949	1.90848	1.77565	3.9321	3.32592	3.36519	2.93836	3.46821	4.76291	4.57517	4.3413	7.83303	2.60364	4.76684	4.13755	2.96181	1.93205	4.44423	4.06016	3.78058	2.66335	4.30539
GSM972390	240	1	6.45559	4.28383	2.01786	4.97411	4.52693	3.08512	3.12965	3.13593	2.61558	4.66766	3.99885	4.10498	2.22008	5.74705	3.85471	3.49751	6.70263	2.33211	4.26263	2.67319	2.42888	2.38024	4.08305	2.17451	6.47226	3.30538	1.76878	2.05534	5.02208	3.39577	2.91061	3.33771	3.6109	4.97151	3.32025	4.44283	6.84927	3.26567	4.4505	4.63352	3.27497	2.05987	6.60379	5.33237	3.78356	2.42346	5.17903
GSM972391	1560	1	6.16748	3.91917	2.48879	4.89274	5.40443	3.60913	2.9143	2.70727	2.3941	4.11557	3.57081	3.89948	2.45646	5.60955	5.94776	3.5528	6.00456	2.66886	3.53279	3.32399	3.27804	1.56608	4.45734	2.70528	7.45421	2.61376	1.67632	1.97229	4.62488	3.53579	4.89666	2.76231	3.59281	5.14387	4.28894	4.60741	6.56593	3.2352	5.41754	4.88821	3.13322	2.11131	5.44623	5.0539	4.87367	2.19758	4.91652
GSM972392	1320	1	5.61782	3.46789	2.56698	4.29243	4.15807	3.05927	3.0037	2.68211	2.28598	4.25622	3.42302	4.17723	2.54649	4.49992	4.36015	3.48298	5.74483	2.42162	3.49417	2.734	3.03042	1.53605	4.26979	2.40373	7.08481	3.24499	1.55453	2.1707	4.34746	3.1954	3.41525	2.96103	3.41266	5.93271	3.76616	3.31083	6.54772	3.19766	4.75524	4.5254	5.27464	1.99995	6.79224	5.64202	4.12096	2.49798	4.79553
GSM972393	1410	1	6.11062	4.5533	2.30251	4.60867	5.1629	3.26664	2.57926	2.95641	3.34717	5.17196	3.47112	3.94975	2.434	5.39249	5.17704	3.78019	6.29106	2.37078	3.07979	3.04771	3.08342	1.31116	4.57033	2.34534	7.74934	3.40585	1.82513	2.08665	5.11402	3.22911	3.81849	2.96835	3.63934	5.86375	3.24441	6.13481	7.5876	2.37833	5.58506	3.42603	2.8003	2.73689	5.3415	5.54366	4.69161	2.41183	4.80564
GSM972394	330	1	7.03831	4.86556	2.39525	4.91262	4.73298	3.63443	3.32916	3.00464	3.23894	5.57462	4.04989	4.74578	2.20108	6.92743	4.83354	3.14183	6.7557	2.44429	4.36879	3.95512	3.46915	1.99676	6.2934	2.41063	8.54299	4.04174	2.40403	1.97534	5.03362	3.81745	4.19058	3.36387	3.85394	6.555	4.17354	4.60404	7.11223	5.16568	5.75673	5.81237	3.20622	1.89268	5.72878	6.68208	5.62204	3.29214	5.39733
GSM972395	4410	0	5.21817	3.27847	3.22835	4.72812	5.74652	2.98041	2.49505	3.04318	2.42398	5.33872	3.14765	4.17657	2.41426	5.5336	5.79196	2.83984	5.31151	2.7578	3.02957	2.97084	2.78882	1.50304	4.20032	2.48887	6.77636	2.68029	1.85124	1.93834	3.42776	4.41002	4.00016	3.21914	3.43768	7.1954	3.74703	3.96332	8.35475	3.63611	4.57043	5.42338	3.03819	1.73609	5.03472	5.31133	4.83768	2.96555	4.44122
GSM972396	3210	0	3.91335	3.40688	2.1905	4.85569	3.52481	3.17934	2.89157	2.9137	2.34341	6.51164	3.42564	3.76204	2.64118	3.65545	4.5381	2.73173	4.85832	2.04456	2.85035	3.04267	2.67463	1.7775	4.15736	2.2721	6.26379	2.98665	2.03808	1.78663	3.99293	3.08214	2.88476	3.28292	4.18277	3.87217	3.64031	3.67715	7.664	2.65287	3.453	5.06949	3.43156	1.90007	4.64295	4.00845	4.90015	4.94111	4.16256
GSM972397	3150	0	4.89148	3.05785	2.13268	4.95899	4.99876	2.92255	2.50195	3.03395	2.23198	5.09541	3.37609	4.57645	2.06075	4.4272	4.78922	2.70614	4.23912	2.64169	3.06337	2.59926	2.46351	2.07896	4.16154	2.31554	6.36648	2.55611	2.05168	1.75155	3.65775	3.99659	2.72524	2.58064	3.75185	6.04199	2.64035	4.09805	7.74052	2.93439	4.36046	3.86739	2.42358	2.03079	5.32945	4.09875	4.44475	2.67762	4.94635
GSM972398	1920	1	3.45125	2.96543	2.04094	4.78594	3.41756	3.19259	2.68232	2.38019	2.39945	4.73779	3.23946	3.3603	2.46628	4.08456	4.98059	2.99102	4.62337	2.47003	2.87023	2.32567	2.38	1.90597	4.03165	2.47785	5.59965	2.33927	2.13519	1.96617	3.92111	4.14307	3.07395	3.00388	4.16911	5.76473	2.98616	4.01122	7.24334	2.77998	4.13206	4.10854	2.51229	1.86967	4.57116	4.5226	4.40684	2.43636	4.42392
GSM972399	2700	0	5.76032	3.05554	2.08833	4.88962	6.81344	3.54363	2.75757	2.92959	2.09859	5.01117	3.22641	3.43195	2.12831	6.19574	5.23699	4.53812	4.94541	2.88568	3.57811	2.58298	2.84875	1.83281	4.5004	2.43174	6.93388	3.05137	2.62198	1.92935	3.93788	3.65082	3.74822	2.89383	3.39105	6.78184	3.49807	5.04164	6.6137	4.25755	5.63544	4.24274	3.58861	1.8235	4.99553	4.73065	4.59443	2.60711	4.16212
GSM972400	330	1	5.06782	3.5345	3.6533	5.17073	4.61948	4.2828	2.71462	3.28792	2.11319	5.18459	3.29301	3.51679	2.17417	5.78761	4.03188	3.48707	5.94763	2.97774	3.70538	3.66422	2.66771	1.81575	5.07348	2.04419	7.15931	2.9434	1.81828	2.03144	4.27921	5.40596	2.76754	3.64908	3.6931	5.41361	4.16097	4.37322	7.45718	2.97206	4.81608	3.11761	3.18905	1.80452	4.89337	5.22809	5.2587	2.47334	5.00357
GSM972401	0	1	7.28957	3.13881	2.52591	5.02982	6.49463	3.79047	2.74118	3.30585	3.80292	5.8315	3.21898	3.64012	3.08791	6.49742	6.72289	3.48213	6.43059	2.71765	3.75882	3.9756	2.50161	1.7775	4.6172	2.15212	7.63632	2.85985	2.886	1.68512	5.73213	5.22884	6.08768	4.04042	3.3407	5.97026	5.52603	5.00345	8.04205	3.91827	7.27766	7.69135	3.88917	1.89428	5.31947	5.98616	4.93015	2.92088	5.41005
GSM972402	930	1	6.93319	4.20018	2.69759	4.79515	6.36093	3.3538	3.18258	3.22935	2.34831	5.2863	3.66215	3.4988	2.2939	6.20963	5.54442	3.0345	6.36166	2.26393	4.3229	4.13268	2.96355	1.92321	5.05425	3.24715	7.37713	2.80209	2.57412	1.84484	4.03363	4.12547	5.6044	3.62134	3.32034	6.62196	4.78411	4.54557	7.31249	4.63037	5.56299	5.59102	4.05571	1.85935	5.24137	6.32619	5.04461	3.1707	4.93896
GSM972403	1680	0	6.14855	3.70863	2.38531	4.76963	5.17866	3.20308	2.82231	3.18669	3.24384	4.74291	3.52065	3.6546	4.63799	4.98743	4.65297	3.44021	6.43825	2.59076	3.33864	3.23775	2.77859	1.60457	3.95572	2.64095	6.71816	2.43806	1.97837	1.79331	4.17314	3.24617	4.47971	2.68899	3.52339	5.57682	3.48197	4.41424	7.2985	3.57357	4.81227	4.77212	2.80423	1.8904	5.73851	4.9087	4.22168	2.51288	4.72511
GSM972404	1440	0	5.5271	3.73237	3.495	4.39555	5.17833	3.18742	2.70141	3.25016	2.5853	5.333	3.49336	3.50171	2.15697	5.69654	4.69612	3.15161	4.68639	3.24467	3.74187	3.01441	2.98388	1.66757	5.47672	2.31854	7.59378	2.79935	1.95552	1.92858	3.53581	3.77687	3.40497	3.53368	3.242	6.25339	4.04609	4.2518	7.36407	3.4054	5.11688	5.03266	3.38309	1.87203	4.95623	5.86767	5.23259	3.08014	4.51014
GSM972405	2370	1	5.78374	3.46714	2.13843	4.82474	5.77831	3.31282	2.71049	2.86501	2.29983	5.05384	3.59345	3.48333	2.3161	5.32064	5.92364	3.41319	5.36217	2.93401	3.25873	3.68716	2.92129	1.96279	4.04339	2.52261	7.39988	2.69936	1.90377	1.95195	4.08244	3.47227	4.70906	2.68485	3.35743	6.26161	3.31266	3.8472	7.03705	3.19953	5.15864	5.62444	3.00935	1.80617	5.72538	4.55313	4.56372	3.10293	5.01263
GSM972406	3180	0	5.98499	3.23807	2.50407	4.48124	4.73877	3.37837	2.70004	2.93998	2.2526	5.43036	3.28719	3.26554	2.28939	5.16828	5.43046	3.38723	5.49947	2.73397	3.34867	3.31886	2.97931	1.74441	4.83368	2.23728	7.00044	2.69743	2.10172	2.10382	3.74236	4.21086	4.92318	3.20245	3.43881	5.69828	4.46908	4.00208	7.59155	3.50318	5.30143	5.17878	2.90967	1.96273	5.51529	5.68482	4.85523	2.09905	5.2629
GSM972407	3960	0	6.27564	3.9557	2.41216	4.78594	5.95715	3.56918	2.68367	3.03089	3.04109	5.24331	3.75553	4.54607	2.25564	6.20186	5.70403	3.5802	6.09304	2.66022	3.88996	3.4822	2.66057	2.10568	4.78243	2.6213	7.83514	2.81149	2.6993	1.75538	4.04498	3.63585	4.19195	3.37426	3.60265	6.71724	3.91056	4.33472	7.37999	4.04912	5.87762	5.5091	3.88668	2.01945	6.18896	5.95793	5.3363	3.04226	4.42215
GSM972408	960	1	4.79215	3.3552	2.16928	4.91111	5.77319	3.10722	2.76342	3.07646	2.24188	5.90257	3.21526	3.59774	2.30081	5.69081	5.37417	4.86726	5.29666	2.76281	3.07782	3.45883	2.34646	1.46829	4.36005	2.33032	6.80498	2.98943	2.01539	1.92282	3.77156	3.72604	4.03677	2.84825	3.60734	6.1131	3.80384	3.93355	7.20857	3.05306	4.76965	5.28333	2.70705	1.88471	5.3696	5.13391	4.55014	2.60295	4.75205
GSM972409	3120	0	7.80637	3.9837	2.62187	5.24403	6.58764	5.19731	2.61497	3.2407	2.95609	5.88304	3.44199	3.76242	2.63722	7.03315	5.92197	2.94563	5.12766	2.60078	4.34793	3.97059	3.39991	2.05515	4.75144	2.29661	7.5883	2.61684	2.83186	1.89682	3.96052	3.80562	6.22741	3.55769	3.40465	6.92898	5.31457	5.03991	8.1327	5.92399	6.43141	6.57166	5.62016	2.34198	6.02926	5.93308	5.05366	3.75947	5.53731
GSM972410	2730	0	7.20933	4.44138	1.98442	5.12904	6.18725	3.25864	2.54673	3.56521	2.37771	5.48115	3.66936	4.76792	2.25272	6.89607	6.39048	4.34981	6.9539	2.39024	4.46978	3.68348	2.9711	1.88444	5.26917	2.39598	8.49815	3.05896	2.31207	2.20395	5.36353	3.13684	5.53704	3.22078	3.87677	7.04523	4.94848	5.12901	7.6749	5.58418	7.01375	6.53027	3.41279	1.93524	7.32824	6.94731	5.88995	3.37786	5.39398
GSM972411	3750	0	4.22567	3.06137	2.19422	4.88911	4.20037	2.95876	2.63479	2.82934	2.32056	4.88609	3.17829	3.49678	2.22512	4.53367	4.85855	3.62778	5.16972	3.01099	2.74516	2.81862	2.77406	1.80223	3.62928	2.17577	6.73148	2.64471	1.60812	2.06591	4.4341	3.31704	3.48839	2.78655	3.16143	6.16835	3.46467	4.27056	7.38703	2.82384	4.76051	4.27547	2.92847	1.92551	4.52981	4.24638	4.14262	3.0181	4.54113
GSM972412	240	1	5.14332	3.47597	3.59844	4.63914	5.87512	3.45387	2.83761	2.88457	2.33693	6.2856	3.45482	4.0034	1.97408	5.40279	5.99917	3.50411	6.04692	2.37127	3.96461	2.88006	2.36563	1.74441	3.91411	2.46883	6.79839	3.85506	2.15329	1.98062	5.49668	3.77263	3.43547	3.29888	3.50866	5.62452	2.98997	3.5948	8.23819	3.1884	4.26784	5.92086	3.7155	1.98659	5.28095	5.3623	4.7037	3.01343	4.85358
GSM972413	600	1	8.76619	5.10419	3.03792	4.60327	7.5138	4.9145	2.88442	2.91126	3.69866	5.92504	3.45395	3.32845	3.33678	7.11379	6.04702	3.77513	6.78292	3.24569	5.01073	4.98902	4.17657	1.86297	4.92437	2.58898	8.46603	2.87863	3.59786	1.7823	4.92172	4.80018	6.41878	3.90357	3.50782	7.86789	4.23223	4.83536	8.64631	6.04631	5.56377	8.32238	4.92538	2.33089	5.95601	6.68339	5.82743	6.07311	4.71624
GSM972414	1590	0	4.96879	3.57173	1.84999	4.82002	7.40375	3.09337	3.12379	2.5826	2.90989	4.03336	2.98509	3.74074	2.05908	4.82972	5.50444	3.07795	4.99757	3.1688	3.00821	2.95177	2.59553	1.6472	3.7111	2.30661	6.80686	2.94181	1.71901	1.89764	4.64302	3.38777	3.21686	2.95392	3.58958	6.54365	3.4368	4.52915	7.45539	2.65046	4.78482	4.35225	2.84062	2.08824	5.02551	5.38994	4.44878	2.86513	4.38342
GSM972415	1260	1	3.79149	3.41627	1.76483	4.88083	4.89811	3.06049	2.81145	2.77681	2.16151	5.5951	3.45781	3.51958	2.10834	5.89313	3.7449	2.89789	4.55526	2.42553	2.88422	2.63398	3.16987	1.60196	3.31104	2.25702	5.47186	3.65347	1.70828	1.98141	4.21018	4.02682	2.53464	3.34662	3.51645	6.20056	2.89461	4.48718	7.28226	2.91284	4.44086	3.15727	3.34414	1.79787	4.49144	4.08433	3.87821	2.94451	3.99349
GSM972416	240	1	7.03259	4.00761	2.19861	4.7467	5.57134	3.55047	2.39452	3.38201	2.09189	5.28972	3.72569	2.65555	2.32224	6.10392	5.20217	2.50094	5.95694	2.12619	4.38357	3.30558	3.25034	1.89041	4.492	2.50706	7.43759	2.22345	2.19731	1.64467	3.72908	2.95126	4.94869	2.46756	3.77989	5.77718	3.79265	4.13315	6.95822	5.71173	5.16556	5.96379	3.37057	2.30034	5.6798	5.1236	4.3916	3.63367	4.32457
GSM972417	4380	0	5.6501	4.67895	2.50427	4.75035	6.78832	3.20922	2.50823	3.27783	2.79027	5.13173	3.44345	4.62939	2.44985	5.21633	4.58266	3.13644	5.74646	2.51051	3.64744	2.71284	3.66357	1.74669	6.88408	2.69252	8.65937	3.06555	2.28151	1.74108	4.41502	3.48603	3.80788	3.20827	3.41752	6.48149	3.92477	4.73166	7.13786	3.02762	4.28814	4.05581	4.16668	1.85349	5.44104	6.37925	5.99335	2.57431	4.63044
GSM972418	2100	0	5.12524	3.63075	2.53485	4.06384	4.33683	3.12651	3.00455	2.9713	2.96287	5.68874	3.55286	4.28944	2.17173	5.8849	5.08747	3.40815	5.97637	2.48407	3.68886	3.04619	3.61952	1.68447	4.64409	2.98652	6.91731	3.02736	2.34552	1.85763	4.75305	3.82116	3.85237	2.99296	3.69458	6.91006	3.88657	4.58636	6.38119	4.12603	4.75909	4.33788	3.28811	1.6411	5.91024	5.41509	5.23606	2.68968	5.1143
GSM972419	960	1	6.72273	4.44841	2.62902	4.72205	5.7042	3.42746	2.74857	3.46076	2.73962	5.71133	3.65641	3.62716	2.50664	6.10392	5.18863	2.82142	6.29693	2.47667	4.23253	4.39924	2.87752	2.04211	6.65924	2.81632	8.18775	2.69195	2.81523	2.23228	4.41987	4.43666	4.76963	2.95282	3.59794	6.3544	4.10942	4.37065	7.21457	4.02837	4.89503	6.29524	3.32891	2.19268	5.45754	5.87239	6.21454	3.70018	4.68534
GSM972420	180	1	6.39398	3.45746	2.34891	4.52115	4.7324	3.80602	3.31803	2.99305	2.32361	5.38658	3.4379	4.33048	2.35609	5.95715	4.44042	3.3906	7.3589	2.12522	3.68799	2.93079	2.66299	1.72311	4.45966	2.01779	7.76822	3.39108	2.01105	1.61468	4.49632	3.2566	3.99207	3.11122	3.92844	5.23587	4.12375	4.18762	6.8539	3.00469	5.63392	5.67703	3.88643	2.12332	6.85905	6.40012	4.30401	2.70858	5.59556
GSM972421	840	0	6.52835	5.62062	4.04124	4.62104	4.93762	3.85526	2.4807	3.28933	2.95731	5.89012	3.98134	4.34165	2.2821	6.24037	4.58641	3.46733	6.66677	2.6622	4.28639	3.35734	4.46247	1.71779	8.87677	2.66081	9.50017	3.50172	2.15607	2.35468	4.4622	4.3041	4.18823	3.64496	3.89276	7.42143	3.79959	5.66887	7.91528	3.30268	5.17729	6.20199	4.62492	2.40398	5.6366	7.63443	7.20702	2.46179	4.8838
GSM972422	1110	1	7.69638	4.64432	2.04536	4.72763	6.41898	4.7109	2.47542	3.4475	3.26802	5.41521	3.95095	4.29032	2.46551	6.95811	5.48925	3.24478	7.38174	2.5154	4.17304	4.39456	3.09509	2.01273	6.51621	2.5743	8.84314	3.16906	2.17043	1.76202	5.38582	3.70044	5.82935	3.2077	3.58754	7.21433	4.75113	5.22209	7.07172	5.5523	6.1102	7.09315	3.8135	2.19154	6.32829	7.43772	5.6216	2.87133	5.53731
GSM972423	1200	0	6.18289	4.07977	2.12915	4.94487	5.52017	3.05257	2.68313	3.56892	2.83099	4.96913	3.79911	4.30403	2.34894	6.02335	5.15145	3.21744	5.55669	2.23958	3.41663	3.20482	2.85103	2.11695	4.36265	2.48095	7.41067	3.22789	1.96784	2.09708	5.02626	4.52478	3.34342	3.22686	3.47166	6.16364	4.73351	5.62438	7.20058	2.70441	4.80767	4.27355	3.63046	1.69414	6.06721	5.46599	4.61096	2.63945	5.20256
GSM972424	3120	0	5.17032	3.87163	2.35912	4.69078	4.82812	3.14047	2.97216	3.42466	2.12783	4.99767	3.87811	4.59234	2.19486	4.6676	4.50933	4.33133	4.92057	2.02966	2.86098	2.53214	2.08511	1.98944	3.5748	2.37438	6.67815	2.75483	1.81906	2.04282	5.26581	3.19263	3.45387	2.77422	3.69966	5.65971	3.68693	3.69902	6.64348	3.10699	4.59505	4.21641	2.23772	2.4156	5.67348	4.56191	4.30675	2.88127	5.27249
GSM972425	1770	0	7.95323	4.52195	2.95285	4.9438	5.50939	3.36081	2.9526	2.61873	2.52468	5.90063	3.46876	4.41862	2.77538	6.35237	5.33627	2.64172	7.11585	2.30214	4.505	4.16699	3.98963	1.7986	5.03904	3.29046	8.19523	2.76143	2.93691	2.28252	4.85741	3.40948	5.88851	2.73467	3.14062	6.19144	4.28509	4.34336	7.37177	5.20077	6.87104	6.91923	3.12538	1.8408	5.61795	5.85297	4.83281	2.49828	4.51773
GSM972426	2430	0	6.39446	5.31676	4.32822	4.73516	4.91964	3.22721	2.99965	3.89826	2.7487	4.7588	4.29074	6.0442	2.04718	6.99482	3.79883	3.61312	7.39853	2.293	4.35987	2.66482	4.05217	1.90864	7.23736	2.39082	9.30911	3.38789	2.2056	2.59772	4.43767	3.20012	2.70224	2.94706	3.48283	7.38058	4.30733	5.08639	6.99327	4.08901	5.23306	4.63943	5.07576	2.43185	6.62113	7.41681	5.70021	2.40265	5.41618
GSM972427	1590	0	6.02781	3.99776	1.71628	4.73565	6.87482	3.22334	2.73981	3.02105	2.37405	5.53722	3.29802	3.69473	2.25835	5.60143	6.2596	3.24359	5.7688	2.06122	3.61394	3.10389	2.9006	1.45267	3.95008	2.85123	8.1062	4.78132	2.34501	2.10501	5.50022	3.31185	5.11067	2.5458	3.42799	7.23171	4.17917	5.60429	7.52306	3.55809	5.26865	5.3866	3.00813	2.153	6.11404	5.35254	4.88678	3.06377	4.81929
GSM972428	1650	0	7.04423	5.11043	2.4965	4.37561	4.68038	3.14948	3.25989	2.93481	3.05601	5.30837	3.49396	3.6812	2.28514	7.67443	5.48925	3.88226	7.08082	2.3467	4.8031	3.361	3.6777	2.28806	6.49378	3.01439	8.94227	3.23722	1.89707	1.84522	4.86485	3.83545	4.4243	3.31489	4.02117	6.8987	3.98186	5.56219	7.23731	3.83058	6.74026	5.84003	3.34491	2.15745	6.23103	6.94878	5.64538	3.04751	4.95612
GSM972429	1860	0	5.21508	4.16623	3.59476	4.63473	3.91324	3.19103	3.04991	3.21897	2.92243	4.50445	4.07537	3.90405	2.03024	6.17353	3.68137	3.72443	5.40449	2.38584	3.23943	2.23226	2.53389	2.22035	4.57199	1.94735	6.93388	3.3146	1.90223	2.22924	4.56306	3.44725	2.69869	2.46077	3.53877	5.04977	3.57542	4.66014	6.69838	2.56715	5.34915	4.5497	2.69574	2.08615	5.73701	4.30317	4.33078	2.83458	5.2763
GSM972430	1590	0	5.78859	3.7355	3.0566	5.30663	5.07359	4.72801	2.43548	3.40243	2.19739	5.68917	3.04702	3.04357	2.67833	6.41022	5.94063	3.84719	5.12963	3.4203	4.46978	3.21823	1.91156	2.07254	3.69964	2.38394	6.27727	3.27813	2.26338	2.08963	4.32752	4.24246	3.64638	3.67171	3.09414	6.16571	4.15171	3.58587	8.65769	3.14937	6.1889	5.89006	3.87258	1.95375	6.27318	5.34494	4.62242	2.58309	5.19373
GSM972431	1620	0	5.7588	3.22035	5.03794	4.74415	5.11542	4.16461	2.63697	3.05225	2.99085	5.37164	3.23188	3.68941	2.51028	6.56803	6.45994	2.91844	5.25241	2.81564	4.06732	3.32579	2.98412	1.50015	4.19417	2.51657	6.86511	2.92853	1.95425	1.71391	3.59821	4.64694	4.33924	3.89987	3.54483	6.69199	4.19398	3.69211	8.10146	4.69719	6.45289	6.09444	4.28626	2.09265	4.82421	5.57009	4.91075	3.47521	4.58132
GSM972432	1650	0	6.45871	4.21733	3.40972	4.75191	4.93458	3.70435	2.68996	3.43369	2.38798	5.51775	3.25149	4.2256	2.19214	6.74161	4.95459	2.58463	6.19689	2.37586	4.02223	4.02618	2.98211	1.54429	5.40762	2.37356	7.35401	2.69116	2.57633	2.07084	3.91093	4.0828	5.0376	3.29471	3.94556	6.35209	4.07764	4.76966	7.36948	4.03219	5.12051	5.17008	4.34855	2.09313	5.59298	6.34065	5.54346	3.74696	4.65872
GSM972433	480	1	6.49584	4.88223	4.03768	4.07108	6.0164	4.93776	2.91098	3.95777	3.08374	6.50311	3.08957	3.72873	2.71154	7.11452	6.15603	3.21864	6.21108	3.16529	5.0986	4.80988	3.4184	1.93844	7.44783	2.62041	8.30043	3.7916	2.21017	2.01346	3.74048	7.12795	4.5769	5.32104	3.89618	7.81609	4.7959	4.85058	8.47698	3.88351	5.88786	7.06378	4.10881	2.0239	4.97941	8.43224	7.02449	3.96494	4.76322
GSM972434	1260	1	3.71593	2.83866	3.41928	4.7021	4.57598	3.64723	2.55078	3.12601	2.07855	4.65724	3.26934	3.84637	2.07411	4.55508	3.40298	3.41782	4.71048	2.62791	3.61483	2.64018	2.46824	1.5535	4.23349	2.08562	5.57885	2.67598	1.99097	1.7925	3.36634	3.56042	2.64705	3.73725	3.4662	5.37585	3.32912	4.12055	7.05069	3.12889	4.44978	2.59217	2.73507	1.76194	4.48259	4.46714	4.29309	2.14834	4.12461
GSM972435	1200	0	5.40584	3.7782	2.69962	4.84055	6.79509	3.62622	2.64951	3.07834	2.10468	4.95294	3.31683	4.52188	1.99518	5.49899	5.30085	2.87914	5.19421	2.75395	3.242	2.79471	2.42695	1.43186	4.06099	2.51572	6.83503	2.9981	1.92217	1.91371	4.28038	4.55372	3.46814	3.31995	3.83796	5.5651	3.72871	4.859	7.55463	3.37222	5.19456	3.68675	3.43955	1.76937	5.31903	5.42656	5.3103	2.96114	4.39277
GSM972436	540	1	5.11185	3.09033	2.31163	5.16961	5.36057	3.73992	2.86879	2.6699	2.3489	5.2606	3.54337	3.31426	2.14863	4.72645	4.0214	2.59837	5.06284	2.31328	2.85119	2.76947	2.90343	1.79279	4.19743	2.41532	6.40026	2.7719	1.73337	1.78387	3.13267	3.57846	3.64398	3.18391	3.976	6.55627	3.59483	4.15772	7.55203	3.63012	3.72144	4.75252	2.86034	1.75302	4.43458	4.74391	4.18955	2.91747	4.74603
GSM972437	210	1	6.32753	3.61783	3.04546	5.00246	6.12193	3.44889	2.82051	3.23521	2.80351	5.60868	3.36998	3.84008	2.6186	6.41468	5.34532	4.26028	5.14625	2.47103	3.59859	3.90074	2.82433	2.37167	5.31447	2.51056	7.60051	3.22983	2.49745	1.78551	3.81591	4.22469	5.1814	4.15963	3.77386	7.13974	3.9629	5.50605	7.96269	4.5765	5.91424	6.46441	4.04052	2.12098	4.99331	6.45894	5.60525	3.41269	4.05964
GSM972438	900	1	7.69405	3.66785	2.63523	4.95404	6.95634	5.90335	2.39963	2.95022	2.55163	6.8078	2.90076	3.59164	4.71096	6.67711	7.30889	4.13029	6.89916	2.35029	4.17759	4.45583	3.35727	1.77034	5.75963	3.69014	8.51079	2.39159	3.69145	1.75192	4.41546	5.26556	6.71232	4.96916	3.4161	6.43732	4.91941	4.88085	8.64132	4.38137	7.07886	7.71969	5.12745	2.16608	4.94257	7.18984	6.11472	3.62106	4.16754
GSM972439	60	1	5.36954	3.85079	4.22193	5.18198	5.1082	3.24523	2.67397	3.06131	2.71517	6.31981	3.30092	4.74036	2.30903	6.05877	5.05545	2.60359	5.38941	3.29168	4.76831	2.33517	3.65605	2.28868	8.366	2.26989	9.05761	3.65149	2.06357	1.78856	2.95514	4.87269	3.32426	4.5133	3.59132	7.33331	2.92106	5.0378	7.98012	3.70952	4.40705	4.73017	4.73495	2.20418	5.30595	7.35874	7.3121	2.63645	4.41394
GSM972440	1560	0	6.71054	3.54488	2.44675	4.91477	6.01424	4.52038	2.62839	2.82096	2.26849	5.61466	3.19265	3.22615	3.89348	6.26804	5.21188	3.8527	6.30365	2.77436	3.625	3.86734	2.68749	1.67076	4.76974	3.10005	7.2392	2.47497	2.12045	1.90686	3.8807	3.75168	5.81201	3.13398	3.80211	5.69394	4.02654	4.01001	7.77573	4.67803	6.39816	6.66396	3.13102	1.74502	5.77201	5.5879	4.8117	2.63215	4.62444
GSM972441	2040	0	6.24892	3.64902	5.01115	4.83237	5.35888	3.40425	2.5872	3.90978	2.80351	5.08656	3.62063	4.2666	2.32301	6.94685	5.72958	3.34795	5.98568	2.57218	4.29639	3.41231	2.91753	1.972	6.91303	2.50969	8.1508	3.19751	2.23691	1.73642	4.22261	4.67114	4.35785	3.64771	3.75154	7.27384	4.4664	4.60404	7.7063	4.31583	5.4753	5.35242	3.90895	1.95967	5.02645	7.52312	5.73098	3.09021	4.78894
GSM972442	180	1	5.70498	2.90146	3.91117	4.44197	3.86526	2.70706	2.62376	3.5178	3.17271	5.97258	3.30356	4.25302	2.07253	5.21023	4.64853	2.91844	4.47782	2.74847	3.04534	2.55238	2.31368	1.79423	4.03331	2.29923	5.83622	2.84145	1.77972	1.96775	3.52778	4.19642	3.14601	3.65223	3.49459	5.81425	3.50482	5.0623	7.48509	3.52446	4.15345	3.82336	3.09025	1.82654	4.09891	4.55313	4.01454	2.89957	4.94239
GSM972443	1440	0	4.34352	3.43151	2.11936	4.15185	4.14025	2.82142	2.9275	3.21394	2.76425	2.98266	3.80121	3.3718	2.24628	4.11383	4.64693	3.58105	4.85729	2.38584	2.99594	2.79265	2.77406	1.92384	3.21093	2.24778	5.90874	3.06744	2.29454	1.84367	4.35057	3.3815	3.50975	2.78601	4.08574	4.23286	3.41508	4.53357	7.16189	2.38946	4.29058	4.36365	2.3733	2.00386	5.41707	4.13973	3.36157	2.66365	4.26417
GSM972444	420	1	7.60401	3.52354	3.46007	4.57426	7.19399	5.26321	2.74309	3.80899	2.81087	5.37241	3.41485	3.19167	3.34004	7.21639	6.2666	3.91885	6.96037	2.27188	4.98463	4.42435	2.83949	2.18878	5.424	2.80612	7.7885	2.81971	2.16994	2.00456	5.79017	5.57003	6.09863	4.09059	3.08327	6.80629	3.97637	4.72036	7.394	4.74932	6.66857	7.07578	3.19749	1.97123	6.77264	6.10675	5.68874	3.79678	4.96704
GSM972445	1050	0	5.07134	2.7745	2.73532	4.63521	5.23278	3.22242	2.20352	2.68294	2.60159	4.26426	3.06399	3.37097	2.23769	4.87975	4.5414	3.35754	7.15895	2.13937	3.23742	3.7573	2.93989	2.31986	4.45734	2.88303	6.52373	2.14259	2.23464	1.68749	4.45106	3.60107	4.36094	3.71869	3.0733	5.33272	3.39094	3.47176	7.01669	3.86035	4.90219	5.28129	2.82798	4.06451	5.3848	4.47821	4.45822	2.03255	4.69622
GSM972447	930	0	6.16436	3.53683	3.07422	4.32648	4.17798	3.88717	3.00703	2.67637	2.47874	4.72372	3.19294	3.64304	4.4426	5.6605	5.02444	3.45566	6.14306	2.88416	4.01918	2.59274	2.81164	1.73456	4.97884	2.06593	6.76188	2.84145	2.41025	1.92133	3.91316	3.86256	3.3628	3.383	3.30261	5.38357	3.17612	4.33186	7.1822	2.83894	5.45202	4.33703	3.5046	2.17041	4.63904	4.80526	4.47488	2.76965	4.70124
GSM972449	1230	1	6.87141	3.98082	2.17979	5.22335	5.32865	3.03506	2.90282	2.94133	2.58957	4.64324	3.86387	3.74613	2.29314	5.83455	4.79379	3.68012	5.24328	3.11157	3.22649	3.42057	3.07987	2.08207	4.24589	2.47785	7.48668	2.83406	1.91579	2.24155	4.7494	3.44805	5.04497	2.90034	3.4854	5.86982	3.66073	3.92127	7.58501	3.59523	5.43322	5.99642	3.51922	1.95852	6.00936	5.29924	4.73097	3.2996	5.09671
GSM972450	1410	1	3.78457	2.74643	1.9922	4.59612	6.86909	3.19447	2.83455	2.67664	2.06441	3.96728	3.58185	4.23165	2.15887	4.68377	4.42601	3.35048	4.84427	2.5292	3.27333	2.98223	2.25721	1.99138	3.94491	2.56646	6.48482	2.63521	1.87858	1.86836	3.98113	3.70409	3.26597	2.84386	3.62554	4.62999	3.35382	4.24217	6.07406	3.14441	5.12491	2.72073	3.00935	1.86829	4.94521	4.42124	4.43127	2.53888	4.48858
GSM972451	2910	0	4.74977	3.22742	2.23026	4.3252	4.76418	3.67111	2.46311	3.1572	3.01407	6.29393	3.06139	3.66203	1.99518	4.13222	3.98719	3.17984	4.88419	3.25453	2.84909	2.89254	2.55194	1.86932	3.9833	2.32504	6.1997	3.15618	1.93859	2.05347	4.28502	3.82167	2.80825	2.90583	3.15313	5.37505	3.43808	6.72171	8.34844	3.19646	3.75063	3.74673	3.59042	2.9281	5.4882	4.24042	4.1665	2.64422	4.39361
GSM972452	2970	0	6.62698	3.13404	2.27547	4.62544	5.22618	3.15758	2.62839	2.85658	2.78613	5.45086	3.16408	3.80172	2.84415	5.52141	5.85231	3.13558	6.34826	2.39314	2.83622	3.15382	2.57554	2.24147	4.07468	2.39337	6.89017	2.71856	2.20891	2.01535	4.15326	3.88741	5.84216	3.49542	3.95385	5.61056	4.19268	4.02344	7.1092	4.16489	6.30593	6.66396	2.47569	1.87013	5.61979	5.10354	4.47412	2.32436	4.79267
GSM972453	3000	0	5.72073	3.24112	2.17388	4.45206	4.24827	2.87123	2.97817	3.31868	2.22835	4.26054	3.42506	3.76489	2.64407	4.47049	4.7951	3.10635	5.08148	2.55817	3.00909	2.53687	2.62085	1.53697	3.81205	2.38394	5.67246	2.8056	1.81255	1.90455	5.1617	3.30455	2.97982	2.71635	3.47707	4.48314	3.14098	4.65261	7.75793	3.03796	4.38936	3.71636	2.90994	1.93273	4.96756	4.23936	3.73369	2.43846	3.92366
GSM972454	2250	0	5.67547	3.65838	3.53938	4.37208	3.9715	3.07928	2.46448	2.75241	2.74568	4.92146	2.71542	3.51431	2.2764	5.57957	4.91313	3.09536	4.886	2.62253	3.6361	2.82038	2.7451	1.89983	4.21826	2.19669	6.1181	2.9839	2.09169	1.83087	3.86003	3.73164	3.31575	3.22713	3.18623	5.42933	3.46467	3.6377	7.45355	3.57673	5.11362	4.39426	2.2649	1.83056	4.37769	5.26675	4.73543	2.45485	4.47662
GSM972455	2220	0	8.0077	4.3967	2.33392	4.57709	6.12373	3.51355	2.96464	3.65664	3.13319	5.68829	3.17656	3.50497	4.10198	6.66264	6.76521	3.35836	6.31199	2.41296	4.27204	4.2854	3.43239	2.02219	4.86936	2.42259	8.29889	2.32953	1.96887	2.03333	5.30113	4.66614	6.46404	3.35932	3.57173	6.82317	4.88342	5.17262	8.01435	5.40578	6.40655	7.24028	3.0147	2.01277	5.18626	6.34663	5.69335	3.0729	5.22574
GSM972456	0	1	6.20458	3.49479	2.13224	4.78135	4.78666	3.19659	3.02096	2.70537	2.10295	4.62029	3.49134	4.14375	2.35103	5.50112	5.49533	2.84023	5.50923	3.14932	3.69614	3.68955	2.86067	1.7109	4.43889	2.49189	7.02663	2.97691	1.89111	1.50283	4.87726	4.13076	4.41706	3.34718	3.54051	5.87847	3.70929	4.53524	6.95342	4.1295	5.69183	4.83769	4.41318	1.85984	5.47161	5.13631	5.11221	3.91882	4.35057
GSM972457	2040	0	4.49551	3.77587	2.58546	4.76861	3.51189	3.05774	2.57186	2.68728	2.68083	6.20127	3.31713	3.94954	2.39147	4.44288	4.63588	3.38377	4.92871	2.18365	3.11586	2.56706	2.59805	1.41774	4.20832	2.2747	5.96842	3.48977	2.32661	1.87835	3.97885	2.99487	2.94998	3.18753	3.67014	4.78374	4.00143	3.6627	7.71185	2.66416	3.63529	3.21871	3.32795	2.03531	5.40157	4.5537	4.04502	3.16291	4.73989
GSM972458	510	1	5.47266	3.51342	2.17739	4.67072	5.76103	2.92016	2.72783	2.79621	2.33572	4.11213	3.68017	3.2532	2.26452	5.29852	5.92463	3.3381	5.72935	2.75197	3.06425	3.21823	2.18246	1.78769	4.20192	2.33502	6.66218	2.48106	1.84177	1.89487	4.69417	3.67616	4.8785	3.52036	3.14228	5.22343	4.60743	4.10717	7.12951	3.00146	5.42698	5.84502	2.61272	1.88609	4.96232	4.75683	4.51247	2.40568	4.40748
GSM972459	360	0	4.71728	3.25741	2.66148	5.03657	4.67748	4.37805	2.60677	2.59204	3.04804	5.66636	3.33733	4.17679	2.28568	4.98986	5.49921	2.98529	4.99792	2.95369	3.3787	2.71792	2.74238	1.52805	4.19001	2.19877	6.44456	2.79505	1.80287	1.6843	4.60093	3.92868	3.45387	3.36523	3.92844	5.52665	3.1095	3.40743	8.27102	2.60948	4.48346	5.00996	2.82578	2.52704	4.24541	4.32283	3.88124	2.22431	4.55011
GSM972460	2880	0	5.5104	3.72726	2.37014	5.04045	4.94405	3.03416	2.65173	3.01646	2.60159	5.20825	3.60595	4.27657	2.55772	5.68323	4.70801	3.04147	5.52973	2.34625	3.99496	3.13813	2.73295	2.06314	4.49137	2.61378	6.43151	3.41472	1.94874	1.88567	4.27486	4.34832	4.27443	3.26035	2.88631	7.27769	3.78107	4.43297	7.10005	4.3933	4.97582	5.42056	3.31296	1.94679	5.2522	4.90181	4.73707	3.21547	4.75999
GSM972461	2880	0	4.88581	2.98314	2.53356	4.02178	4.70486	3.15486	2.46421	3.34553	2.77768	5.38145	3.32815	3.51315	2.29128	4.60105	5.03677	3.02011	5.11688	2.42627	3.03969	2.62975	2.52206	1.6011	3.85792	2.72705	7.14576	3.00587	1.84463	1.92896	4.00575	3.79984	3.84626	2.95009	3.30711	5.54895	3.38114	4.44444	6.50123	3.56648	4.43707	4.31721	3.47333	1.97193	5.50051	3.78377	4.40094	2.58729	4.47049
GSM972462	2640	0	5.19375	3.21221	2.1682	4.60177	4.50004	3.60751	2.63915	2.88025	2.43073	4.99271	3.2682	4.05691	2.20592	5.23549	6.06563	3.36171	5.55875	2.69902	3.29429	3.03963	2.7546	1.65452	3.79608	2.31169	6.76791	2.79623	2.056	1.93348	3.80461	3.55085	3.54355	3.36776	3.35801	6.2962	3.0186	4.1948	7.47402	3.34215	4.82945	4.8889	2.83552	1.82231	4.87001	4.39583	4.54304	2.45996	5.18536
GSM972463	60	1	4.82197	3.41228	3.37381	5.02759	3.31024	2.95665	3.23852	2.98807	2.52109	5.59973	4.0512	3.36107	2.27046	4.56145	3.82289	3.06396	5.31607	2.79893	3.56689	2.70524	2.83721	1.70325	4.34966	2.23728	6.49077	3.31711	1.83617	2.08849	4.16807	3.95736	2.62365	3.26824	3.8202	4.65986	4.38873	3.53763	7.33829	2.94776	3.67402	3.02909	3.63471	1.9703	5.09779	4.65404	4.17261	2.7404	4.48011
GSM972464	2580	0	6.34989	4.67483	3.26039	4.33037	4.70919	3.15758	2.80838	3.44127	2.74809	6.20925	2.76365	4.61081	2.3161	6.17869	5.4078	2.41119	5.68239	2.59755	3.93343	3.06409	3.6558	1.58886	7.43734	2.04804	9.36007	3.47877	2.35183	1.96463	4.94986	4.42788	3.76248	3.17867	3.74436	7.57823	3.6483	5.9125	7.47703	3.75244	5.0339	5.21181	3.20895	1.98314	6.38185	7.16434	6.27442	3.46385	5.57045
GSM972465	2520	1	7.05744	3.84606	2.20463	4.48724	5.0965	2.75004	2.89483	2.99334	2.0481	4.85808	2.97669	3.16458	3.21854	5.06358	4.91658	3.31127	5.28339	2.58101	2.93084	3.42419	2.77006	1.79566	3.82517	2.16696	7.14363	2.41626	2.18502	1.93798	4.51185	4.12415	4.88148	2.49323	3.46446	5.14532	3.54544	3.72797	5.35928	2.72439	4.91554	5.38866	2.77798	1.91786	5.04483	5.27658	4.48721	2.80984	3.94563
GSM972466	2250	0	4.67134	3.1516	2.30823	4.60177	4.56613	2.97106	2.57427	3.27137	2.40298	4.95608	3.34484	3.22813	2.19214	4.5496	4.79213	3.16654	5.10302	2.44996	3.04307	2.50181	2.54561	1.67316	3.4699	2.27295	6.47138	2.55361	1.7949	2.16617	5.0769	2.72026	4.35203	2.48318	3.55925	5.51187	3.68221	3.73307	7.55333	3.19181	4.85312	4.96075	2.82334	1.92018	4.46356	5.73147	4.08649	2.30139	3.97262
GSM972467	2160	0	7.06618	6.90592	5.79671	5.26057	6.61238	4.40285	3.05574	3.68912	3.56609	7.39592	3.65373	5.41779	2.78072	8.01996	6.29251	3.09287	7.83439	2.43969	7.31145	4.02618	5.99374	2.11249	11.3594	3.49566	11.3192	5.76825	3.48484	2.17434	5.96668	6.3863	4.66114	5.33301	4.48299	9.15604	4.44016	6.99515	8.49596	4.1591	5.42809	7.33006	5.75404	3.24735	5.68923	9.77482	8.94603	3.16322	5.7802
GSM972468	720	1	5.27636	3.84274	2.50684	4.93191	8.21262	3.85391	2.80013	3.05824	2.79447	5.34224	3.8348	3.84086	2.25137	7.32912	4.71657	3.43344	5.27325	3.5769	3.20038	2.88286	2.72583	1.9311	3.88124	2.38692	7.98959	3.09425	1.94112	2.13568	4.21645	3.78754	3.45047	3.0419	3.59825	7.29448	3.90115	6.00204	7.89332	3.30113	5.15424	4.91549	2.96815	1.83171	7.15405	6.556	4.53664	2.80893	4.48415
GSM972469	2580	0	5.72951	3.345	2.25436	4.57475	6.31766	4.32381	2.82491	2.40574	2.27156	5.34429	3.19032	3.75643	2.29128	5.196	5.27506	4.22689	5.90907	2.64723	3.63556	3.00954	2.59629	1.73983	4.19355	2.21137	7.01343	2.85912	1.73173	1.80385	4.00462	4.3413	4.05535	3.223	3.52136	6.49063	3.48157	4.44242	7.5706	3.03979	5.34172	4.81381	2.91189	1.89799	5.89192	4.65906	4.6799	2.71101	4.80418
GSM972470	2550	0	6.787	3.94469	2.09882	5.57612	6.25095	4.6157	2.84423	3.48727	2.27096	5.60187	3.36799	3.947	2.77566	5.99924	6.61258	3.35548	5.51819	2.54114	3.78347	4.30873	3.93616	2.29845	4.69019	2.86234	7.8155	2.64769	2.26566	1.92056	3.81892	4.36813	6.42688	3.39061	3.87302	5.89616	4.32727	4.99355	8.1714	4.05395	5.3454	6.77155	2.41618	1.98242	5.93459	5.54518	5.3254	3.00271	5.52634
GSM972472	2400	0	5.72613	2.84617	2.26885	4.64648	5.63133	4.58609	2.22355	2.69668	2.55341	5.54263	3.48161	3.54604	4.56236	5.06266	5.43979	2.66309	6.13934	2.41612	3.35306	3.92922	2.40896	1.57661	3.86997	2.48625	7.44785	2.23353	1.97991	1.98789	4.15591	4.28684	4.82595	3.48899	3.59251	6.40652	4.92973	4.21997	7.8926	3.37565	5.1883	6.22241	2.77527	2.0767	4.65191	4.84983	4.63581	3.16822	4.32541
GSM972473	3510	0	5.85413	2.89765	3.34952	4.28337	4.31282	2.91714	2.47932	3.14027	1.86455	5.5393	3.69767	3.22414	2.488	5.41969	4.86197	3.09457	4.67271	2.39314	3.51172	3.08472	3.31288	2.1332	3.95572	2.21533	6.26668	2.73924	2.04738	2.19086	3.72723	3.73055	3.80239	3.711	3.25269	4.90963	3.86702	3.22119	7.64308	2.73086	5.34245	5.45888	2.61697	1.86619	4.51579	5.09272	4.30323	2.97969	4.29905
GSM972474	3570	0	6.55921	3.81411	2.63012	4.44706	5.24519	3.20464	2.70686	3.12097	2.59802	5.36422	3.49515	4.1476	2.38277	6.02422	4.85278	3.9278	5.44195	3.02797	3.59917	3.03725	2.58656	2.24689	4.63439	2.21871	7.57816	2.74237	1.91369	1.72468	3.83702	3.95418	4.48246	3.05169	3.47851	5.96591	4.00742	4.16047	7.06772	4.17735	5.50468	6.09735	2.63137	2.0165	5.74301	5.06666	4.69161	3.16543	4.35905
GSM972475	2610	0	4.12118	3.28312	3.65648	4.8865	3.68144	3.04108	2.7428	2.74648	2.17855	5.47752	3.17129	3.99156	2.11079	4.19516	3.97997	2.96951	4.67271	2.61828	3.43257	2.24239	2.68652	1.44239	3.7874	2.25871	5.67102	4.03119	2.24319	1.81672	4.59292	3.14933	3.08903	4.48481	3.60851	4.20152	5.49763	4.05621	7.98959	3.25157	3.81827	4.42077	2.83986	1.95921	4.62855	3.91771	3.93322	4.08565	4.85171
GSM972476	1920	0	6.99241	4.4771	4.39857	4.94328	6.79509	3.69865	3.03742	2.85471	3.62875	5.58098	3.63988	4.40423	2.72162	6.89226	6.16366	3.17109	7.53026	2.57166	5.30197	4.64376	3.99839	2.39953	8.202	2.72488	9.78463	3.46234	2.91901	1.88067	5.10203	6.07827	6.3964	4.03927	3.95162	7.8839	4.59095	5.41846	7.96983	5.39601	5.45801	8.15873	5.3057	2.26987	6.26598	8.02405	7.49587	3.5951	5.7353
GSM972477	2430	0	5.17032	3.83172	2.4627	4.76762	3.60253	2.87881	2.91458	2.66798	2.28537	4.88039	3.5162	4.25006	2.07649	4.05662	3.51544	2.70532	5.34337	2.52135	2.66433	2.62624	2.50867	1.34824	4.20411	2.21746	5.52436	2.75906	1.83592	1.85175	4.70068	3.19986	3.1263	3.04375	3.72846	5.39486	2.86832	3.75713	7.19247	3.40725	3.67368	2.78153	3.50411	1.91596	4.68207	4.32667	3.66028	2.26208	4.86617
GSM972478	2070	0	5.59742	3.41036	2.71103	3.77009	4.89273	3.16848	2.71242	3.01617	2.37463	5.23582	3.06999	3.66608	2.09103	6.06362	4.28951	2.93467	5.6232	2.43981	3.41663	2.87727	2.47241	2.00315	4.1606	2.48973	6.90954	2.81342	1.97506	2.25451	4.80516	3.36428	3.7211	2.87559	3.31047	7.3442	3.50312	4.27096	6.88321	3.21367	5.12159	4.56347	3.42981	1.90896	6.68816	4.59581	4.65641	2.13971	4.80467
GSM972479	90	0	9.37536	4.6665	2.41984	4.80798	7.25749	7.44226	2.73597	2.7908	2.83041	6.24552	3.19975	3.25078	3.28051	7.40356	6.2526	4.02694	7.72774	2.44819	4.73928	5.68903	3.24732	2.68039	6.0525	3.06893	8.45497	2.73806	3.94345	2.01723	5.37996	4.0217	7.64496	4.48024	3.33473	7.13974	4.90836	4.63287	8.58861	8.27512	7.27322	8.78435	5.83151	2.0629	6.18306	8.59327	5.67024	4.21076	5.15758
GSM972480	2070	0	5.97768	3.03565	2.6617	4.66057	3.33234	2.91448	2.56587	3.14085	2.60042	5.31709	2.91418	2.9649	2.13555	3.93956	3.59585	3.02382	4.70298	2.68635	2.85174	2.38638	2.48496	1.88508	3.98943	1.89927	5.87082	2.52399	1.86735	1.79136	3.75939	3.27375	2.79317	2.78762	3.68485	4.92943	2.99333	3.5265	7.41104	2.49191	3.96834	3.8532	3.14709	1.84103	4.33079	5.2239	3.8131	2.04961	4.14022
GSM972481	1950	1	7.034	5.00522	2.12848	4.56851	5.86943	3.08574	2.56043	2.99305	2.37886	4.29835	3.41048	4.41818	2.45855	6.20875	5.65663	3.7664	7.18116	2.8341	4.49591	4.18677	2.93277	2.00575	5.30063	2.83358	8.16817	3.09735	2.1458	2.01574	5.24716	4.1725	4.47309	3.33909	3.69667	6.72621	4.43448	4.46666	7.17694	5.31679	6.40655	6.83641	2.89924	2.27369	7.02297	6.13707	5.53093	4.04621	4.63044
GSM972482	1260	0	6.97919	4.64934	2.61209	5.04711	5.36123	4.15167	2.75624	2.70511	3.18752	5.58619	3.51742	4.31004	4.36078	5.67558	5.45823	3.87228	6.96851	2.50954	4.3329	3.21111	3.16024	1.39954	6.69983	2.55655	8.93404	2.85068	2.25258	1.79919	5.09028	3.98872	4.34331	5.55832	3.63137	6.52353	4.2201	4.62453	8.02401	3.65459	5.15014	5.73143	4.02052	2.04634	6.19275	7.0861	6.67375	5.5054	5.07622
GSM972483	840	1	5.13457	3.84799	2.97808	4.36141	5.57915	3.4448	2.75598	2.89505	2.89399	5.43114	3.24238	5.28277	2.50291	5.41176	5.16246	3.16568	6.26052	2.27976	4.19171	2.75833	3.1839	1.41667	5.54039	2.33032	7.81092	2.79975	2.95498	1.83717	4.62932	3.37287	3.41093	3.06874	3.63548	5.84154	3.69374	4.48016	7.98803	3.58365	5.48807	5.08931	4.54075	1.91996	6.26987	5.7368	5.478	3.27365	4.27264
GSM972484	2280	0	5.77452	3.84684	2.31784	4.33688	5.34148	3.54241	2.27062	3.54063	3.52471	5.00906	3.43323	4.41642	2.63561	8.04688	5.41529	3.23153	5.78689	2.57319	4.05182	3.26892	2.65104	1.98047	4.64574	2.66039	7.70864	3.13351	2.28587	2.16089	4.62992	3.91556	5.51058	3.06711	2.93211	7.05696	3.66116	4.15128	7.99446	4.36221	6.43051	6.63092	3.57405	2.32118	7.18013	5.70728	5.20307	2.81384	4.45296
GSM972485	2250	0	5.37215	3.54957	1.91524	4.69813	6.15121	2.71494	3.1749	2.62926	2.75229	4.82509	3.67176	4.19546	1.99939	5.32331	4.89793	3.00634	5.3299	1.8315	3.42184	3.06919	2.72757	1.56433	3.54201	2.60074	6.79839	3.28663	1.98759	2.49517	5.33166	3.64507	4.50151	3.31231	3.25797	5.57096	3.78319	3.97037	7.04259	3.23487	4.65076	4.75408	2.29904	1.88054	5.23006	4.68842	4.1811	3.03849	5.3935
GSM972486	990	0	6.34332	3.92584	2.50385	4.19255	5.21154	3.45514	2.8274	3.14919	2.21935	5.95357	3.05219	4.18402	2.47229	5.77931	5.44653	3.05944	5.74483	2.37436	3.89055	2.80606	2.69917	1.81713	4.5882	2.22781	7.32012	3.34194	1.93197	2.06591	3.59365	3.47726	4.57376	3.59	3.61965	6.78255	3.55565	3.35523	7.76699	3.77632	5.68484	6.44548	3.26113	2.03898	4.99599	5.88713	4.82677	3.47521	4.37831
GSM972487	2010	0	5.55093	3.41627	2.06275	4.2557	3.65189	2.9801	2.9294	2.82259	2.58224	4.8021	3.31048	3.16413	2.2417	5.04919	4.2677	3.56458	5.16275	2.33501	3.22991	2.93807	2.88056	1.41445	3.59695	2.31941	6.13807	3.09923	2.03731	2.48148	4.48282	3.19721	3.1447	3.79815	3.71574	5.4423	4.07379	3.48235	6.37965	3.33217	4.30329	3.74849	2.54015	1.98059	4.9654	4.11949	4.63921	2.64692	4.66607
GSM972488	1470	0	5.45444	3.51143	2.48306	4.15393	3.55957	3.19259	2.93717	3.68281	2.0481	5.4731	2.78235	3.5046	2.33226	4.82418	4.47551	3.56501	5.03653	3.0422	2.87916	2.90322	2.84071	1.79423	3.75836	2.21788	6.26912	2.98665	1.89606	1.76705	4.096	3.51931	2.93612	3.09088	3.47419	5.34265	4.37689	4.12914	8.28544	2.9554	4.51526	5.6276	5.27968	1.85912	4.98375	4.60529	3.98308	5.04094	4.41351
GSM972489	2220	0	6.42971	3.37356	2.87202	4.88852	4.23295	3.12174	2.70938	3.28593	2.44633	5.46535	3.28689	3.1629	3.02089	5.5763	4.5777	2.85033	5.3326	2.50906	3.3545	2.41171	2.70777	2.26253	4.34514	2.13466	6.49623	3.11059	2.02153	1.81282	4.14826	3.28474	3.51677	2.85557	3.83642	5.16439	3.65812	3.52256	7.58238	3.6342	4.94194	5.13397	3.06746	1.87531	4.91959	4.75444	4.35391	2.94389	4.66335
GSM972490	2220	0	5.13572	3.76049	2.26712	4.36097	5.2229	3.05198	2.51268	2.53102	2.44332	4.38165	3.42506	3.50825	2.24491	6.71899	4.9284	3.30704	4.8096	2.70869	3.08746	3.14925	2.60322	2.35813	4.24262	2.58517	7.42101	2.67411	2.4701	1.67148	4.00008	4.44299	3.73573	2.74325	3.34443	6.47965	3.13852	4.2928	7.24116	3.30789	4.79746	4.42539	2.9019	1.8989	5.26821	5.69177	4.44322	2.83426	4.3544
GSM972491	2100	0	5.40419	4.02272	2.15884	4.83085	7.14928	3.07017	2.07368	2.57262	2.46256	4.27205	3.64706	3.91398	2.38174	7.9001	5.43384	3.99498	5.57592	2.56065	3.21955	3.50309	3.20698	2.43437	4.45766	2.63132	7.54689	2.70599	2.15705	2.08178	3.56545	3.74751	4.13653	2.67891	3.67954	6.82092	3.80221	4.22081	7.26936	3.94509	5.57098	5.72815	2.56041	2.0657	5.4303	4.92709	4.65795	3.03257	4.75157
GSM972492	2040	0	4.77892	4.28626	2.49202	4.20335	4.78666	3.14675	2.26821	2.53831	3.14195	5.21383	3.46728	3.37263	2.17924	4.49448	5.74975	3.15323	6.10905	3.30905	3.39642	3.49446	2.60983	1.67626	3.7188	2.81272	6.80357	2.45995	2.34251	1.67516	3.18149	4.41343	3.13686	2.9602	3.39707	4.65986	3.75336	4.03578	8.32738	2.76145	4.41891	3.80281	2.95939	1.80997	4.66289	4.54816	4.32371	2.41094	4.5881
GSM972493	1770	0	5.67062	4.08144	2.98304	4.55207	4.73616	3.43672	3.07643	2.98727	2.80848	5.56329	3.35236	4.22267	2.46733	6.09369	4.8876	3.49875	5.42147	2.42577	4.26653	2.94518	3.25982	1.61402	6.96408	2.97255	8.749	3.64995	3.55281	1.80349	4.29806	4.8848	3.85982	3.87649	3.49257	7.10243	3.98706	4.92677	7.31138	3.66042	4.53759	4.98203	3.51215	2.07262	6.18306	6.5869	6.8511	3.08456	4.96657
GSM972494	1710	0	6.34233	3.43228	2.34597	4.38262	4.54032	3.10294	3.00483	3.91671	2.35501	6.1744	3.14475	4.76568	2.27586	5.48049	4.90589	2.89708	5.42414	2.13473	3.69092	2.8	2.62693	1.88975	4.22606	2.63444	6.43487	2.93787	1.66049	1.80503	5.61007	3.45569	3.93928	2.64907	3.57705	5.68036	4.42759	4.67711	7.28902	2.95787	4.85593	5.33145	3.04948	1.8596	5.75824	4.68306	4.27352	3.02502	4.51864
GSM972495	810	1	4.31148	2.7798	2.99445	4.85935	8.26097	2.84313	2.79744	2.82042	2.13095	5.16157	3.83388	4.01006	2.12458	4.40945	4.24965	3.04956	4.65551	2.3285	3.24748	2.02514	2.51454	1.79206	3.71717	3.32516	5.92625	2.30179	1.96453	1.66512	3.74443	3.47804	3.08935	2.96289	3.43483	4.78242	3.26984	5.546	6.98988	3.16622	5.0467	4.11514	2.7594	1.92088	5.97244	4.50733	4.26612	3.08894	4.79553
GSM972496	4260	0	4.14313	3.14193	2.76726	5.0219	5.92126	2.55584	2.45675	2.76279	2.35437	5.52929	4.00287	3.65672	2.04606	4.45578	4.37066	2.50668	3.95003	2.64493	2.80566	1.86378	2.42379	1.95946	3.82418	1.83076	5.30818	2.72204	1.66742	2.47704	4.04996	2.77003	2.36084	2.93975	3.65659	5.38899	3.51629	3.06776	7.21069	3.30083	4.11825	3.17794	3.4634	1.82886	4.43204	3.95493	3.70294	2.19728	5.15238
GSM972497	30	0	5.927	3.04397	2.46144	4.92172	5.36777	2.8731	2.7873	2.93399	3.05119	4.93431	3.47228	4.66118	2.53394	5.03177	4.92804	3.14263	6.32221	2.35724	3.02957	3.1528	2.53558	1.89785	4.18938	2.61957	6.39762	3.09501	2.01464	1.57964	3.94982	3.9475	3.81714	3.41569	3.35801	6.54989	3.89041	5.54508	7.07779	3.99668	5.34616	5.03376	3.35738	1.93686	6.84147	4.64361	4.47762	2.54431	4.54967
GSM972498	1770	1	4.16994	2.87827	3.20894	4.86815	4.81276	3.88309	2.427	2.67583	2.23627	4.50565	3.46523	3.48373	2.03669	5.16294	4.8154	3.54212	4.95674	2.91019	3.34381	2.804	2.4267	1.65374	3.79986	2.52175	5.87941	2.34344	1.96964	1.7017	3.45382	4.3316	3.18201	3.0229	3.29506	5.69786	3.15463	3.55998	7.07573	3.58818	5.37958	4.27992	3.22698	1.93731	4.77367	4.43679	3.78356	3.32307	4.36199
GSM972499	2160	0	4.95111	2.95053	2.77141	4.56154	4.50004	3.75866	2.48972	2.707	2.09796	4.4133	3.41626	3.26554	5.40378	4.68963	4.90756	3.76806	6.11047	3.57427	2.87774	2.57931	2.12626	1.77105	3.49654	1.91508	5.23947	2.10851	1.8893	1.64901	3.54146	2.8687	4.13853	2.81973	3.11863	4.47307	3.44565	2.84349	5.40234	2.53031	5.23417	4.96668	2.28623	1.92853	5.16491	3.65246	3.34264	2.55312	4.24607
GSM972501	3180	1	5.74617	3.36539	2.43503	4.89638	4.9895	3.10845	2.59217	3.02628	2.83281	4.48163	3.91696	4.1573	2.20965	5.58355	5.08566	3.54541	6.36067	2.00743	3.37548	2.8648	2.93627	1.88371	4.29254	2.42781	7.20237	2.81456	3.31362	1.92823	4.3874	3.39785	3.08935	3.17179	3.63995	5.61777	3.60745	5.83506	7.30912	3.72695	5.37773	3.77817	2.97664	2.02107	6.47754	5.2239	4.34247	2.75847	4.9705
GSM972502	3930	0	5.67884	3.68524	2.49179	4.8666	3.53183	3.12019	2.7977	2.64062	2.38132	4.67182	3.60383	4.1678	1.75509	4.31937	3.71131	3.35548	5.27556	2.2524	2.83678	2.16887	2.8793	1.59245	4.41269	2.55264	6.71276	2.69895	2.10172	2.01346	4.30238	2.90466	2.92501	3.59362	3.55406	4.68892	5.00311	3.9751	6.92834	3.79137	4.25339	3.9094	2.71285	1.97429	4.84197	4.50423	3.6543	2.12372	4.82219
GSM972503	4380	0	6.56032	4.13579	4.74333	4.61667	4.69488	3.9226	2.57399	3.25982	2.96704	5.75751	3.3422	4.38308	2.27987	7.22578	5.22371	4.02822	5.94627	2.51394	5.10951	2.73275	3.52372	1.52984	7.66973	2.66291	8.85202	3.82564	2.19007	2.04775	4.29571	5.02932	3.47473	4.19703	3.54223	7.4738	4.20238	5.48238	7.63657	3.7642	4.77567	3.9812	4.05776	2.41223	5.40907	7.48118	6.2183	2.92058	5.31279
GSM972504	900	1	6.93319	4.28787	2.38164	5.0253	5.32832	3.80851	2.77412	3.4127	2.26115	4.91362	3.86112	4.48961	2.16378	6.08228	4.84631	3.85137	6.26151	2.46852	3.73728	3.5007	2.80964	1.97722	4.77405	2.48006	7.83839	2.95271	2.13879	1.82497	4.94126	3.49757	4.97761	3.02701	3.56856	6.87981	3.71892	4.35919	7.08032	4.23709	5.51374	4.74406	3.38435	2.32756	6.96501	5.768	4.42857	2.97591	5.17746
GSM972505	4320	0	5.74847	4.01038	2.62273	5.31222	4.95347	3.67645	2.70908	2.9221	2.5649	4.5485	3.79431	4.93034	2.02038	6.27673	4.6786	4.85148	5.44234	2.3587	3.42355	3.45907	3.36671	2.26854	4.55644	2.27783	7.53939	3.12648	2.03122	1.78776	4.56065	3.2273	3.59239	3.31489	3.88301	6.02026	3.22806	5.23006	6.81393	3.16781	5.13112	3.86008	3.00038	1.89245	5.97347	5.96474	4.66834	2.27197	5.1266
GSM972506	4230	0	6.16839	4.21695	2.65639	4.81301	4.73472	3.18524	3.3669	3.34609	3.04936	5.6151	3.98194	3.75762	2.18433	7.1453	4.9375	3.60758	5.46234	2.50135	4.31089	3.13566	2.97312	1.78988	5.36174	2.30575	7.76259	3.27202	2.65939	2.05385	4.04078	4.07683	3.74112	3.22135	3.79815	6.62267	3.86533	5.44095	7.03206	4.17477	5.07273	3.95264	3.94935	1.91128	5.7597	6.25359	5.322	2.48882	5.05317
GSM972507	1260	0	5.04381	3.30397	2.81433	4.40857	4.41257	3.04745	2.89927	2.87698	2.18586	5.27489	3.3593	3.51843	3.43504	5.34697	4.34464	3.50164	4.91349	2.45899	3.22356	2.90855	2.71789	1.65617	4.55289	2.25614	6.575	2.64471	1.60215	1.84138	3.73784	3.25006	3.71733	3.14142	3.48255	5.17155	3.53501	4.03851	7.20592	3.17484	4.70094	4.83573	3.60107	1.85864	4.95623	4.72945	4.66674	2.40509	4.58539
GSM972508	4020	0	4.38338	3.11687	2.96902	4.55017	4.73068	2.58118	2.87208	2.84845	2.76792	4.89318	3.29301	3.66608	2.31794	5.35569	4.83424	2.79899	4.4941	3.12885	3.29753	2.58701	2.64526	2.02219	4.28083	2.38222	6.60611	2.96557	2.07717	2.12887	3.96245	3.77876	3.28527	2.96538	3.57968	5.27793	3.04317	3.92011	7.19844	3.37444	4.73132	4.27737	2.65652	1.81138	4.64377	4.84222	4.43332	2.53979	4.70265
GSM972509	420	0	5.0823	3.02224	2.46123	4.65665	5.307	2.94764	2.74171	2.87126	2.38738	6.15594	3.11064	3.60454	2.27827	4.77313	5.03456	2.93302	5.07067	2.83029	3.12608	2.90447	2.51165	2.03311	3.85663	2.54585	5.78689	2.79313	1.94237	1.74843	4.05186	3.72047	3.15887	2.98217	3.51877	5.06481	3.25155	3.74129	7.30912	3.10023	4.32004	4.48797	3.17299	2.03783	5.22097	4.36388	4.31037	2.75053	4.51907
GSM972510	2580	0	4.12583	3.1862	2.60617	4.79263	3.1571	3.40896	3.09522	2.97567	2.31994	5.92504	3.399	3.54604	2.05963	3.74883	3.54278	3.00386	4.9404	3.16853	2.82018	2.36595	2.61621	1.68447	3.70607	1.95447	5.26629	3.08696	2.13269	1.83679	3.21516	3.60478	2.99455	3.73638	3.7246	4.24868	4.04701	3.59674	6.29605	3.0607	3.46721	3.78293	3.53316	1.98498	4.70505	3.91589	3.59787	2.57369	4.21763
GSM972511	1410	1	4.87796	3.12781	2.4143	4.38884	5.02097	3.89874	2.73706	2.71107	2.27872	4.94215	3.14735	3.68488	2.56828	5.11407	5.47215	2.87473	5.29216	3.0163	3.2596	3.22156	2.59114	1.57922	3.78191	2.27601	6.91731	3.66145	1.78529	1.80041	4.18207	4.24743	4.22644	2.97555	3.49805	6.2517	3.56705	3.6638	7.89928	3.05518	4.80029	5.45211	2.97032	1.83922	5.0537	5.40066	4.84908	3.57554	4.41866
GSM972512	690	1	4.6695	3.09703	2.47154	4.81354	3.98841	3.14643	2.86189	2.99777	2.09488	5.09899	3.26674	3.77403	2.26209	4.441	5.48569	3.53194	5.3763	2.21177	2.97185	3.14216	2.35457	1.85739	3.66687	2.2356	6.08483	2.64545	2.0092	1.82851	4.08979	3.53686	3.21984	2.84522	3.74406	4.89672	3.18071	3.68199	7.91225	2.67189	4.00611	7.39353	2.50958	1.9024	5.13138	3.95651	4.04801	2.47395	4.50077
GSM972513	1440	1	5.00929	3.44927	2.2174	4.67025	5.25713	3.48671	2.51927	3.00355	2.32483	5.05419	3.12843	3.62077	2.16238	5.19089	5.05473	2.99892	4.82177	2.40303	3.5163	3.44544	2.55657	1.74056	4.43824	2.54373	6.97986	3.0285	1.974	1.99092	4.15986	4.30049	4.33404	2.98943	3.54542	7.60283	3.97343	4.10279	7.91602	3.43625	4.71515	5.47505	2.40327	1.87935	4.98544	4.73424	4.85888	3.54835	4.42901
GSM972514	960	1	4.54005	3.3979	2.16603	4.57039	5.89013	2.93526	2.74335	2.63518	2.85053	5.56704	3.18744	3.45763	2.44829	5.18997	5.07817	2.4365	4.93161	2.61828	3.19533	2.98424	2.51014	2.00505	3.78771	2.39554	6.77448	3.18299	2.12791	2.03748	4.28114	3.69418	3.08183	2.89791	3.47504	6.64944	3.16137	4.10875	7.55527	3.27914	4.66341	4.10931	3.03698	1.98547	5.09328	4.57055	4.82756	3.28901	4.22733
GSM972515	3540	0	4.52377	3.4594	2.28768	4.19377	4.71835	3.53733	2.92806	2.81791	2.10049	5.33221	3.19946	3.19966	2.15725	4.59387	4.63463	3.03658	4.69472	2.52871	3.23511	2.733	2.37431	1.39149	3.63371	2.21746	6.06945	2.62375	1.9794	1.88488	3.72041	3.50898	3.011	2.7204	3.47966	5.3542	3.64788	3.67993	6.82166	2.66716	4.70271	4.40364	3.10903	1.74311	4.36106	4.20891	4.21425	2.44811	4.14527
GSM972516	1980	0	5.95672	3.00633	2.42667	4.49929	3.76299	2.83559	2.45212	2.58773	2.37585	5.10189	3.34888	3.29686	2.45932	3.77503	3.75996	3.00345	5.18278	2.52282	3.04707	2.60253	2.01551	1.23303	3.78317	2.5429	5.46013	2.7723	1.74664	1.61385	4.42731	2.71823	3.22282	2.71552	3.60412	5.34689	2.64746	3.44109	6.91237	2.73209	3.84391	4.6928	2.76208	2.03152	4.57155	4.03399	3.98308	2.40295	4.29487
GSM972517	1110	1	5.90338	3.35866	2.18588	4.23571	5.63362	3.46509	2.21676	2.9545	2.30779	5.3902	3.2415	3.40316	2.19325	5.7821	5.36592	3.17822	5.89559	2.92805	3.61224	3.64892	2.70872	2.1044	4.04665	2.30097	6.88054	2.47613	1.78185	1.78112	4.36877	3.77551	4.72935	3.00959	3.14394	6.28057	3.39773	3.74246	6.92136	3.49382	5.19672	6.10441	3.1161	2.12378	5.42366	5.13391	4.8577	3.61592	4.37488
GSM972518	1050	1	6.65642	3.81293	2.42604	4.94061	4.56468	3.25835	2.75211	2.97322	2.22356	5.44284	3.66701	3.8246	2.89166	5.56058	4.64597	3.1774	6.55248	3.05375	3.56888	3.06692	3.00706	1.52805	4.62476	2.41276	7.72978	3.09119	2.24951	2.06407	4.20479	3.42489	4.90453	2.96375	3.86001	6.32854	4.37294	4.06014	7.03456	3.36537	5.03318	5.69443	3.65931	1.938	5.0862	6.14896	4.35751	2.90361	5.15034
GSM972519	420	1	6.40218	4.00405	2.46521	4.61055	5.15774	3.15155	3.19703	3.35144	2.33147	4.98378	4.35037	3.96807	2.27615	6.50537	5.30043	3.70382	6.10722	2.61652	3.40397	4.82154	2.11827	2.34238	4.09247	2.33245	7.95821	3.4151	1.9545	1.83562	5.72549	3.71705	4.82094	3.18113	3.2325	6.15836	3.81363	4.84036	7.1609	3.49351	5.41176	5.96429	3.00038	2.18669	6.15477	5.57605	4.49076	2.43729	5.62797
GSM972520	1860	1	4.82551	3.21183	3.73752	4.31349	4.96939	4.31259	2.61829	3.22848	2.36247	5.10007	3.45482	3.76781	2.6383	5.59406	5.68838	3.18853	5.03292	2.69877	3.21072	2.94009	2.30645	1.75573	3.60588	2.24607	6.33332	2.36047	2.28662	1.99474	4.22852	4.65859	3.22738	3.97823	3.52107	5.16512	3.25343	3.59947	7.98012	3.46963	5.29812	5.39326	2.64165	1.7467	4.70978	4.51691	4.58156	3.10907	3.93329
GSM972521	2280	1	6.08937	4.11767	4.20913	4.71663	5.16828	4.08002	2.73468	3.23629	3.03136	5.77355	3.1757	3.12396	2.66545	6.18838	5.08003	2.96872	6.01574	2.94024	3.90039	3.38078	3.09406	2.05671	6.28554	2.79276	8.27245	2.9461	2.8293	1.71796	4.10786	4.38699	4.74463	3.47293	3.34129	7.02679	4.32858	4.47771	8.06556	4.46397	5.16013	6.97942	2.92773	1.96596	4.81341	6.59491	6.47622	3.31431	4.47309
GSM972522	2970	0	6.02052	3.40922	2.31461	4.89329	5.40684	3.37806	2.77496	2.89672	2.92863	5.52552	3.18688	4.29671	2.55254	5.88236	5.71646	3.41571	5.10851	2.62372	3.89139	2.85666	2.57775	1.90661	3.96326	2.41574	6.59152	2.82205	2.0497	1.73327	4.46579	3.55138	3.96091	3.64104	3.72014	6.28954	4.16183	4.55093	7.8199	4.07884	5.67377	5.76807	3.16588	2.10236	5.3457	4.74299	4.84702	3.27427	4.5137
GSM1681353	3930	0	4.83026	3.38161	4.93743	4.73009	2.85285	3.17332	3.16055	2.92104	2.57398	5.8442	3.51265	4.31177	1.79734	7.05799	4.31581	3.51635	4.08714	3.11529	4.03878	2.64983	2.91255	1.58014	5.38558	2.34488	7.381	3.24421	1.72237	1.74262	3.87385	4.05192	2.47185	3.21139	3.53848	5.93119	3.87054	4.19399	7.49937	3.42452	3.46173	2.8544	3.86351	2.01625	4.01213	6.26248	6.0675	3.6352	5.2322
GSM1681354	4260	0	5.26941	3.93768	5.18086	5.14536	3.07128	3.26169	3.03742	3.20475	2.51572	6.2018	3.58096	4.0594	1.8122	6.9143	4.86845	3.54581	4.56242	2.5993	4.34061	2.5715	3.63686	2.26433	7.33765	2.50748	8.9095	3.5526	2.14457	1.76319	3.35177	3.97896	2.58956	3.86464	3.69221	6.88955	3.71306	5.1382	7.8323	3.32658	2.91889	2.21443	4.07117	2.37317	4.41439	7.4709	7.03468	3.0451	4.85644
GSM1681355	4230	0	3.22465	3.28586	4.01686	4.8489	2.5611	4.15262	3.23259	2.96537	2.4276	4.65534	3.50487	4.0906	1.86542	6.30748	3.94432	3.62947	3.99453	2.48902	3.32358	2.57449	2.27643	1.78115	3.89312	2.53821	5.65012	2.95549	2.00771	1.92094	3.70456	3.50872	2.59218	2.81866	4.00081	4.52676	3.50854	3.19212	6.88554	2.55014	2.6527	2.46329	3.71273	1.82534	4.53106	4.85993	5.36722	2.93502	4.53628
GSM1681356	4020	0	5.70162	4.94048	5.56594	4.93142	4.27924	3.24282	3.09104	3.37001	2.90871	6.86878	3.40957	4.06026	2.22644	7.22504	5.55105	3.7354	4.81068	2.80017	5.29637	2.74056	3.65116	2.35208	8.28895	2.73631	9.43955	4.07809	2.66087	1.92858	3.61181	5.64212	2.59284	4.74963	3.58229	8.49111	4.04871	5.59765	9.18854	3.13201	3.14649	3.37199	4.94548	2.46995	4.72859	8.1728	8.00624	3.73	4.55057
GSM1681357	3690	0	3.5863	2.90528	4.84351	4.80645	3.06853	3.06324	2.97903	2.91611	2.45107	5.60141	3.54124	3.88945	1.86461	6.02645	3.96742	3.80311	3.57586	2.92977	3.78175	2.31113	2.34795	1.54154	4.39616	2.45677	6.10891	3.2122	2.23868	1.67752	3.53541	3.74882	2.51801	3.05223	3.51413	5.41909	3.65682	3.40974	7.34519	3.16966	3.66054	3.00497	5.5742	1.93087	3.98615	5.16165	5.35743	3.28551	4.95076
GSM1681359	1080	1	5.37909	3.69846	5.7226	4.64009	3.21188	4.61043	2.83346	3.30585	2.93529	5.46135	3.72357	4.05264	1.76194	7.11885	4.90378	3.33054	5.21726	3.15988	4.94689	2.77101	3.29904	2.20181	5.72236	2.43304	7.64106	3.11597	2.35614	2.05457	4.10746	4.76218	2.65429	4.24927	3.48943	6.46979	3.8175	4.78141	7.77793	3.46422	4.34901	3.51943	5.51746	2.43566	4.14572	7.07422	6.52558	3.00871	5.17484
GSM1681360	900	1	4.78159	3.37397	5.36675	4.85467	2.88388	4.38675	2.81003	3.24015	2.04437	5.0306	3.4872	4.28988	2.15751	5.94583	3.72189	3.66704	4.78656	2.80861	3.64859	1.82943	2.64858	1.755	4.59878	2.71145	6.20164	3.13467	1.77442	1.87756	4.15517	4.13544	2.94551	3.72845	3.528	6.10696	3.87872	4.31402	6.91621	3.2352	4.50338	2.90254	4.81643	2.33839	4.42991	5.49409	4.86782	3.10691	5.04424
GSM1681361	2580	0	3.13059	2.93176	4.34741	5.15942	2.88136	2.71984	2.56532	2.8745	2.65365	5.05524	3.52487	4.2803	2.04182	7.43131	3.883	3.40439	4.12684	2.22252	3.68281	2.33543	2.43511	1.98691	4.19355	2.22089	5.68514	3.12848	2.00721	1.7898	3.2741	3.63301	2.42083	2.49485	3.60265	4.86705	3.00604	3.62669	7.21939	3.05675	3.26227	2.264	3.21345	1.76122	4.17922	4.73571	4.92525	2.80031	4.95612
GSM1681362	2580	0	4.65955	2.9658	4.69965	4.89691	3.14549	2.88996	3.0377	2.66478	2.16269	5.7767	3.11583	3.54882	2.20488	6.66841	4.02432	3.79471	4.35344	3.37432	4.13643	2.30744	2.13581	2.46556	4.0886	2.32375	5.79725	2.66069	2.03502	1.72825	3.89803	4.35837	2.82285	3.47207	3.61441	5.18957	3.69721	3.38039	7.44133	3.38594	3.44993	2.81714	3.8013	1.99512	4.45265	5.07558	4.8839	2.88282	5.31335
GSM1681363	2550	0	4.52377	2.62719	4.41193	4.83542	2.99193	3.26755	2.66029	2.67937	2.74322	5.13603	3.02154	3.61954	2.10834	6.1022	4.0593	2.92044	3.48607	2.45823	4.07127	2.45103	2.46824	1.76454	4.25659	2.32072	5.81785	2.64397	2.1664	1.73801	3.71782	3.87157	2.74022	2.9971	3.26166	5.11592	3.48321	3.2359	7.3706	2.919	4.00092	3.16933	4.48956	2.04149	4.4363	4.77093	4.64355	3.05527	4.9429
GSM1681364	2550	0	4.05458	2.74608	4.89309	5.01805	2.98192	2.88545	3.00785	2.64007	2.0004	5.62027	3.53501	4.00084	1.97248	6.61705	3.97862	3.24919	3.94454	2.99645	3.84781	2.5391	2.2531	1.74213	4.39649	2.41574	5.39741	2.8056	1.97862	1.40299	4.4666	3.97095	2.63737	2.94437	3.69043	4.99849	3.19128	3.589	7.40465	2.52787	3.60332	3.10623	4.29581	1.91949	4.32296	4.84002	5.0945	2.78336	5.08549
GSM1681365	2580	0	2.96107	2.9874	4.30873	5.15589	3.04229	2.90753	3.36181	3.18068	2.31135	5.74659	3.78002	4.14116	1.90153	6.62609	4.04796	3.97776	3.71652	2.68458	3.13823	2.91734	2.38937	2.095	4.02256	2.11447	5.51587	3.26229	1.89837	1.71636	3.65923	3.58269	2.36662	2.70082	3.66597	4.84396	3.24187	3.50047	7.09502	2.51039	3.18838	3.1784	3.84026	1.88875	4.59567	4.54563	5.21888	2.66973	5.22154
GSM1681367	2280	0	3.88841	2.9498	4.68275	5.07177	2.95604	2.85406	3.06554	2.964	2.71164	5.48854	3.63958	4.02821	2.00321	5.54047	3.68418	3.52385	4.506	2.79466	3.63442	2.63594	2.41781	1.92185	3.98816	1.98555	5.68364	3.32058	1.65756	1.63665	4.08044	3.53975	2.85804	2.82834	3.66421	5.42814	3.40529	3.30141	7.35195	2.72032	3.53251	2.91968	5.3472	2.16836	4.33413	5.85082	4.99988	2.92918	5.4421
GSM1681368	2430	0	4.93751	3.1955	4.68728	4.84624	2.5823	3.22662	2.8288	2.77034	2.13578	5.31061	3.52184	3.92064	1.72055	6.56473	3.89639	4.10888	4.00552	3.44006	3.63753	2.60128	2.67638	1.88574	4.15995	2.41021	6.14589	2.83212	1.9617	1.71835	3.96017	3.79879	2.68515	3.31739	3.33301	5.20084	3.35262	3.65142	7.3676	2.77014	3.54844	2.70512	4.45827	2.10422	4.54998	5.18623	5.00731	3.8742	4.92283
GSM1681369	1950	1	4.15558	2.92483	4.14004	5.33361	2.92982	2.86034	2.81445	2.55926	2.52706	5.47508	3.58513	3.77972	1.81962	7.0373	3.42153	3.37288	4.18256	2.72794	3.40788	2.24116	2.58163	2.16117	4.3003	2.23602	6.42854	3.0082	1.71402	1.61792	4.13979	4.04159	2.88119	2.90831	3.8205	5.44907	3.71603	4.49538	7.20273	2.83087	3.32533	3.62974	3.39137	1.91927	4.32087	6.0362	5.2111	2.95438	4.84494
GSM1681370	2220	0	3.50057	3.0491	4.11846	5.04214	2.64346	3.18398	2.89539	2.6664	2.30955	5.23769	3.55793	4.51454	1.95959	5.04432	4.1853	4.01886	4.35985	2.44141	3.45498	1.94112	2.86296	2.0694	4.51476	1.89836	6.66908	2.69466	1.77442	1.62934	3.4652	3.42855	3.07427	2.94385	3.53406	4.87712	3.0751	4.29323	7.11423	2.98726	3.66792	2.14504	4.60104	1.9304	4.32043	5.13933	5.34642	2.56663	5.74862
GSM1681371	2040	0	4.40097	3.10635	4.81004	4.83953	3.01827	3.66888	2.81883	2.33058	2.4862	5.1712	3.54605	4.04882	1.8867	5.78481	4.03108	3.79766	4.21669	2.71941	4.06403	2.02693	2.51236	1.60543	4.38608	2.28966	5.85837	3.00468	1.6439	1.50994	3.79141	3.97976	2.71339	3.2183	3.35299	5.10326	3.61918	3.52058	7.23678	2.51039	2.9996	2.89314	4.77653	1.86501	4.33495	4.74539	4.73501	2.74191	5.50728
[truncated: 817 more columns]
