# Supplementary material for: Identification of hub genes related to CD4+ memory T cell infiltration with gene co-expression network predicts prognosis and immunotherapy effect in colon adenocarcinoma
Source: Front Genet. 2022 Aug 29;13:915282. doi: 10.3389/fgene.2022.915282 (PMC9465611; doi:10.3389/fgene.2022.915282)
Supplement: Supplementary file 5 [file Table6.XLSX]

## Sheet: Sheet1
Supplementary Table 6. Pan-cancer immune cell infiltration data from the TCGA database.
ID		T cell CD4+_TIMER	T cell CD8+_TIMER	Neutrophil_TIMER	Macrophage_TIMER	Myeloid dendritic cell_TIMER	B cell naive_CIBERSORT	B cell memory_CIBERSORT	B cell plasma_CIBERSORT	T cell CD8+_CIBERSORT	T cell CD4+ naive_CIBERSORT	T cell CD4+ memory resting_CIBERSORT	T cell CD4+ memory activated_CIBERSORT	T cell follicular helper_CIBERSORT	T cell regulatory (Tregs)_CIBERSORT	T cell gamma delta_CIBERSORT	NK cell resting_CIBERSORT	NK cell activated_CIBERSORT	Monocyte_CIBERSORT	Macrophage M0_CIBERSORT	Macrophage M1_CIBERSORT	Macrophage M2_CIBERSORT	Myeloid dendritic cell resting_CIBERSORT	Myeloid dendritic cell activated_CIBERSORT	Mast cell activated_CIBERSORT	Mast cell resting_CIBERSORT	Eosinophil_CIBERSORT	Neutrophil_CIBERSORT	B cell naive_CIBERSORT-ABS	B cell memory_CIBERSORT-ABS	B cell plasma_CIBERSORT-ABS	T cell CD8+_CIBERSORT-ABS	T cell CD4+ naive_CIBERSORT-ABS	T cell CD4+ memory resting_CIBERSORT-ABS	T cell CD4+ memory activated_CIBERSORT-ABS	T cell follicular helper_CIBERSORT-ABS	T cell regulatory (Tregs)_CIBERSORT-ABS	T cell gamma delta_CIBERSORT-ABS	NK cell resting_CIBERSORT-ABS	NK cell activated_CIBERSORT-ABS	Monocyte_CIBERSORT-ABS	Macrophage M0_CIBERSORT-ABS	Macrophage M1_CIBERSORT-ABS	Macrophage M2_CIBERSORT-ABS	Myeloid dendritic cell resting_CIBERSORT-ABS	Myeloid dendritic cell activated_CIBERSORT-ABS	Mast cell activated_CIBERSORT-ABS	Mast cell resting_CIBERSORT-ABS	Eosinophil_CIBERSORT-ABS
TCGA-OR-A5J1-01	0.108257	0.117024	0.201176	0.112595	0.0536604	0.493232	0.00293731	0.00228257	0	0.112941	0	0.20875	0	0.0201536	0.0498027	0	0.00623861	0.0423236	0.0983074	0	0	0.379331	0	0.0141509	0.0610774	0	0.00170373	0	0.000551951	0.000428919	0	0.0212228	0	0.0392263	0	0.00378708	0.00935845	0	0.0011723	0.00795305	0.018473	0	0	0.0712804	0	0.0026591	0.0114771	0	0.000320148
TCGA-OR-A5J2-01	0.114475	0.106788	0.213193	0.112099	0.0659092	0.490548	0.0463803	0	0.151495	0.073519	0	0.083533	0	0.0573362	0	0	0	0.0468549	0.0221878	0.0441249	0.0201711	0.413936	0	0.0308199	0	0.00964131	0	0	0.0135544	0	0.0442738	0.0214856	0	0.0244122	0	0.0167563	0	0	0	0.0136931	0.00648428	0.0128953	0.00589493	0.120971	0	0.00900699	0	0.00281763	0
TCGA-OR-A5J3-01	0.102441	0.105615	0.202602	0.108904	0.0473589	0.470324	0.0610349	0	0.190538	0.0164945	0.0607173	0.138748	0	0	0	0	0.006826	0.0708305	0.0360031	0	0	0.219406	0	0.151911	0.0474909	0	0	0	0.00728293	0	0.0227357	0.0019682	0.00724504	0.016556	0	0	0	0	0.000814506	0.00845179	0.00429604	0	0	0.0261804	0	0.0181267	0.00566681	0	0
TCGA-OR-A5J5-01	0.102013	0.111166	0.196239	0.107726	0.0501909	0.470979	0.253704	0	0.0396447	0.0373472	0	0.146512	0	0.011162	0.00077804	0	0.0484544	0.0217944	0.0785836	0.211281	0.00758955	0.103569	0	0	0.0395801	0	0	0	0.0256997	0	0.00401592	0.00378319	0	0.0148413	0	0.00113068	7.88e-05	0	0.00490832	0.00220773	0.00796034	0.0214023	0.000768805	0.0104913	0	0	0.00400937	0	0
TCGA-OR-A5J6-01	0.158062	0.0931032	0.248908	0.103337	0.126932	0.472418	0.00580569	0	0.00641966	0.0398618	0	0.0915359	0	0.0027892	0.00132834	0	0.00148121	0.0304839	0.0946418	0	0	0.648499	0.00626047	0.00347922	0.0674139	0	0	0	0.00155139	0	0.00171545	0.0106518	0	0.0244601	0	0.000745326	0.000354956	0	0.000395806	0.00814587	0.0252901	0	0	0.173291	0.00167292	0.000929712	0.0180143	0	0
TCGA-OR-A5J7-01	0.192017	0.095952	0.275774	0.0893666	0.071239	0.46085	0.0529828	0	0.0949268	0.00442664	0	0.10766	0	0.0396218	0	0	0	0.0649952	0.0973007	0	0	0.173115	0	0.305227	0	0.059744	0	0	0.00390139	0	0.00698993	0.000325955	0	0.00792754	0	0.00291755	0	0	0	0.00478592	0.00716473	0	0	0.0127473	0	0.0224753	0	0.00439924	0
TCGA-OR-A5J8-01	0.145984	0.136565	0.318243	0.142196	0.276122	0.534854	0	0	0.00479818	0.10793	0	0.0364492	0	0.0477767	0.00216156	0	0	0.0206729	0.00332763	0	0.087117	0.673372	0	0	0	0.0163949	0	0	0	0	0.00523935	0.117854	0	0.0398005	0	0.0521695	0.00236031	0	0	0.0225737	0.00363359	0	0.0951269	0.735285	0	0	0	0.0179023	0
TCGA-OR-A5J9-01	0.100032	0.111588	0.211527	0.112045	0.0510701	0.468293	0.0521824	0	0.0663326	0.120758	0.00148666	0	0	0	0	0	0.0198158	0.0501167	0.299131	0	0.00193805	0.335804	0	0	0	0.0524338	0	0	0.00658691	0	0.00837308	0.0152432	0.000187659	0	0	0	0	0	0.00250132	0.00632617	0.037759	0	0.000244638	0.0423882	0	0	0	0.00661866	0
TCGA-OR-A5JA-01	0.10095	0.109788	0.200495	0.112068	0.0698709	0.459775	0.0018344	0	0.0130263	0.0747818	0	0.399322	0	0.0220684	0	0	0	0.0605207	0.0837887	0.142221	0	0.046246	0	0.038299	0.104933	0	0.001038	0.0119202	0.000311538	0	0.00221228	0.0127003	0	0.0678173	0	0.00374791	0	0	0	0.0102783	0.0142299	0.0241536	0	0.007854	0	0.00650436	0.0178208	0	0.000176284
TCGA-OR-A5JB-01	0.126648	0.0836872	0.327213	0.138239	0.0981864	0.630661	0	0.0314466	0.0434066	0.168949	0	0.0401245	0.0330473	0.0474411	0.0222782	0.0226719	0	0.0586093	0.0018416	0	0.133488	0.289211	0.0110984	0	0	0.0963872	0	0	0	0.0176186	0.0243195	0.0946574	0	0.0224806	0.0185155	0.0265799	0.0124819	0.0127024	0	0.0328371	0.0010318	0	0.0747892	0.162036	0.00621811	0	0	0.054003	0
TCGA-OR-A5JC-01	0.101161	0.110302	0.201627	0.112883	0.0629293	0.464609	0.0270248	0	0	0.0797363	0	0.173148	0	0	0	0	0.00552282	0.0350568	0.0598913	0	0.0261611	0.529502	0	0.00537183	0.0585859	0	0	0	0.00407914	0	0	0.0120355	0	0.026135	0	0	0	0	0.000833618	0.0052915	0.00904003	0	0.00394878	0.0799234	0	0.000810828	0.008843	0	0
TCGA-OR-A5JD-01	0.121639	0.0881282	0.221862	0.111474	0.0722049	0.486411	0.0345511	0	0.00538035	0.106342	0	0.0974245	0	0.0592549	0	0.0208592	0	0.103503	0.0988397	0	0.00310346	0.354762	0	0.0107102	0	0.10527	0	0	0.00887131	0	0.00138145	0.0273043	0	0.0250146	0	0.0152143	0	0.00535579	0	0.0265754	0.025378	0	0.000796841	0.0910884	0	0.00274994	0	0.027029	0
TCGA-OR-A5JE-01	0.131335	0.107907	0.223698	0.106016	0.0753096	0.467013	0.00815756	0	0.0238258	0.0318693	0	0.0835032	0	0.0362374	0.0110908	0	0	0.0733145	0.0909804	0	0	0.387418	0	0.203422	0	0.0205751	0.0296054	0	0.00101856	0	0.00297491	0.00397923	0	0.0104263	0	0.00452462	0.00138481	0	0	0.00915409	0.0113599	0	0	0.0483733	0	0.0253994	0	0.00256902	0.00369655
TCGA-OR-A5JF-01	0.105846	0.0987063	0.212183	0.108649	0.0612506	0.458978	0.0874554	0	0.141039	0.0665877	0.084631	0.0702395	0	0	0	0	0	0.0755268	0.00574055	0	0.00172111	0.333661	0	0.0635726	0	0.0698261	0	0	0.0100145	0	0.0161503	0.00762495	0.00969109	0.00804312	0	0	0	0	0	0.00864856	0.00065735	0	0.000197084	0.0382074	0	0.00727969	0	0.00799577	0
TCGA-OR-A5JG-01	0.10313	0.0956503	0.208822	0.106198	0.0643258	0.466904	0	0.0287196	0.0178645	0.0438885	0.0387636	0.290326	0	0	0	0	0.0237424	0.0642099	0.051793	0	0.0102203	0.368804	0	0.0147253	0	0.0450477	0.0018948	0	0	0.00285723	0.00177729	0.00436633	0.00385647	0.0288837	0	0	0	0	0.00236206	0.00638806	0.00515273	0	0.00101679	0.0366912	0	0.00146498	0	0.00448167	0.000188508
TCGA-OR-A5JI-01	0.124673	0.107128	0.209226	0.105533	0.0696339	0.471615	0.00282812	0.00507559	0	0.164419	0	0.240371	0	0.0466866	0.0196083	0.0231434	0	0.0158006	0.0475504	0	0.0187357	0.347951	0.000631342	0.00185577	0.0653433	0	0	0	0.000477799	0.000857498	0	0.0277779	0	0.0406095	0	0.00788749	0.00331273	0.00390996	0	0.00266943	0.00803342	0	0.00316531	0.0587847	0.000106662	0.000313524	0.0110395	0	0
TCGA-OR-A5JJ-01	0.103042	0.10515	0.214841	0.108418	0.0537964	0.472397	0.115232	0	0.132171	0.2324	0	0.0885396	0	0.075785	0	0.00301687	0	0.0789336	0.000227394	0	0.0380807	0.205546	0	0.0294604	0.000607366	0	0	0	0.0316206	0	0.0362685	0.0637722	0	0.0242959	0	0.0207959	0	0.000827849	0	0.0216599	6.24e-05	0	0.0104496	0.0564032	0	0.00808414	0.000166665	0	0
TCGA-OR-A5JK-01	0.15039	0.115074	0.222222	0.10838	0.0555067	0.548286	0.0120952	0	0.0358447	0.345919	0	0	0	0.104857	0.0330056	0.0190765	0	0.0467146	0.0529838	0	0.0681015	0.276689	0	0	0	0.00471289	0	0	0.00529576	0	0.0156942	0.151457	0	0	0	0.0459104	0.0144511	0.00835246	0	0.0204535	0.0231984	0	0.0298175	0.121145	0	0	0	0.00206349	0
TCGA-OR-A5JL-01	0.107332	0.0982311	0.225035	0.111061	0.0846071	0.465178	0.0168628	0	0.081475	0.0290729	0	0.144022	0	0	0	0	0.0242053	0.0382362	0.136164	0	0.00870184	0.516536	0	0.00325078	0	0	0.00147367	0	0.00371003	0	0.0179255	0.00639641	0	0.0316866	0	0	0	0	0.00532548	0.00841245	0.0299578	0	0.00191451	0.113644	0	0.000715213	0	0	0.000324227
TCGA-OR-A5JM-01	0.113236	0.111242	0.201982	0.109567	0.0575849	0.463266	0	0.0698801	0.0786358	0.0299993	0.0890144	0.0633066	0	0.0078478	0.0135909	0	0.0212687	0	0.0954636	0.46759	0	0.00156567	0	0	0	0	0.0618367	0	0	0.00475626	0.0053522	0.00204184	0.00605859	0.00430884	0	0.000534145	0.000925036	0	0.00144761	0	0.00649755	0.0318256	0	0.000106564	0	0	0	0	0.0042088
TCGA-OR-A5JO-01	0.139915	0.0920335	0.309181	0.107864	0.208259	0.561782	0.0057655	0	0	0.10059	0	0.214965	0	0	0	0	0	0.0689369	0.0334273	0	0.0297051	0.386198	0.000357569	0	0.160054	0	0	0	0.00484369	0	0	0.0845074	0	0.180596	0	0	0	0	0	0.057915	0.0280828	0	0.0249557	0.324451	0.000300399	0	0.134464	0	0
TCGA-OR-A5JP-01	0.104404	0.104395	0.214402	0.116695	0.0672108	0.451717	0.0637591	0	0.0511386	0.0145998	0	0.17925	0	0	0	0	0.0425711	0.0266777	0.0380063	0.0798501	0.0192493	0.379606	0	0.083729	0	0.0215631	0	0	0.00797768	0	0.00639857	0.00182676	0	0.0224281	0	0	0	0	0.00532659	0.00333797	0.00475543	0.00999101	0.00240851	0.0474971	0	0.0104764	0	0.00269802	0
TCGA-OR-A5JQ-01	0.131228	0.129999	0.232819	0.107947	0.0822306	0.506528	0.000728455	0.00186999	0.0426598	0.146049	0	0.291263	0	0.0181035	0.00852829	0.0215136	0	0.0549636	0.0663477	0	0.0577448	0.246473	0	0.00670518	0.0370508	0	0	0	0.000314094	0.000806302	0.018394	0.0629731	0	0.125586	0	0.00780585	0.00367722	0.00927619	0	0.0236991	0.0286077	0	0.0248984	0.106274	0	0.00289113	0.0159755	0	0
TCGA-OR-A5JR-01	0.127796	0.0987127	0.228057	0.102918	0.0971095	0.490971	0.00251117	0	0.00257669	0.104532	0	0.201309	0	0.00229832	0	0	0	0.0831398	0.074627	0	0.00450735	0.449246	0	0.00848265	0	0.0667688	0	0	0.000601105	0	0.000616787	0.0250221	0	0.0481879	0	0.000550155	0	0	0	0.0199014	0.0178636	0	0.00107893	0.107537	0	0.00203051	0	0.0159826	0
TCGA-OR-A5JS-01	0.094623	0.103608	0.201245	0.113404	0.0679082	0.475944	0.103856	0	0.283503	0.0967679	0	0.0101809	0	0.0638123	0	0	0	0.0844212	0.0676104	0	0	0.11221	0	0.172538	0	0.00510035	0	0	0.0123995	0	0.0338479	0.0115533	0	0.00121551	0	0.00761864	0	0	0	0.0100792	0.00807211	0	0	0.013397	0	0.0205995	0	0.000608939	0
TCGA-OR-A5JT-01	0.111607	0.10593	0.21775	0.114902	0.105172	0.458873	0	0.0045385	0	0.0631762	0	0.254638	0	0	0	0	0	0.0830279	0.0436008	0	0.00270325	0.374398	0	0.121694	0.0522233	0	0	0	0	0.00064564	0	0.00898736	0	0.0362245	0	0	0	0	0	0.0118114	0.00620258	0	0.00038456	0.0532613	0	0.0173121	0.00742922	0	0
TCGA-OR-A5JV-01	0.126892	0.148114	0.188263	0.145665	0.178222	0.476959	0.022102	0	0.00269985	0.0341521	0	0.167783	0	0	0	0	0	0.0380496	0.174369	0	0.0232998	0.478501	0	0.00343092	0	0.0527026	0.00291004	0	0.00945499	0	0.00115496	0.0146099	0	0.0717759	0	0	0	0	0	0.0162772	0.0745933	0	0.00996741	0.204697	0	0.00146771	0	0.0225456	0.00124488
TCGA-OR-A5JW-01	0.110996	0.102768	0.203195	0.109826	0.0659451	0.471318	0.0489816	0	0	0.0223852	0	0.341279	0	0	0	0	0	0	0.0982023	0	0.00624521	0.439215	0	0.0281855	0.00311307	0.00533478	0	0.0070579	0.00588882	0	0	0.00269127	0	0.0410304	0	0	0	0	0	0	0.0118064	0	0.000750832	0.0528048	0	0.00338861	0.00037427	0.000641375	0
TCGA-OR-A5JX-01	0.0994893	0.120382	0.194651	0.112388	0.0547701	0.474241	0.0364857	0	0.0652833	0.0601451	0	0.0988386	0	0.0352619	0.0370283	0	0.0296091	0.0897285	0.106941	0	0.00933119	0.343816	0	0.0136605	0.0738707	0	0	0	0.00484171	0	0.0086632	0.00798136	0	0.0131161	0	0.00467931	0.00491372	0	0.00392918	0.0119071	0.0141912	0	0.00123826	0.045625	0	0.00181277	0.00980277	0	0
TCGA-OR-A5JY-01	0.108085	0.093741	0.223496	0.124594	0.0759579	0.485918	0.0647313	0	0.0208664	0	0	0.164093	0	0.020162	0.0554449	0	0.0192816	0.0331941	0.166288	0	0	0.225541	0	0.204682	0.0103354	0	0	0.0153793	0.0167844	0	0.00541051	0	0	0.0425483	0	0.00522786	0.0143765	0	0.0049996	0.00860702	0.0431173	0	0	0.0584814	0	0.0530728	0.00267991	0	0
TCGA-OR-A5JZ-01	0.117571	0.107529	0.226375	0.112723	0.1016	0.457665	0.0358321	0	0.0523577	0.12855	0	0.177538	0	0	0	0	0	0.0756959	0.0238696	0	0.00484984	0.43475	0	0.0227976	0.0405799	0	0	0.00317941	0.00723633	0	0.0105737	0.0259609	0	0.0358539	0	0	0	0	0	0.0152869	0.0048205	0	0.00097943	0.0877983	0	0.00460401	0.00819516	0	0
TCGA-OR-A5K0-01	0.223655	0.0553692	0.242841	0.0867799	0.0183975	0.581913	0.123294	0	0.0585212	0.10707	0	0	0	0.0794064	0	0	0	0.0793557	0.0143163	0	0	0.312427	0	0.164034	0	0.0540386	0	0.00753829	0.0121046	0	0.00574546	0.0105118	0	0	0	0.00779591	0	0	0	0.00779093	0.00140554	0	0	0.0306732	0	0.0161044	0	0.00530537	0
TCGA-OR-A5K1-01	0.114277	0.109777	0.241693	0.0986666	0.0474593	0.519832	0.0184867	0	0	0.0447891	0	0.333041	0	0.0175992	8.48e-05	0	0.00328618	0.103133	0.0721548	0	0.0251336	0.311934	0	0.0234117	0.0469455	0	0	0	0.00293214	0	0	0.0071039	0	0.052823	0	0.00279137	1.34e-05	0	0.000521214	0.0163577	0.0114443	0	0.00398639	0.0494751	0	0.00371328	0.00744592	0	0
TCGA-OR-A5K2-01	0.114882	0.0990978	0.207321	0.110438	0.0600239	0.479025	0.000917136	0.00435986	0.0264819	0.0451596	0	0.14186	0	0.039464	0	0	0	0.0953863	0.0873535	0	0	0.314766	0	0.0995185	0	0.129741	0.0149917	0	0.00011095	0.000527431	0.00320364	0.00546316	0	0.0171614	0	0.00477413	0	0	0	0.0115393	0.0105675	0	0	0.0380787	0	0.0120392	0	0.0156954	0.00181361
TCGA-OR-A5K3-01	0.10546	0.101474	0.200214	0.108498	0.0588956	0.476603	0.00351253	0	0.0188002	0.0324208	0	0.22792	0	0	0	0	0.00266895	0.00720303	0.0158172	0	0.000123224	0.536437	0	0.120415	0.0323898	0	0.00229199	0	0.000362657	0	0.00194106	0.00334734	0	0.023532	0	0	0	0	0.00027556	0.000743689	0.00163308	0	1.27e-05	0.0553853	0	0.0124325	0.00334414	0	0.00023664
TCGA-OR-A5K4-01	0.103872	0.103	0.209417	0.111763	0.0801295	0.458956	0	0	0.0866453	0.0769408	0	0.237079	0	0	0	0	0.0681184	0.0209565	0.0646943	0	0.0394708	0.32185	0	0.0438067	0.0404377	0	0	0	0	0	0.00924118	0.00820614	0	0.0252858	0	0	0	0	0.00726519	0.00223512	0.00689998	0	0.00420977	0.034327	0	0.00467221	0.00431289	0	0
TCGA-OR-A5K5-01	0.104163	0.0970849	0.216887	0.11404	0.0516166	0.470377	0	0	0.0886439	0.0208249	0.000760263	0.0613112	0	0.0682624	0.0437055	0	0.166778	0.0443361	0.102724	0.0480232	0	0.113822	0	0.233256	0	0	0.0075531	0	0	0	0.0108871	0.00255769	9.34e-05	0.00753017	0	0.00838391	0.00536785	0	0.0204834	0.00544531	0.0126164	0.00589815	0	0.0139794	0	0.0286483	0	0	0.000927663
TCGA-OR-A5K6-01	0.110896	0.0962304	0.204173	0.118851	0.0587302	0.49076	0	0.00944283	0.000509269	0	0	0.15993	0	0.0163636	0	0	0.0217961	0.0581893	0.183394	0	0	0.329783	0	0.0448622	0	0.155065	0.0206644	0	0	0.00153557	8.28e-05	0	0	0.0260074	0	0.002661	0	0	0.00354442	0.0094626	0.0298231	0	0	0.0536285	0	0.00729537	0	0.0252163	0.00336039
TCGA-OR-A5K8-01	0.10147	0.103344	0.205018	0.108557	0.0502709	0.466597	0.00267537	0	0.00879231	0.255106	0	0.160225	0	0	0	0	0.0604702	0.0236674	0.058036	0	0.000497767	0.339486	0	0.00828365	0.08276	0	0	0	0.0001948	0	0.000640189	0.0185749	0	0.0116663	0	0	0	0	0.00440298	0.00172328	0.00422574	0	3.62e-05	0.0247188	0	0.000603152	0.00602595	0	0
TCGA-OR-A5K9-01	0.106432	0.10231	0.208232	0.107673	0.0508064	0.469048	0	0	0.0416278	0	0	0.343534	0	0.00122127	0	0	0.067847	0.0345899	0.111053	0.0854232	0	0.0121135	0	0.117605	0.163119	0	0.0218663	0	0	0	0.00301353	0	0	0.0248692	0	8.84e-05	0	0	0.00491161	0.00250404	0.00803943	0.00618399	0	0.000876925	0	0.00851373	0.0118086	0	0.00158295
TCGA-OR-A5KO-01	0.101891	0.108902	0.206226	0.106817	0.0677922	0.453733	0.0547014	0	0.0860879	0.020797	0.136547	0.188815	0	0	0	0	0.0415386	0.0281847	0.0461469	0.171861	0	0.122963	0	0.0768211	0.0255375	0	0	0	0.0049105	0	0.00772805	0.00186693	0.0122577	0.0169497	0	0	0	0	0.00372889	0.00253012	0.00414257	0.0154278	0	0.0110383	0	0.00689618	0.00229248	0	0
TCGA-OR-A5KT-01	0.132297	0.127339	0.238689	0.121116	0.142245	0.467349	0.0126467	0.0118097	0.0979549	0.0494547	0	0.101871	0	0.0246698	0.000438823	0	0.0026028	0.0401981	0.098131	0	0.00889061	0.546331	0	0	0.00206142	0	0	0.00293963	0.00642259	0.00599753	0.0497463	0.0251155	0	0.051735	0	0.0125285	0.000222856	0	0.00132183	0.0204146	0.0498357	0	0.00451509	0.277454	0	0	0.00104689	0	0
TCGA-OR-A5KU-01	0.0949492	0.119558	0.217967	0.106184	0.0521882	0.47857	0.0274626	0	0.19585	0	0	0.178427	0	0	0	0	0	0.0403013	0.00270233	0	0	0.463692	0	0.0627498	0.0288142	0	0	0	0.00346555	0	0.0247146	0	0	0.022516	0	0	0	0	0	0.00508568	0.000341011	0	0	0.058514	0	0.00791848	0.0036361	0	0
TCGA-OR-A5KV-01	0.131826	0.147904	0.115011	0.102003	0	0.621698	0.0518603	0	0.144258	0.20725	0	0.153021	0	0.0665363	0.00384026	0	0	0.0870204	0.114052	0.0623918	0	0.0488117	0	0.0216841	0	0.0392739	0	0	0.0045135	0	0.0125551	0.0180373	0	0.0133177	0	0.00579078	0.000334225	0	0	0.00757355	0.00992616	0.00543008	0	0.00424818	0	0.00188721	0	0.00341808	0
TCGA-OR-A5KW-01	0.10307	0.102288	0.204574	0.109486	0.0504054	0.47279	0.0823765	0	0.115658	0.00667304	0	0.0779185	0	0.0806957	0.0132428	0	0	0.0817589	0.0583031	0	0.00396456	0.334327	0	0.0843295	0.0330342	0	0.0277177	0	0.00842315	0	0.0118262	0.00068233	0	0.00796731	0	0.00825128	0.0013541	0	0	0.00836	0.0059616	0	0.000405384	0.0341856	0	0.00862284	0.00337781	0	0.00283419
TCGA-OR-A5KX-01	0.106116	0.107367	0.200712	0.111511	0.0791599	0.449155	0.0110784	0	0.0265823	0.0465179	0.0345176	0.00733313	0	0.00432103	0.0457211	0	0.0227036	0.046582	0.322953	0.0160117	0	0.18271	0	0	0.232968	0	0	0	0.000980625	0	0.00235299	0.00411763	0.0030554	0.000649109	0	0.000382485	0.00404711	0	0.00200966	0.00412331	0.0285869	0.00141731	0	0.016173	0	0	0.0206217	0	0
TCGA-OR-A5KY-01	0.113108	0.10851	0.201814	0.109714	0.0697134	0.47835	0.00407552	0	0.0194644	0.0503261	0	0.18916	0	0.000279912	0	0	0	0.0386951	0.0937366	0	0.00268886	0.52171	0	0.0345967	0	0.0330527	0.0122148	0	0.000787578	0	0.00376141	0.00972532	0	0.0365544	0	5.41e-05	0	0	0	0.00747767	0.0181142	0	0.000519612	0.100818	0	0.00668567	0	0.00638731	0.00236046
TCGA-OR-A5KZ-01	0.0957891	0.100878	0.233007	0.113402	0.0676558	0.475322	0.102529	0	0.16753	0.0814988	0	0	0	0.065524	0	0.00200949	0	0.030562	0.00712179	0.153809	0.0444496	0.301693	0	0	0	0.0432732	0	0	0.0229779	0	0.0375452	0.0182647	0	0	0	0.0146846	0	0.000450348	0	0.00684927	0.00159607	0.0344701	0.00996161	0.0676126	0	0	0	0.00969798	0
TCGA-OR-A5L3-01	0.102654	0.093511	0.208426	0.109059	0.0468891	0.462952	0.0234929	0	0.12413	0.0573142	0	0.0686938	0	0.0534239	0	0	0	0.133628	0.142118	0	0	0.297526	0	0.0695122	0	0.0301612	0	0	0.000955991	0	0.00505118	0.00233228	0	0.00279535	0	0.00217397	0	0	0	0.00543769	0.0057832	0	0	0.0121072	0	0.00282865	0	0.00122734	0
TCGA-OR-A5L4-01	0.111719	0.100841	0.218093	0.10646	0.0627114	0.468535	0.0280897	0	0.0485185	0.0373825	0	0.268225	0	0	0	0	0.0761657	0.00219004	0.06028	0	0.021457	0.383286	0	0.0529824	0.0214234	0	0	0	0.00312175	0	0.00539211	0.00415451	0	0.0298092	0	0	0	0	0.00846468	0.000243391	0.00669922	0	0.00238463	0.0425965	0	0.0058882	0.00238089	0	0
TCGA-OR-A5L5-01	0.122094	0.11881	0.238676	0.10474	0.0851718	0.486943	0.0331819	0	0.0073782	0.204412	0	0.163081	0	0	0.00687678	0.0162679	0	0.0104886	0.0751619	0	0.0311696	0.34371	0	0	0.108273	0	0	0	0.012115	0	0.00269386	0.074633	0	0.0595425	0	0	0.00251078	0.00593956	0	0.0038295	0.0274424	0	0.0113803	0.125492	0	0	0.0395314	0	0
TCGA-OR-A5L6-01	0.0988892	0.107476	0.219861	0.111394	0.065156	0.470167	0.0459191	0	0	0.097891	0	0.157148	0	0.0181732	0	0	0.05453	0.0712217	0.0474894	0	0.000726929	0.44359	0	0.0393325	0.0239777	0	0	0	0.00598168	0	0	0.0127518	0	0.020471	0	0.00236734	0	0	0.00710338	0.00927773	0.00618623	0	9.47e-05	0.0577845	0	0.00512366	0.00312346	0	0
TCGA-OR-A5L8-01	0.100791	0.100459	0.210434	0.110567	0.0438737	0.485732	0.0817921	0	0.0894157	0	0.101281	0.181595	0	0	0	0	0.0434403	0.0394258	0.065981	0	0.0107811	0.345495	0	0.0407929	0	0	0	0	0.00658199	0	0.00719548	0	0.0081503	0.0146134	0	0	0	0	0.00349574	0.00317269	0.00530964	0	0.000867579	0.0278027	0	0.0032827	0	0	0
TCGA-OR-A5L9-01	0.0982715	0.112087	0.21673	0.104231	0.0487731	0.474195	0.0214632	0	0	0.171091	0	0.240275	0	0	0.0154046	0	0	0.0327724	0.0428879	0	0.00986599	0.394645	0	0.00534207	0.0662529	0	0	0	0.00157084	0	0	0.0125217	0	0.0175852	0	0	0.00112743	0	0	0.00239853	0.00313886	0	0.000722068	0.0288831	0	0.000390973	0.00484888	0	0
TCGA-OR-A5LA-01	0.102224	0.10733	0.220571	0.111128	0.0834262	0.459803	0	0.000980906	0.0239266	0.146036	0	0.182918	0	0.00465199	0.0129963	0	0	0.0490499	0.0110333	0	0.00862338	0.373488	0	0	0.186296	0	0	0	0	0.000162564	0.00396532	0.0242024	0	0.0303147	0	0.000770968	0.00215386	0	0	0.00812899	0.00182853	0	0.00142914	0.0618977	0	0	0.0308746	0	0
TCGA-OR-A5LB-01	0.105241	0.0994885	0.207924	0.107792	0.0550766	0.463091	0	0.00652328	0.183112	0.0840182	0.0355394	0	0	0	0	0	0.0342516	0.0298525	0.00438271	0.00889722	0.00447285	0.489141	0	0.0345184	0.0640266	0	0.0212638	0	0	0.000574641	0.0161305	0.00740124	0.0031307	0	0	0	0	0	0.00301726	0.00262973	0.000386077	0.000783764	0.000394017	0.0430889	0	0.00304075	0.00564016	0	0.00187315
TCGA-OR-A5LC-01	0.0926808	0.126378	0.213626	0.107739	0.061275	0.467788	0.0453746	0	0.083519	0.0493621	0	0	0	0.0382809	0	0.024989	0	0.0190029	0	0.19883	0.046994	0.488864	0	0	0	0.00478342	0	0	0.00525345	0	0.00966978	0.00571512	0	0	0	0.00443214	0	0.00289321	0	0.00220015	0	0.0230204	0.00544094	0.0566005	0	0	0	0.000553822	0
TCGA-OR-A5LD-01	0.102159	0.0960147	0.206673	0.106951	0.0398694	0.46414	0.0991568	0	0.203891	0.0115741	0	0.00295816	0	0.107703	0	0	0.0206288	0.0628079	0.163215	0.0277562	0.00667994	0.218385	0	0.0543698	0.0208742	0	0	0	0.0044943	0	0.0092414	0.0005246	0	0.000134079	0	0.00488165	0	0	0.000935006	0.00284678	0.00739775	0.00125805	0.000302769	0.00989835	0	0.00246432	0.000946125	0	0
TCGA-OR-A5LE-01	0.10245	0.086857	0.225925	0.111417	0.04676	0.460573	0.0829083	0	0.164125	0	0	0	0	0.143195	0	0	0	0.0578319	0.0215532	0	0	0.151226	0	0.30715	0.0196958	0	0.0523149	0	0.00420801	0	0.00833016	0	0	0	0	0.00726788	0	0	0	0.00293526	0.00109393	0	0	0.00767546	0	0.0155894	0.000999663	0	0.00265524
TCGA-OR-A5LG-01	0.108969	0.107195	0.207126	0.112411	0.0872909	0.467706	0.0195868	0	0.0087656	0.0395604	0	0.180762	0	0.000609657	0.00136916	0	0.0205253	0	0.037011	0	0.00544341	0.590851	0	0.0039624	0.0915532	0	0	0	0.00337232	0	0.0015092	0.00681123	0	0.0311223	0	0.000104966	0.000235732	0	0.0035339	0	0.0063723	0	0.000937208	0.101729	0	0.000682219	0.015763	0	0
TCGA-OR-A5LH-01	0.110854	0.0924529	0.223071	0.111012	0.0731826	0.483873	0.0684152	0	0.032786	0.149765	0	0.123634	0	0.0339063	0	0.057021	0	0.0416378	0.105488	0	0.0164653	0.280441	0	0.0164469	0	0.0739936	0	0	0.0161463	0	0.00773763	0.0353451	0	0.0291782	0	0.00800203	0	0.0134572	0	0.00982669	0.0248957	0	0.00388589	0.0661853	0	0.00388153	0	0.0174628	0
TCGA-OR-A5LJ-01	0.109322	0.109169	0.221969	0.103822	0.0630644	0.476616	0.0413175	0	0.0672551	0.243793	0	0.0255935	0	0.0992673	0.00531105	0	0	0.060273	0.0234357	0	0.0780149	0.260662	0	0.0950766	0	0	0	0	0.00950127	0	0.0154658	0.0560619	0	0.00588541	0	0.0228272	0.00122131	0	0	0.0138602	0.00538921	0	0.0179401	0.0599412	0	0.0218636	0	0	0
TCGA-OR-A5LK-01	0.121709	0.124944	0.205408	0.111194	0.103574	0.509736	0	0	0.0416207	0.162581	0	0.126992	0	0.0158159	0	0.00761169	0	0.045337	0.0587186	0	0.0156896	0.422691	0.00753072	0.000711904	0.0911772	0.00352272	0	0	0	0	0.0122988	0.0480421	0	0.0375257	0	0.00467354	0	0.00224923	0	0.0133969	0.0173511	0	0.00463621	0.124904	0.0022253	0.000210365	0.0269425	0.00104095	0
TCGA-OR-A5LL-01	0.104197	0.0912169	0.21659	0.113282	0.0749378	0.460617	0	0	0.0867552	0.0795797	0.149884	0.238946	0	0	0	0	0.0203911	0.0539471	0.0268596	0	0	0.237914	0.00198151	0.0395841	0.0641576	0	0	0	0	0	0.0102685	0.00941917	0.0177405	0.028282	0	0	0	0	0.00241352	0.00638525	0.00317914	0	0	0.0281598	0.000234534	0.00468523	0.00759378	0	0
TCGA-OR-A5LM-01	0.105782	0.102964	0.201564	0.110076	0.0564226	0.467417	0.0610547	0	0	0.141011	0	0.224513	0.00209966	0	0.0680119	0	0	0	0.048934	0	0.000529869	0.356521	0	0	0.0831764	0	0	0.0141482	0.00613945	0	0	0.0141796	0	0.0225762	0.000211134	0	0.00683904	0	0	0	0.00492063	0	5.33e-05	0.0358506	0	0	0.00836393	0	0
TCGA-OR-A5LN-01	0.10558	0.118787	0.212294	0.109988	0.0633713	0.486695	0	0	0.0273245	0.199363	0	0.134248	0	0.060457	0.0115315	0.0142166	0	0.0349772	0.0503498	0	0.0656661	0.382422	0	0.00302869	0.0164159	0	0	0	0	0	0.00403589	0.0294464	0	0.0198287	0	0.00892964	0.00170323	0.00209983	0	0.00516622	0.00743679	0	0.00969903	0.0564846	0	0.000447345	0.00242467	0	0
TCGA-OR-A5LO-01	0.097271	0.103078	0.204553	0.103928	0.0625187	0.466268	0.0140299	0	0.173961	0.0301638	0.118701	0.131775	0	0.0128462	0	0	0	0.0678026	0.0275016	0	0	0.33193	0	0.0841167	0.00717258	0	0	0	0.000945557	0	0.0117242	0.00203291	0.00799997	0.00888106	0	0.000865776	0	0	0	0.00456961	0.00185349	0	0	0.0223706	0	0.0056691	0.000483401	0	0
TCGA-OR-A5LP-01	0.120759	0.135151	0.232441	0.0975071	0.0917317	0.518551	0.0134817	0	0.0233962	0.0443108	0	0.19335	0	0.000532621	0	0	0	0.0323645	0.0743694	0	0.0287977	0.436432	0	0.0641116	0.088853	0	0	0	0.00415342	0	0.00720786	0.0136512	0	0.059567	0	0.000164089	0	0	0	0.00997081	0.0229116	0	0.00887196	0.134455	0	0.0197514	0.0273737	0	0
TCGA-OR-A5LR-01	0.0948934	0.124055	0.221465	0.104779	0.0644433	0.502093	0.0261273	0	0.0863203	0.0640866	0	0.255776	0	0	0	0	0	0.0440675	0.0506872	0	0.0150045	0.402362	0	0.00553234	0.0335596	0.0148856	0	0.00159107	0.00496807	0	0.0164137	0.012186	0	0.0486355	0	0	0	0	0	0.00837939	0.00963812	0	0.00285309	0.0765087	0	0.00105197	0.00638131	0.00283047	0
TCGA-OR-A5LS-01	0.10328	0.0983895	0.21564	0.108766	0.0562881	0.461322	0.0116849	0	0.126445	0.00302277	0.12404	0.106024	0	0	0	0	0	0.0423354	0.0331419	0	2.69e-05	0.43613	0	0.0705109	0.0466378	0	0	0	0.00108103	0	0.0116981	0.000279652	0.0114756	0.00980883	0	0	0	0	0	0.00391667	0.00306613	0	2.48e-06	0.0403487	0	0.00652333	0.00431471	0	0
TCGA-OR-A5LT-01	0.106025	0.105162	0.20236	0.106926	0.0488426	0.477458	0.00163771	0	0.0428431	0.0938248	0	0.21034	0	0.0190946	0.0230808	0	0.0290467	0.0259617	0.0934834	0	0	0.274845	0	0	0.180966	0	0.00487574	0	0.000142596	0	0.00373037	0.00816937	0	0.0183144	0	0.00166258	0.00200965	0	0.00252911	0.0022605	0.00813964	0	0	0.0239309	0	0	0.0157568	0	0.000424534
TCGA-OU-A5PI-01	0.120174	0.0974901	0.215782	0.106947	0.0501379	0.48762	0	0	0.0587229	0.0475268	0	0.199471	0	0	0	0	0	0.073377	0.171648	0	0.00254072	0.417038	0	0.0132592	0	0.0164162	0	0	0	0	0.00988932	0.00800382	0	0.0335922	0	0	0	0	0	0.0123572	0.0289066	0	0.000427874	0.0702319	0	0.00223293	0	0.0027646	0
TCGA-P6-A5OF-01	0.101506	0.118852	0.211397	0.110537	0.0626264	0.487402	0.0349154	0	0.0569977	0.0321347	0	0.282148	0	0	0	0	0.0270776	0.00685142	0.188422	0	0.00478479	0.310165	0	0.0379755	0.0185276	0	0	0	0.00919179	0	0.0150052	0.00845976	0	0.074278	0	0	0	0	0.00712842	0.0018037	0.0496039	0	0.00125964	0.0816538	0	0.0099974	0.00487756	0	0
TCGA-P6-A5OG-01	0.127451	0.126992	0.296253	0.171051	0.193247	0.46274	0.00296448	0	0.0174242	0.149532	0	0	0.00411462	0.0335966	0.00408248	0	0.0378734	0.0146412	0	0.193823	0.0433669	0.3697	0	0	0	0.064654	0	0.0642265	0.00306967	0	0.0180425	0.154838	0	0	0.00426062	0.0347887	0.00422734	0	0.0392173	0.0151607	0	0.200701	0.0449057	0.382819	0	0	0	0.0669482	0
TCGA-PA-A5YG-01	0.103836	0.120085	0.237199	0.114924	0.114776	0.474421	0.00810362	0	0.0148699	0.104085	0	0.121757	0	0.0209169	0	0.0332273	0	0.0790705	0.0451806	0	0.00147248	0.439812	0	0.00649171	0.10834	0.0166716	0	0	0.00353801	0	0.00649215	0.0454434	0	0.0531588	0	0.00913226	0	0.0145069	0	0.0345219	0.0197257	0	0.000642879	0.192021	0	0.00283426	0.0473011	0.00727876	0
TCGA-PK-A5H8-01	0.102568	0.107582	0.211563	0.116535	0.0801442	0.463206	0	0.00180641	0.0039336	0.0102326	0	0.150667	0	0.0133954	0	0	0	0.0688559	0.164313	0	0	0.446111	0	0.0122148	0	0.122326	0.00614391	0	0	0.000255265	0.00055586	0.00144597	0	0.0212908	0	0.00189291	0	0	0	0.00973007	0.0232192	0	0	0.0630403	0	0.00172609	0	0.017286	0.000868201
TCGA-PK-A5H9-01	0.118357	0.100547	0.214691	0.0945007	0.101003	0.574085	0.0862339	0	0.10803	0.077917	0	0.135898	0	0.00723721	0.00273126	0	0	0.0788489	0.0788917	0	0.00866378	0.326794	0	0.00701878	0.0650052	0.0119834	0	0.00474717	0.0279726	0	0.0350428	0.0252748	0	0.0440827	0	0.00234761	0.000885968	0	0	0.0255771	0.0255909	0	0.00281036	0.106006	0	0.00227676	0.0210864	0.00388719	0
TCGA-PK-A5HA-01	0.127188	0.103786	0.223873	0.101562	0.130137	0.499166	0.00903639	0	0	0.087394	0	0.108161	0.00660792	0.00611964	0.0107591	0	0.0182403	0	0.0289442	0	0.000113207	0.696568	0.00469797	0	0.0233575	0	0	0	0.00198948	0	0	0.0192409	0	0.0238131	0.00145482	0.00134732	0.00236875	0	0.00401583	0	0.00637245	0	2.49e-05	0.153359	0.00103432	0	0.00514246	0	0
TCGA-PK-A5HB-01	0.104343	0.111003	0.205713	0.110618	0.0603706	0.469554	0.049016	0	0.123644	0.00571625	0	0.235785	0	0	0	0	0.0502924	0.00355123	0.0388719	0	0	0.30953	0	0.143548	0.0400453	0	0	0	0.00535213	0	0.0135009	0.000624166	0	0.0257458	0	0	0	0	0.00549151	0.000387764	0.00424449	0	0	0.0337981	0	0.0156742	0.00437261	0	0
TCGA-2F-A9KO-01	0.14054	0.157061	0.181895	0.163015	0.0531916	0.52192	0	0.0437105	0.0635543	0.262947	0	0.0702604	0.0707036	0.133747	0.0283064	0	0	0.0471496	0.0146923	0.0273207	0.103042	0.112078	0.00655569	0.0112407	0	0.00469168	0	0	0	0.0356229	0.051795	0.214295	0	0.0572603	0.0576215	0.109	0.023069	0	0	0.0384256	0.0119739	0.0222656	0.0839763	0.0913405	0.00534271	0.00916084	0	0.00382359	0
TCGA-2F-A9KP-01	0.069467	0.089542	0.139385	0.0681886	0.00716309	0.35978	0.117556	0	0.245357	0.0513178	0	0.0919833	0	0.0548586	0.0218761	0	0.00538	0.0174912	0.0526577	0	0	0.145079	0	0.138561	0.00381593	0.0219302	0	0.0321367	0.0161925	0	0.0337962	0.00706867	0	0.0126701	0	0.00755639	0.00301328	0	0.000741057	0.00240929	0.00725323	0	0	0.0199836	0	0.0190858	0.000525618	0.00302074	0
TCGA-2F-A9KQ-01	0.0805521	0.0880353	0.132564	0.0719312	0.00540522	0.386633	0	0	0.066976	0.0895847	0	0.0775527	0	0.0649902	0.0680359	0	0	0	0.110932	0.0725796	0	0.101106	0.0121221	0.115138	0.217587	0	0.00339602	0	0	0	0.0075944	0.010158	0	0.00879368	0	0.00736923	0.00771458	0	0	0	0.0125785	0.00822979	0	0.0114644	0.00137453	0.0130555	0.0246722	0	0.000385074
TCGA-2F-A9KR-01	0.0917628	0.116996	0.121322	0.105308	0.0571932	0.345986	0	0	0.280105	0.0993575	0	0.0525305	0	0.191772	0	0	0.00980981	0.0667808	0.0619784	0	0.000912524	0.111178	0	0.0998736	0	0.00775557	0	0.0179469	0	0	0.0776295	0.0275364	0	0.0145586	0	0.0531485	0	0	0.00271874	0.0185079	0.017177	0	0.000252901	0.0308125	0	0.0276795	0	0.00214942	0
TCGA-2F-A9KT-01	0.0531748	0.0939466	0.209812	0.106534	0.0311135	0.46254	0	0	0.112087	0.0634969	0	0.0360758	0	0.0954008	0.0165862	0	0.0144777	0.042436	0.0426081	0.170741	0.0469056	0.140311	0	0	0	0.113883	0	0.104992	0	0	0.0197442	0.0111851	0	0.0063548	0	0.016805	0.00292168	0	0.00255026	0.00747515	0.00750547	0.0300762	0.00826249	0.024716	0	0	0	0.0200606	0
TCGA-2F-A9KW-01	0.00379409	0.140416	0.164981	0.112702	0.1348	0.482808	0.0809287	0	0.010967	0.00741096	0	0.059173	0	0.0091899	0.0322616	0	0	0.0161928	0.00660198	0.203788	0.0208462	0.346901	0	0.0702227	0	0.0787563	0.0159896	0.0407711	0.0313686	0	0.00425091	0.00287255	0	0.0229359	0	0.00356208	0.0125049	0	0	0.00627644	0.00255898	0.0789897	0.00808017	0.134461	0	0.0272189	0	0.0305266	0.00619768
TCGA-4Z-AA7M-01	0.0169017	0.121334	0.18375	0.0602145	0.148341	0.301803	0.0524846	0	0.165538	0.0583567	0.168712	0	0	0	0.012009	0	0.0683304	0	0.0118117	0.173449	0.0387121	0.201382	0.00237206	0	0	0.0468431	0	0	0.009693	0	0.0305721	0.0107775	0.0311582	0	0	0	0.00221785	0	0.0126195	0	0.00218143	0.032033	0.00714945	0.0371917	0.000438079	0	0	0.00865112	0
TCGA-4Z-AA7N-01	0.705187	0.655302	0.0592433	0.227038	0	0.798373	0.204447	0.158945	0.0128619	0.106963	0	0.110978	0.00396957	0.0646178	0.0717362	0	0	0.0449779	0.0140669	0.0810382	0.0230758	0.0941645	0	0.005419	0	0.00273879	0	0	0.350119	0.272197	0.0220263	0.183177	0	0.190052	0.00679797	0.110659	0.12285	0	0	0.0770256	0.0240898	0.13878	0.0395177	0.161259	0	0.00928015	0	0.00469023	0
TCGA-4Z-AA7O-01	0.0964297	0.105382	0.174802	0.0947233	0	0.403707	0	0.0318795	0.113055	0.190205	0	0.130425	0	0.157917	0	0.00257382	0	0.0719869	0.00433206	0	0.0102982	0.185372	0.00438239	0.07313	0.00198955	0.0152648	0	0.00718751	0	0.010522	0.0373145	0.0627786	0	0.0430478	0	0.0521217	0	0.000849507	0	0.0237598	0.00142983	0	0.003399	0.0611833	0.00144644	0.0241371	0.000656664	0.00503824	0
TCGA-4Z-AA7Q-01	0.133957	0.119044	0.191676	0.143309	0.0569185	0.5151	0	0.00938246	0.05848	0.217734	0	0	0	0.13319	0.0425875	0	0	0.0712176	0.0168248	0	0.242716	0.171245	0	0.00821205	0.0281712	0	0	0.000238291	0	0.00560339	0.0349255	0.130035	0	0	0	0.0795438	0.0254341	0	0	0.0425326	0.0100481	0	0.144955	0.102271	0	0.0049044	0.0168244	0	0
TCGA-4Z-AA7R-01	0.0790917	0.112839	0.117107	0.080984	0.056862	0.406902	0.0225942	0	0.148411	0.0335891	0	0	0	0.10768	0.0211416	0	0.0343006	0	0	0.101444	0	0.362923	0	0.0490537	0	0.118509	0	0.000353607	0.00363556	0	0.0238804	0.0054047	0	0	0	0.0173264	0.00340183	0	0.00551919	0	0	0.016323	0	0.0583966	0	0.00789306	0	0.0190689	0
TCGA-4Z-AA7S-01	0.0821835	0.057805	0.205155	0.063908	0.0235326	0.345554	0.00708686	0.0341265	0.0457398	0.131974	0.14099	0	0	0.258988	0	0	0	0.0423754	0.0287652	0	0	0.139136	0	0.0769979	0.0938192	0	0	0	0.00083967	0.00404339	0.00541937	0.0156367	0.0167049	0	0	0.0306856	0	0	0	0.00502075	0.00340818	0	0	0.0164852	0	0.00912292	0.0111159	0	0
TCGA-4Z-AA7W-01	0.244507	0.0838148	0.438948	0.170916	0	0.752009	0	0	0.0187935	0.311221	0	0	0.160177	0.128136	0	0	0	0.172434	0.0160984	0	0.0566836	0.121916	0.00222727	0.0123136	0	0	0	0	0	0	0.0112433	0.186189	0	0	0.0958267	0.0766581	0	0	0	0.10316	0.00963095	0	0.0339112	0.0729365	0.00133247	0.00736665	0	0	0
TCGA-4Z-AA7Y-01	0.0982111	0.0650592	0.208403	0.109415	0.0637052	0.441903	0	0.0141531	0.106494	0.0461877	0	0.0539943	0	0.0614401	0.034076	0	0	0.024787	0.0351322	0	0	0.170792	0.252865	0.125515	0	0.0735175	0.00104716	0	0	0.00153113	0.0115208	0.00499672	0	0.00584126	0	0.00664676	0.00368644	0	0	0.00268153	0.0038007	0	0	0.0184767	0.0273556	0.0135785	0	0.00795333	0.000113285
TCGA-4Z-AA80-01	0.0549885	0.0610181	0.186052	0.107663	0.0352942	0.379107	0.0605998	0	0.138715	0.13716	0	0	0	0.178087	0.0137371	0	0.0257342	0.030797	0	0	0.0841724	0.203332	0	0.0583935	0	0.0681047	0	0.00116723	0.0103537	0	0.0237	0.0234343	0	0	0	0.0304268	0.00234703	0	0.00439679	0.00526179	0	0	0.0143812	0.03474	0	0.00997675	0	0.0116359	0
TCGA-4Z-AA81-01	0.0237712	0.133366	0.168999	0.117624	0	0.501843	0.00038554	0	0.0226402	0.274189	0	0	0.0640884	0.19034	0	0	0	0.10858	0.00845279	0	0	0.113707	0	0.211565	0	0.00605126	0	0	9.96e-05	0	0.00584813	0.0708251	0	0	0.0165545	0.0491663	0	0	0	0.028047	0.00218342	0	0	0.0293714	0	0.0546488	0	0.00156308	0
TCGA-4Z-AA82-01	0.0480697	0.180474	0.282733	0.140322	0.00202034	0.795064	0	0.0108798	0.0878151	0.00529023	0	0.0943845	0	0.0648087	0.0136742	0	0	0.0586932	0.0154148	0.0178321	0	0.163562	0.188684	0.189312	0.0849873	0	0	0.00466208	0	0.00491253	0.039651	0.00238869	0	0.0426172	0	0.0292629	0.00617426	0	0	0.0265016	0.00696021	0.0080517	0	0.0738527	0.0851959	0.0854798	0.0383741	0	0
TCGA-4Z-AA83-01	0.0502029	0.149697	0.077941	0.127756	0	0.452514	0	0	0.061595	0.0677101	0	0	0	0.0960518	0.0450801	0	0	0.102158	0	0.107848	0.0398119	0.23262	0	0.103869	0	0.111951	0	0.0313055	0	0	0.0164755	0.0181112	0	0	0	0.0256921	0.0120581	0	0	0.0273255	0	0.0288473	0.010649	0.0622216	0	0.027783	0	0.0299448	0
TCGA-4Z-AA84-01	0.0226193	0.152967	0.16363	0.066106	0.0181514	0.474361	0.029333	0.0015069	0.157749	0.0999702	0	0	0	0.11567	0	0	0.0284059	0.0223463	0	0.182843	0.0152519	0.247602	0	0.0268318	0	0.0659447	0	0.00654532	0.00516952	0.000265569	0.027801	0.0176183	0	0	0	0.0203851	0	0	0.00500614	0.00393821	0	0.0322235	0.00268793	0.0436362	0	0.00472872	0	0.0116218	0
TCGA-4Z-AA86-01	0.0507131	0.187767	0.265578	0.292713	0.0487535	0.873211	0.000336528	0.00414469	0.00471091	0.104004	0	0.0517617	0.0326757	0.0595899	0.0196113	0	0.0147698	0.0202433	0	0.194199	0.0839336	0.247126	0	0	0	0.160131	0	0.00276138	0.000376832	0.00464107	0.00527511	0.11646	0	0.0579608	0.0365891	0.0667266	0.02196	0	0.0165387	0.0226677	0	0.217457	0.0939857	0.276723	0	0	0	0.179309	0
TCGA-4Z-AA87-01	0.0200434	0.117445	0.137743	0.0520922	0.00399343	0.351963	0	0.00200966	0.107305	0.164557	0	0	0.00558925	0.0645595	0.00825338	0.0151853	0	0.0595616	0.00882618	0.0634281	0.0782101	0.264515	0.0807534	0	0	0.0772465	0	0	0	0.000513549	0.0274207	0.0420511	0	0	0.00142828	0.0164976	0.00210907	0.00388046	0	0.0152204	0.00225545	0.0162084	0.0199859	0.0675943	0.0206358	0	0	0.0197396	0
TCGA-4Z-AA89-01	0.0769174	0.11306	0.0967904	0.0728666	0	0.354095	0	0	0.0530565	0.180485	0	0	0	0.22409	0	0	0	0.0610367	0.0154673	0	0.113207	0.286976	0	0.0531391	0	0.0110966	0	0.00144653	0	0	0.0054041	0.0183834	0	0	0	0.0228248	0	0	0	0.00621693	0.00157544	0	0.0115308	0.0292301	0	0.00541251	0	0.00113025	0
TCGA-5N-A9KI-01	0.088106	0.211574	0.179462	0.13618	0.134215	0.536031	0.00789942	0.0848201	0.00266112	0.0512057	0	0.0587033	0	0.0698236	0.0177788	0	0	0.0527766	0	0.133367	0.0204437	0.323226	0	0.0559268	0.0794632	0	0	0.0419047	0.00332707	0.0357244	0.00112081	0.0215668	0	0.0247246	0	0.0294082	0.00748803	0	0	0.0222284	0	0.0561713	0.00861047	0.136136	0	0.0235552	0.0334682	0	0
TCGA-5N-A9KM-01	0.113086	0.0592886	0.207423	0.136364	0.130416	0.439912	0	0	0.0908712	0.213095	0	0.0915339	0	0.0920841	0	0.0769602	0	0.0723504	0.000114922	0.0330847	0.029926	0.181927	0.00273915	0	0.107499	0	0.00781354	0	0	0	0.0261025	0.0612109	0	0.0262928	0	0.0264509	0	0.0221066	0	0.0207824	3.3e-05	0.00950349	0.00859615	0.0522581	0.000786813	0	0.0308789	0	0.00224442
TCGA-BL-A0C8-01	0.0547059	0.0842754	0.134894	0.0729384	0.0929077	0.381007	0.020502	0	0	0.0350594	0	0.0736288	0	0.0683182	0.0548427	0	0.111983	0	0.117751	0	0.00089559	0.447738	0	0.0324845	0	0.0265337	0	0.0102635	0.00361452	0	0	0.00618099	0	0.0129808	0	0.0120445	0.00966879	0	0.0197426	0	0.0207596	0	0.000157893	0.0789364	0	0.00572703	0	0.0046779	0
TCGA-BL-A13I-01	0	0.261581	0.139132	0.203186	0.67855	0.756425	0.00846448	0	0	0.0313062	0	0.167484	0	0.0173166	0.0184443	0.00618339	0	0	0.00190026	0	0.014078	0.658487	0.000841766	0	0.0262732	0.0459503	0	0.00327001	0.00679412	0	0	0.0251283	0	0.134433	0	0.0138994	0.0148046	0.00496317	0	0	0.00152526	0	0.0112999	0.528543	0.000675654	0	0.0210885	0.0368826	0
TCGA-BL-A13J-11	0.0117431	0.13622	0.285469	0.163696	0.0872709	0.655946	0.0596079	0	0	0	0	0.0816872	0	0.00580136	0	0	0	0.0388498	0.0592141	0	0.00331181	0.431827	0	0	0.268036	0.0178215	0	0.0338432	0.0119	0	0	0	0	0.0163078	0	0.00115817	0	0	0	0.00775586	0.0118213	0	0.00066116	0.0862088	0	0	0.0535099	0.00355784	0
TCGA-BL-A13J-01	0.0489146	0.0966079	0.148215	0.104299	0.0893434	0.368251	0	0.0093261	0.094686	0.100846	0	0	0.0749593	0.0468106	0.0089365	0	0.0457514	0	0.000608379	0.0700609	0.0678806	0.324791	0	0.0531424	0.0899077	0	0	0.0122937	0	0.00240839	0.0244519	0.0260426	0	0	0.0193577	0.0120885	0.00230778	0	0.011815	0	0.000157109	0.0180927	0.0175297	0.0838747	0	0.0137236	0.023218	0	0
TCGA-BL-A3JM-01	0.0826206	0.10763	0.205402	0.0900521	0.109632	0.402738	0.0027394	0	0.00219731	0.198658	0	0	0	0.125107	0.0255585	0	0	0.0379995	0.0240634	0.342333	0.0612808	0.165949	0	0	0.0141149	0	0	0	0.000908361	0	0.000728609	0.0658731	0	0	0	0.0414843	0.00847499	0	0	0.0126003	0.00797922	0.113514	0.0203202	0.0550272	0	0	0.00468036	0	0
TCGA-BL-A5ZZ-01	0	0.0945617	0.314032	0.174703	0.174438	0.624676	0.00421722	0	0.0295962	0.0154903	0	0.00969981	0	0.0488991	0.0386038	0	0.0365499	0.00285099	0	0.398224	0	0.361916	0	0.00630048	0	0.034243	0	0.0134087	0.00285598	0	0.0200431	0.0104903	0	0.00656891	0	0.0331155	0.0261433	0	0.0247523	0.00193075	0	0.269686	0	0.245097	0	0.00426681	0	0.02319	0
TCGA-BT-A0S7-01	0.0671015	0.078169	0.151652	0.0588985	0.0463766	0.361705	0.0298995	0.0309691	0.0165893	0.0561016	0	0.186402	0	0.115113	0	0	0	0.0124624	0	0.0508129	0.0141711	0.419398	0	0	0	0.0574375	0	0.0106436	0.00614863	0.00636858	0.00341147	0.0115369	0	0.0383323	0	0.0236721	0	0	0	0.00256281	0	0.0104493	0.00291418	0.0862463	0	0	0	0.0118116	0
TCGA-BT-A0YX-01	0.0757253	0.0760487	0.199694	0.158911	0.0962519	0.41883	0.0258858	0	0.0518521	0.179717	0	0.0939304	0.0611104	0.0619727	0.0177507	0	0.0242093	0.0367224	0.0272257	0	0.068024	0.198248	0.0333674	0.0278642	0	0.0708456	0	0.0212748	0.0109054	0	0.0218446	0.0757123	0	0.0395717	0.025745	0.0261083	0.00747813	0	0.0101991	0.0154707	0.0114698	0	0.0286576	0.0835194	0.0140573	0.0117388	0	0.0298463	0
TCGA-BT-A20J-01	0.370522	0.299907	0.122114	0.2545	0.0821715	0.96457	0.00620686	0.0030064	0.0120223	0.123318	0	0.143521	0	0.0567341	0.0389413	0	0	0.0599271	0.0131841	0.0689913	0.126708	0.306219	0.00424173	0	0	0.0369787	0	0	0.00443904	0.00215013	0.00859813	0.0881951	0	0.102644	0	0.0405753	0.0278502	0	0	0.0428589	0.00942903	0.0493415	0.0906196	0.219003	0.00303361	0	0	0.0264466	0
TCGA-BT-A20N-11	0	0.105026	0.284177	0.219975	0	0.791338	0.0292062	0.0379151	0	0.0201725	0	0.268698	0	0.0218797	0	0	0	0.0648358	0.0714688	0	0.00790273	0.319814	0	0.00811827	0.111779	0.00476223	0	0.0334477	0.00978567	0.0127036	0	0.00675888	0	0.0900284	0	0.0073309	0	0	0	0.0217235	0.0239459	0	0.00264785	0.107155	0	0.00272006	0.0374522	0.0015956	0
TCGA-BT-A20N-01	0.0593584	0.0622039	0.184126	0.0331344	0.0985924	0.498188	0	0	0.167805	0.12696	0	0.0538321	0	0.0547949	0	0	0	0	0.0275137	0	0.162652	0.27074	0.0168426	0.0120929	0	0.0908582	0	0.0159088	0	0	0.0260514	0.0197104	0	0.00835736	0	0.00850684	0	0	0	0	0.00427147	0	0.0252515	0.0420319	0.00261478	0.00187741	0	0.0141056	0
TCGA-BT-A20O-01	0.41504	0.0764981	0.836185	0.369111	0.337488	1.42858	0.0332624	0	0.0300517	0.260226	0	0.063913	0.100417	0.0289551	0	0.0525056	0	0.0370532	0	0	0.0846748	0.272678	0.00618347	0	0.0108147	0.0133697	0	0.00589504	0.0534958	0	0.0483321	0.41852	0	0.102791	0.161501	0.0465684	0	0.0844447	0	0.0595926	0	0	0.136182	0.438548	0.00994486	0	0.0173933	0.0215024	0
TCGA-BT-A20P-01	0.0616928	0.104417	0.0761525	0.0691425	0.00179219	0.350458	0.000842329	0	0.0208039	0.014741	0	0.258438	0	0.117209	0.0750882	0	0	0.0337597	0.208358	0.209182	0.013745	0	0	0.0194196	0	0	0.0284145	0	8.49e-05	0	0.00209616	0.00148527	0	0.0260397	0	0.0118097	0.00756575	0	0	0.00340156	0.0209937	0.0210768	0.00138492	0	0	0.00195668	0	0	0.002863
TCGA-BT-A20Q-11	0.0123348	0.133733	0.228769	0.108636	0	0.738557	0.0013384	0.00315365	0	0.0374868	0	0.228596	0	0.00651209	0.00476152	0	0	0.0470335	0.0916099	0	0.00180134	0.229018	0.00128821	0	0.347401	0	0	0	0.000139988	0.000329851	0	0.00392087	0	0.0239097	0	0.000681122	0.000498024	0	0	0.0049194	0.0095818	0	0.000188408	0.0239537	0.000134739	0	0.0363358	0	0
TCGA-BT-A20Q-01	0.109584	0.145973	0.162112	0.131402	0.0626817	0.502949	0	0.00277043	0.147063	0.139113	0	0.0654515	0	0.0849961	0.0487681	0	0	0.0500489	0.0229541	0.0071986	0.0814221	0.326724	0.00294535	0.0118762	0	0.00866896	0	0	0	0.00149671	0.07945	0.0751548	0	0.0353598	0	0.0459187	0.0263467	0	0	0.0270386	0.0124008	0.00388901	0.0439878	0.176511	0.00159121	0.00641603	0	0.00468336	0
TCGA-BT-A20R-11	0	0	0.301237	0.332872	0	0.736226	0.00199368	0.000441649	0	0	0	0.2597	0	0.0036148	0	0	0	0.0606621	0.036389	0	0.0039964	0.168694	0	0.00730997	0.348227	0.108972	0	0	0.000407534	9.03e-05	0	0	0	0.0530859	0	0.000738911	0	0	0	0.0124001	0.00743838	0	0.000816916	0.0344831	0	0.00149425	0.0711821	0.0222752	0
TCGA-BT-A20R-01	0.0318407	0.106678	0.19122	0.132191	0.230461	0.497413	0	0.00322021	0.00628534	0.0689315	0	0.0885366	0	0.0300565	0.0192314	0	0	0.00123913	0	0.549471	0.0102819	0.196864	0	0	0.025882	0	0	0	0	0.00136838	0.00267086	0.0292914	0	0.0376223	0	0.0127721	0.00817207	0	0	0.000526548	0	0.233489	0.00436912	0.0836546	0	0	0.0109982	0	0
TCGA-BT-A20T-01	0.0939944	0.1312	0.115842	0.100684	0	0.438284	0	0.0217254	0.0457138	0.149336	0	0.131233	0	0.0980175	0.0454074	0	0	0.103365	0.00299119	0	0.0763817	0.227709	0.0466603	0.0162332	0.0333266	0	0	0.00189997	0	0.00780951	0.0164325	0.0536812	0	0.0471736	0	0.0352338	0.0163224	0	0	0.037156	0.00107523	0	0.0274565	0.0818533	0.0167728	0.00583528	0.0119797	0	0
TCGA-BT-A20U-11	0.0461442	0.0990985	0.160081	0.120165	0.00959285	0.350442	0.05406	0.103435	0.0560491	0.158253	0	0.212226	0	0.0692409	0	0	0	0.122462	0.000599833	0.00647082	0.013254	0.1147	0.0143519	0.0111972	0.0636994	0	0	0	0.0181197	0.0346691	0.0187864	0.053043	0	0.0711334	0	0.023208	0	0	0	0.0410464	0.00020105	0.00216887	0.00444245	0.038445	0.00481042	0.00375306	0.0213506	0	0
TCGA-BT-A20U-01	0.0815303	0.11301	0.130249	0.15839	0.0524556	0.413878	0	0.0061264	0.0644047	0.0873952	0	0.0750997	0	0.0754799	0.0617359	0	0	0.0380162	0	0.197827	0.0704934	0.283507	0.0116563	0	0.00762849	0	0	0.0206302	0	0.00188991	0.0198679	0.0269602	0	0.0231672	0	0.0232845	0.0190447	0	0	0.0117274	0	0.0610267	0.0217462	0.087458	0.00359581	0	0.00235328	0	0
TCGA-BT-A20V-01	0.122663	0.154808	0.184177	0.147511	0.0756491	0.464323	0	0.0177365	0.00894154	0.144321	0	0.0910771	0	0.0827294	0.0104152	0	0	0.0986666	0.0711572	0	0.0788307	0.188142	0.0148351	0.186762	0	0.00638564	0	0	0	0.00592638	0.00298768	0.0482227	0	0.030432	0	0.0276428	0.00348009	0	0	0.0329679	0.0237761	0	0.0263401	0.0628648	0.00495693	0.0624035	0	0.00213366	0
TCGA-BT-A20W-11	0.0655767	0.200297	0.34366	0.174564	0.0754669	0.71051	0.00499405	0.0160746	0.0071245	0.208393	0	0.202321	0	0.0489387	0.0411476	0.0343186	0	0.0910147	0.0277897	0	0.0318281	0.161659	0	0.0139841	0.110413	0	0	0	0.00484451	0.0155932	0.00691117	0.202153	0	0.196263	0	0.0474733	0.0399155	0.033291	0	0.0882894	0.0269576	0	0.030875	0.156818	0	0.0135654	0.107107	0	0
TCGA-BT-A20W-01	0.0676271	0.154092	0.170508	0.0791786	0	0.401276	0.113526	0	0.0273199	0.136295	0	0.204917	0	0.0673922	0.067085	0	0	0.0774815	0.0115411	0	0.0611739	0.15998	0.0158251	0.0218816	0.0355816	0	0	0	0.0583517	0	0.0140422	0.070055	0	0.105326	0	0.0346392	0.0344813	0	0	0.039825	0.00593204	0	0.031443	0.0822286	0.00813401	0.011247	0.0182887	0	0
TCGA-BT-A20X-01	0.0640211	0.0945105	0.222726	0.125038	0.0256574	0.497177	0	0	0.340318	0	0	0.0228839	0.0808687	0.029521	0.000197816	0	0.0996224	0	0.0359904	0.07261	0.111029	0.127806	0	0.0353916	0	0.0416976	0	0.00206395	0	0	0.115825	0	0	0.00778841	0.0275232	0.0100473	6.73e-05	0	0.0339059	0	0.0122491	0.0247124	0.0377882	0.043498	0	0.0120453	0	0.0141915	0
TCGA-BT-A2LA-11	0.00120917	0.0721386	0.261159	0.129653	0	0.456851	0.00544511	0	0.0119116	0.232469	0	0.159835	0	0.0362855	0	0.0622063	0	0.0418378	0.0162282	0	0.00205856	0.168585	0	0.0124167	0	0.250251	0	0.000469583	0.0015771	0	0.00345001	0.0673313	0	0.046294	0	0.0105096	0	0.0180172	0	0.0121177	0.00470027	0	0.000596233	0.0488283	0	0.0035963	0	0.0724816	0
TCGA-BT-A2LA-01	0.0634154	0.116826	0.142719	0.0528276	0.104052	0.328981	0.253399	0	0.100064	0.0977429	0	0	0	0.216674	0	0	0	0.106144	0.0317571	0.0430168	0	0.0497589	0	0.000955224	0	0.100489	0	0	0.0497661	0	0.0196519	0.0191961	0	0	0	0.0425534	0	0	0	0.0208461	0.0062369	0.00844823	0	0.00977236	0	0.0001876	0	0.0197354	0
TCGA-BT-A2LB-11	0.0640277	0.112274	0.205864	0.127268	0.0327529	0.426261	0.0699287	0.107196	0.0440185	0.121043	0	0.114546	0.013551	0.0468254	0.00288748	0.00182034	0	0.0654904	0.0255755	0	0.0152962	0.177935	0	0.0448354	0	0.131436	0	0.017614	0.0343152	0.0526031	0.0216006	0.0593976	0	0.0562097	0.00664972	0.022978	0.00141694	0.000893272	0	0.0321372	0.0125503	0	0.00750612	0.0873158	0	0.0220015	0	0.0644981	0
TCGA-BT-A2LB-01	0.0338432	0.180851	0.199521	0.146293	0.0569166	0.481301	0	0.017539	0.0988301	0.122216	0	0	0.0708032	0.0651287	0.0370871	0	0.0231826	0	0.0157235	0	0.103625	0.265938	0	0.0509212	0	0.0604838	0	0.0685217	0	0.00930575	0.0524369	0.064845	0	0	0.0375665	0.0345557	0.0196775	0	0.0123001	0	0.00834251	0	0.0549812	0.1411	0	0.0270176	0	0.0320913	0
TCGA-BT-A2LD-01	0.0735749	0.116537	0.132512	0.106852	0.128777	0.406873	0.0420804	0	0.109171	0.161074	0	0.0256738	0	0.164457	0.000346214	0.00351342	0	0.064194	0.002425	0.0459492	0.105261	0.162869	0	0.0105115	0.102474	0	0	0	0.0128806	0	0.0334168	0.049304	0	0.00785863	0	0.0503394	0.000105974	0.00107544	0	0.0196495	0.00074228	0.0140648	0.0322197	0.0498535	0	0.00321753	0.0313668	0	0
TCGA-BT-A3PH-01	0.031534	0.0928581	0.106585	0.0639277	0.0531026	0.440024	0	0	0.0596307	0.0670873	0	0.143211	0	0.0603385	0.0717303	0	0.018344	0	0	0.0558814	0	0.148611	0	0.173103	0.168134	0	0	0.0339281	0	0	0.00662414	0.00745247	0	0.0159088	0	0.00670277	0.00796824	0	0.00203777	0	0	0.00620765	0	0.0165087	0	0.0192294	0.0186773	0	0
TCGA-BT-A3PJ-01	0.120267	0.117897	0.158454	0.22107	0.0350537	0.708508	0.00437644	0	0.0185123	0.087274	0	0.0508566	0	0.0973972	0.0442522	0	0.0298833	0.0458196	0	0.109809	0.15783	0.293834	0	0	0	0.0580167	0	0.0021382	0.00213811	0	0.0090442	0.0426378	0	0.024846	0	0.0475835	0.0216194	0	0.0145995	0.0223852	0	0.0536474	0.0771081	0.143553	0	0	0	0.0283441	0
TCGA-BT-A3PK-01	0.0425353	0.0713568	0.210187	0.301624	0.001596	0.476923	0.000721381	0.00154567	0.0026599	0.0262276	0	0.145143	0	0.061141	0.019461	0	0	0.030767	0	0.185189	0.063591	0.185825	0	0.145431	0	0.0907866	0	0.0415109	0.000431746	0.000925079	0.00159195	0.0156972	0	0.0868677	0	0.0365928	0.0116474	0	0	0.018414	0	0.110835	0.0380591	0.111216	0	0.0870404	0	0.0543357	0
TCGA-BT-A42C-01	0.0813313	0.0736715	0.122727	0.102761	0.0681678	0.337066	0	0.0311608	0.106817	0.0630319	0.111036	0.00708245	0	0.129428	0.0715943	0	0	0.0234821	0	0.00352758	0	0.143839	0	0.235696	0	0.0558033	0	0.0175021	0	0.00553619	0.0189776	0.0111986	0.0197272	0.0012583	0	0.0229948	0.0127198	0	0	0.00417195	0	0.000626728	0	0.0255552	0	0.0418749	0	0.0099143	0
TCGA-BT-A42E-01	0.0786826	0.240389	0.0938889	0.17979	0	0.608346	0	0.0630411	0.0304885	0.183538	0	0.0304807	0.0235686	0.0740145	0.0744981	0	0.00109089	0.0525843	0.0121157	0.03061	0.156756	0.16486	0.00616109	0.0343038	0	0.0565643	0	0.00532545	0	0.0318694	0.015413	0.0927844	0	0.015409	0.0119147	0.0374168	0.0376613	0	0.000551483	0.0265832	0.00612489	0.0154744	0.0792452	0.0833422	0.00311464	0.0173417	0	0.0285951	0
TCGA-BT-A42F-01	0.0505253	0.0919233	0.200507	0.170315	0	0.559165	0.00245517	0.0104977	0.0662404	0.118018	0	0.036538	0.0180008	0.118394	0.0273441	0	0	0.0353203	0.00212754	0.235372	0.0678692	0.183344	0	0	0	0.0759835	0	0.00249595	0.00139628	0.00597012	0.0376715	0.0671179	0	0.0207795	0.0102372	0.0673317	0.0155508	0	0	0.020087	0.00120995	0.133859	0.0385979	0.104269	0	0	0	0.0432125	0
TCGA-C4-A0EZ-01	0.014261	0.218056	0.0212491	0.0440865	0.0649951	0.280583	0	0.00223496	0.0240071	0.117996	0	0.053376	0	0.138881	0.0941775	0	0.0495523	0	0.0137701	0.141008	0	0.3207	0.013381	0.00676358	0	0.0241518	0	0	0	0.000351342	0.00377399	0.0185494	0	0.00839088	0	0.0218326	0.014805	0	0.00778977	0	0.00216471	0.0221669	0	0.050415	0.00210353	0.00106326	0	0.00379674	0
TCGA-C4-A0F0-01	0.0578754	0.0726783	0.235207	0.101449	0.0367452	0.563355	0.0094724	0	0.0202814	0.0932847	0	0.0413031	0.0134901	0.0391472	0	0.0247695	0	0.0428235	0.0217783	0.062548	0.108536	0.297146	0.0559602	0.00570874	0	0.149321	0	0.0144296	0.00217107	0	0.0046485	0.0213808	0	0.00946667	0.00309194	0.00897252	0	0.00567716	0	0.00981513	0.00499158	0.014336	0.0248765	0.0681057	0.0128261	0.00130844	0	0.0342244	0
TCGA-C4-A0F1-01	0.0322421	0.0964449	0.204279	0.100997	0.023653	0.459487	0.00340487	0	0.266014	0.017304	0	0.10426	0	0.0827868	0.0212602	0	0.0646343	0	0.0314775	0.0785385	0.165948	0.0645515	0.0295586	0.0129181	0	0.0510186	0.00632485	0	0.000695265	0	0.0543193	0.00353344	0	0.0212896	0	0.0169048	0.00434126	0	0.0131981	0	0.00642763	0.0160373	0.0338862	0.0131812	0.00603578	0.00263784	0	0.0104178	0.00129152
TCGA-C4-A0F6-01	0.0218967	0.123005	0.212474	0.0574184	0.0427509	0.369504	0	0.00326189	0.17417	0.120147	0	0.0186516	0	0.0485013	0	0.0466583	0	0.0183042	0	0.151859	0.0674435	0.315452	0.00142251	0.00203082	0	0.0290268	0	0.00307218	0	0.000752597	0.0401853	0.0277208	0	0.00430339	0	0.0111905	0	0.0107652	0	0.00422322	0	0.0350375	0.0155609	0.0727825	0.000328207	0.000468559	0	0.00669721	0
TCGA-C4-A0F7-01	0.0723864	0.114336	0.178435	0.0729911	0.0187059	0.434378	0	0.010476	0.00122408	0.162929	0.0371045	0	0	0.0977242	0.0187396	0	0	0.00376489	0.0848587	0.0824045	0.0405154	0.171248	0.0386721	0.172918	0.0642302	0	0.000179432	0.0130119	0	0.00183609	0.00021454	0.028556	0.00650317	0	0	0.0171278	0.00328443	0	0	0.000659858	0.0148729	0.0144427	0.00710099	0.030014	0.00677792	0.0303067	0.0112574	0	3.14e-05
TCGA-CF-A1HR-01	0.0750665	0.1214	0.148805	0.0756011	0.0738188	0.42366	0	0.0197415	0.162438	0.221936	0	0	0.024511	0.0509889	0.0538639	0	0	0.0816227	0.0216008	0	0.0154406	0.21068	0.000170692	0.0429135	0.0940919	0	0	0	0	0.00631574	0.0519676	0.0710023	0	0	0.00784161	0.0163124	0.0172322	0	0	0.0261129	0.00691056	0	0.00493978	0.0674009	5.46e-05	0.013729	0.030102	0	0
TCGA-CF-A1HS-01	0.111034	0.100938	0.248592	0.124234	0.0709623	0.629299	0.00652304	0	0.00855925	0.0345376	0	0.0364485	0	0.0608166	0	0	0	0.0440921	0.0363091	0.0477647	0.0632131	0.323184	0.227707	0.047236	0	0.0620035	0	0.00160582	0.0026194	0	0.00343706	0.013869	0	0.0146363	0	0.0244216	0	0	0	0.0177057	0.0145803	0.0191805	0.0253839	0.129778	0.0914382	0.0189682	0	0.0248982	0
TCGA-CF-A27C-01	0.0935028	0.0772001	0.128485	0.06265	0	0.330906	0	0.00134877	0.0189584	0.15442	0	0.307496	0	0.184806	0.00159139	0	0.00288082	0.104172	0.0595257	0.00753736	0	0.0643183	0.0149251	0.0213627	0.046772	0	0.00988525	0	0	0.000106864	0.00150209	0.0122348	0	0.0243631	0	0.0146423	0.000126087	0	0.000228249	0.00825362	0.00471626	0.000597189	0	0.00509597	0.00118252	0.00169258	0.00370577	0	0.000783213
TCGA-CF-A3MF-01	0.0407329	0.0670242	0.0518029	0.0325482	0	0.180477	0	0	0	0.168332	0.119994	0	0	0.210755	0	0	0.0824079	0	0.00351833	0	0	0.222774	0	0.0780256	0	0.108498	0	0.00569585	0	0	0	0.00670637	0.00478057	0	0	0.00839651	0	0	0.00328314	0	0.000140171	0	0	0.00887534	0	0.00310855	0	0.00432256	0
TCGA-CF-A3MG-01	0.0935998	0.0783575	0.146251	0.0738271	0.0548652	0.326995	0	0	0.319096	0	0.151424	0	0	0.114479	0	0	0.0895002	0	0.0291032	0	0.00768777	0.0919749	0.0434476	0.142901	0	0.0103864	0	0	0	0	0.0140008	0	0.00664393	0	0	0.00502292	0	0	0.00392695	0	0.00127694	0	0.000337312	0.00403553	0.00190633	0.00627	0	0.000455717	0
TCGA-CF-A3MH-01	0.0898136	0.115128	0.0973895	0.0659501	0	0.332935	0	0.0050269	0.0686231	0.081871	0.260859	0	0	0.189919	0	0	0	0	0.0195957	0	0	0.169611	0.0483468	0.114204	0	0.0389753	0	0.00296768	0	0.000556458	0.00759629	0.00906278	0.0288761	0	0	0.0210233	0	0	0	0	0.00216917	0	0	0.0187752	0.00535179	0.0126419	0	0.00431441	0
TCGA-CF-A3MI-01	0.0347495	0.104582	0.101585	0.045727	0	0.257449	0	0.0269372	0.0292948	0.184789	0.0500091	0.0407765	0	0	0.0327731	0	0	0.0605696	0.0119647	0.0766273	0	0.36059	0	0.0793612	0.0326568	0.00884438	0	0.00480709	0	0.0027878	0.00303178	0.0191242	0.00517556	0.00422005	0	0	0.00339177	0	0	0.00626849	0.00123825	0.00793034	0	0.0373183	0	0.00821328	0.00337973	0.000915327	0
TCGA-CF-A47S-01	0.0788378	0.14613	0.0841154	0.0842869	0	0.396414	0.0447516	0	0	0.0981299	0.0994612	0	0	0.114385	0.0866711	0	0	0.0336905	0.0261494	0	0.113874	0.146088	0	0.162565	0	0.0742341	0	0	0.00690179	0	0	0.015134	0.0153394	0	0	0.017641	0.0133668	0	0	0.0051959	0.00403288	0	0.0175621	0.0225304	0	0.0250716	0	0.0114487	0
TCGA-CF-A47T-01	0.0537472	0.11064	0.090573	0.0381771	0	0.301212	0.0312579	0	0.140319	0.00271094	0.338073	0	0	0.209092	0	0	0.0487144	0	0.0117143	0.0288173	0	0.117406	0.00251086	0.039636	0	0.0297483	0	0	0.00146153	0	0.00656091	0.000126756	0.0158074	0	0	0.00977658	0	0	0.00227775	0	0.000547726	0.00134742	0	0.00548957	0.000117401	0.00185327	0	0.00139095	0
TCGA-CF-A47V-01	0.0702227	0.161278	0.0808773	0.0936543	0	0.333319	0.0267637	0	0.0328491	0.122918	0	0	0	0.306178	0.10038	0	0	0.0577009	0.0627125	0	0.0281432	0.125396	0.00570871	0.0613038	0.069946	0	0	0	0.00566051	0	0.00694758	0.0259971	0	0	0	0.0647565	0.0212304	0	0	0.0122037	0.0132637	0	0.00595229	0.0265213	0.00120739	0.0129657	0.0147936	0	0
TCGA-CF-A47W-01	0.0799273	0.118232	0.0514208	0.0518743	0	0.315066	0.00336507	0.00288548	0.037746	0.0790078	0	0.247061	0	0.0228154	0.0467038	0	0.12363	0	0.0977638	0	0.0252413	0.177913	0.0255604	0	0.110307	0	0	0	0.000203291	0.000174318	0.00228032	0.00477303	0	0.0149255	0	0.00137833	0.00282148	0	0.00746875	0	0.00590612	0	0.00152488	0.0107481	0.00154416	0	0.00666387	0	0
TCGA-CF-A47X-01	0.0869595	0.0771623	0.0904407	0.0672145	0	0.292466	0.00872323	0.0382655	0.0699067	0.113107	0	0.0409283	0	0.12385	0.0917854	0	0	0.049424	0	0	0	0.282229	0.0396963	0.124534	0.0114767	0.0060731	0	0	0.000879217	0.00385679	0.00704591	0.0114001	0	0.00412518	0	0.0124829	0.00925107	0	0	0.00498145	0	0	0	0.028446	0.004001	0.0125518	0.00115674	0.000612109	0
TCGA-CF-A47Y-01	0.0486978	0.121197	0.0676862	0.0447664	0	0.307949	0	0.00384884	0.0188964	0	0	0.234089	0	0.0548152	0.188824	0	0.0832439	0	0	0.018901	0.0042689	0.176605	0.00461157	0	0.210784	0	0.00111196	0	0	0.000269203	0.00132169	0	0	0.0163731	0	0.00383399	0.0132071	0	0.00582241	0	0	0.00132201	0.000298584	0.0123525	0.000322551	0	0.0147431	0	7.78e-05
TCGA-CF-A5U8-01	0.0677236	0.123115	0.0699513	0.0572764	0	0.32773	0.0645854	0	0.30369	0.163375	0.0537492	0.0361847	0	0.0481069	0.00345893	0	0	0.108824	0	0.00835595	0.0158177	0.095736	0	0.00716418	0.0384162	0	0	0.0525366	0.00475699	0	0.022368	0.0120333	0.00395886	0.00266516	0	0.00354328	0.000254765	0	0	0.00801532	0	0.000615451	0.00116504	0.00705137	0	0.000527673	0.00282952	0	0
TCGA-CF-A5UA-01	0.0597534	0.101698	0.0813591	0.0542232	0	0.312432	0	0.0111315	0.0824726	0.10255	0	0.107051	0	0.0914578	0.0349825	0	0.022675	0.0233117	0.0257245	0.171277	0	0.209097	0.086994	0	0	0.031275	0	0	0	0.00109663	0.00812485	0.0101028	0	0.0105462	0	0.00901004	0.00344633	0	0.00223384	0.00229657	0.00253427	0.0168735	0	0.0205994	0.00857029	0	0	0.00308108	0
TCGA-CF-A7I0-01	0.0466197	0.114175	0.108492	0.0633202	0	0.322542	0	0	0.0444871	0.261794	0	0.12184	0	0.0694061	0.033963	0	0	0.044321	0.0754038	0	0.0106664	0.178898	0.0312203	0.0331285	0.0948724	0	0	0	0	0	0.0113911	0.0670336	0	0.0311976	0	0.0177718	0.0086964	0	0	0.0113486	0.0193075	0	0.0027312	0.0458076	0.0079941	0.00848271	0.0242925	0	0
TCGA-CF-A8HX-01	0.0410205	0.115317	0.0478482	0.0453475	0	0.257437	0	0.0118096	0	0.0873766	0	0.147836	0	0.154177	0.0601843	0	0	0.0940725	0.0384319	0	0	0.239223	0.0592407	0.0855825	0	0.0202452	0.0018205	0	0	0.000919832	0	0.00680564	0	0.0115147	0	0.0120087	0.00468767	0	0	0.00732717	0.00299341	0	0	0.0186327	0.00461418	0.0066659	0	0.00157687	0.000141796
TCGA-CF-A8HY-01	0.0600798	0.079178	0.129972	0.0582418	0	0.287897	0	0.0134382	0.0431758	0.205975	0	0	0	0.194463	0.121119	0	0	0	0.0771141	0	0.00820972	0.0321081	0.297853	0	0.00654288	0	0	0	0	0.000931079	0.00299147	0.0142712	0	0	0	0.0134735	0.00839184	0	0	0	0.00534291	0	0.000568817	0.00222464	0.020637	0	0.000453328	0	0
TCGA-CF-A9FF-01	0.072196	0.158042	0.0985865	0.0537074	0	0.302651	0.304842	0	0.099771	0.12514	0	0.114545	0	0.0899727	0.0457141	0	0	0.0435041	0.00950665	0.00945211	0.0258604	0.0650884	0	0.0294591	0.0313116	0.00583309	0	0	0.0722727	0	0.023654	0.0296686	0	0.0271566	0	0.021331	0.010838	0	0	0.0103141	0.00225386	0.00224093	0.00613105	0.0154313	0	0.00698425	0.00742343	0.00138292	0
TCGA-CF-A9FH-01	0.053676	0.133609	0	0.197258	0	0.22228	0	0	0.172188	0.0700277	0.144367	0	0	0.0413842	0	0	0.0212215	0.0132926	0.0218967	0	0.0658817	0.123704	0	0.304902	0.0211347	0	0	0	0	0	0.0152866	0.00621699	0.0128167	0	0	0.00367404	0	0	0.00188403	0.00118011	0.00194397	0	0.00584891	0.0109823	0	0.0270689	0.00187632	0	0
TCGA-CF-A9FL-01	0.0735533	0.118365	0.106864	0.0538601	0.0103028	0.369122	0.00772879	0	0.14693	0.0238164	0	0.0214585	0	0.095806	0.00709465	0.0142046	0	0.020077	0.0127485	0.0564867	0.0156974	0.353657	0.0141698	0.0119167	0.186311	0	0.00858705	0.00331014	0.00149126	0	0.0283499	0.00459535	0	0.00414038	0	0.0184856	0.0013689	0.00274076	0	0.00387384	0.00245981	0.010899	0.00302879	0.0682377	0.00273405	0.00229931	0.0359485	0	0.00165686
TCGA-CF-A9FM-01	0.0790932	0.15458	0.0858704	0.109186	0.0006509	0.459704	0	0.00236299	0	0.0521535	0.0515825	0.121571	0	0.0378071	0.0287646	0	0	0.127964	0.0249387	0	0.0231434	0.165358	0.0359093	0.123019	0	0.18098	0	0.0244453	0	0.000687501	0	0.0151738	0.0150077	0.0353706	0	0.0109998	0.0083689	0	0	0.0372304	0.00725579	0	0.00673344	0.0481101	0.0104476	0.0357917	0	0.0526553	0
TCGA-CU-A0YN-11	0.0105334	0.156834	0.206006	0.11062	0.0403356	0.740976	0.0612555	0	0.0108263	0.0291958	0	0.152834	0	0.0418225	0.0036443	0	0	0.0418522	0.0463503	0	0.00539729	0.444352	0	0	0.162469	0	0	0	0.0132736	0	0.00234598	0.00632651	0	0.0331179	0	0.0090626	0.00078969	0	0	0.00906905	0.0100437	0	0.00116955	0.0962877	0	0	0.0352058	0	0
TCGA-CU-A0YN-01	0.0106797	0.15797	0.15384	0.18586	0.0149578	0.575899	0	0	0.05397	0.0925179	0	0.120386	0	0.0677904	0.0565914	0	0	0.0250576	0	0.272272	0.00472349	0.150399	0.0229832	0.037978	0	0.0739969	0	0.0213346	0	0	0.0324109	0.0555603	0	0.072296	0	0.0407105	0.0339852	0	0	0.015048	0	0.163509	0.00283662	0.0903201	0.0138022	0.0228072	0	0.0444378	0
TCGA-CU-A0YO-01	0.0681445	0.14124	0.183754	0.138967	0.0318413	0.461227	0	0.00662304	0.0238367	0.0680738	0	0.326035	0	0.0126077	0.00411126	0	0	0.0275642	0.0259216	0	0.0578969	0.266457	0.0319101	0.0974009	0.0439626	0.00759927	0	0	0	0.00327357	0.0117818	0.0336468	0	0.161149	0	0.00623161	0.00203207	0	0	0.0136242	0.0128123	0	0.0286167	0.131702	0.0157722	0.0481423	0.0217294	0.00375609	0
TCGA-CU-A0YR-11	0.088365	0.182166	0.278857	0.142682	0.00924164	0.740314	0.178737	0	0.0947754	0.132317	0	0.0953601	0	0.108447	0	0.0116994	0	0.0778002	0.00442332	0	0.0198858	0.137644	0	0	0.0948414	0.04407	0	0	0.115033	0	0.0609963	0.0851578	0	0.0613726	0	0.069795	0	0.00752962	0	0.0500713	0.0028468	0	0.0127982	0.0885858	0	0	0.0610388	0.0283629	0
TCGA-CU-A0YR-01	0.00981479	0.0610954	0.24458	0.106214	0.0458442	0.648624	0.0283556	0	0.050417	0.0315798	0	0.0203334	0.0104806	0.0544183	0.0229895	0	0	0.0358862	0	0.346699	0.0619755	0.231801	0.0402996	0.0063917	0	0.0567634	0.00160913	0	0.013338	0	0.0237152	0.0148545	0	0.00956446	0.00492988	0.0255974	0.0108139	0	0	0.0168802	0	0.163081	0.0291521	0.109035	0.0189562	0.00300654	0	0.0267005	0.000756904
TCGA-CU-A3KJ-01	0.00886057	0.158072	0.186144	0.187664	0.00179826	0.565605	0.00172944	0	0.00284665	0.0766376	0	0.25515	0.0588593	0.0335569	0.00673298	0	0.0208941	0.0190253	0.0169298	0.0862511	0.11036	0.117065	0.0189198	0	0	0.155373	0	0.0196694	0.000581415	0	0.000957007	0.0257646	0	0.0857781	0.0197877	0.0112814	0.00226354	0	0.00702433	0.00639608	0.0056916	0.0289965	0.0371015	0.0393559	0.00636059	0	0	0.0522344	0
TCGA-CU-A3QU-01	0.0730082	0.0515574	0.152465	0.0945929	0.010353	0.415665	0	0	0.0935103	0.0296036	0	0	0	0.0297919	0.023906	0.00725362	0.0233291	0	0.19898	0.232062	0	0.0878071	0	0.08068	0	0.193076	0	0	0	0	0.00999777	0.00316511	0	0	0	0.00318525	0.00255594	0.00077553	0.00249427	0	0.0212742	0.0248112	0	0.00938801	0	0.00862601	0	0.020643	0
TCGA-CU-A3YL-01	0.0915343	0.136405	0.0699599	0.0674094	0.0232554	0.32872	0.0134171	0	0.0915279	0.228022	0	0.074847	0	0.165554	0.002084	0	0	0.0828266	0.023957	0	0.0961389	0.180448	0.00876629	0.00276424	0.0296468	0	0	0	0.00367475	0	0.0250681	0.0624518	0	0.0204995	0	0.0453429	0.000570776	0	0	0.022685	0.00656145	0	0.026331	0.049422	0.00240096	0.000757085	0.00811982	0	0
TCGA-CU-A5W6-01	0.0357294	0.0804468	0.0927415	0.0876915	0.132799	0.337581	0.0318736	0	0.0799795	0.141906	0	0.00511467	0	0.103084	0.0282269	0	0	0.0236514	0.075557	0.0409326	0.0806152	0.160054	0.0396104	0.0456598	0	0.116035	0	0.0276995	0.00939684	0	0.0235792	0.041836	0	0.00150788	0	0.0303906	0.00832171	0	0	0.00697279	0.0222753	0.0120676	0.0237666	0.0471865	0.0116777	0.0134612	0	0.034209	0
TCGA-CU-A72E-01	0.0423184	0.104723	0.109757	0.0915282	0.0626218	0.380371	0.000704851	0	0.00439058	0.032006	0	0.175921	0	0.0493071	0.00842899	0	0.00725063	0.0519226	0.0274703	0.262156	0.0079264	0.344446	0	0	0.0244245	0	0	0.00364564	0.000166056	0	0.00103438	0.00754031	0	0.0414452	0	0.0116163	0.00198579	0	0.00170818	0.0122325	0.00647175	0.0617615	0.00186738	0.0811481	0	0	0.00575417	0	0
TCGA-DK-A1A3-01	0.100476	0.0770424	0.191382	0.115478	0.189095	0.426564	0.047053	0	0.0343116	0.0782214	0	0.147439	0	0.0479876	0.0122812	0	0	0.0486371	0.0188204	0.0202468	0.131366	0.328569	0.0025838	0	0.0824832	0	0	0	0.0224314	0	0.0163573	0.0372902	0	0.0702881	0	0.022877	0.00585477	0	0	0.0231866	0.00897218	0.00965218	0.0626259	0.156637	0.00123177	0	0.0393219	0	0
TCGA-DK-A1A5-01	0.00703362	0.145403	0.221027	0.0998213	0.0380196	0.597799	0	0.0159921	0.0280965	0.119213	0	0.0250256	0	0.141134	0.00911276	0	0	0.0462927	0.0147774	0.177093	0.062569	0.20154	0.0649881	0.0693407	0.0248263	0	0	0	0	0.00545013	0.00957529	0.0406278	0	0.00852872	0	0.0480985	0.00310563	0	0	0.0157766	0.00503613	0.0603533	0.0213236	0.0686848	0.022148	0.0236313	0.00846083	0	0
TCGA-DK-A1A6-01	0	0.0949542	0.208537	0.159824	0	0.48798	0	0	0.000540795	0.22434	0	0	0.100858	0.0799831	0.00192768	0	0	0.0801008	0.0237904	0	0	0.24958	0	0.165629	0	0.0710736	0	0.00217659	0	0	0.000201497	0.0835876	0	0	0.0375792	0.0298012	0.000718241	0	0	0.0298451	0.00886415	0	0	0.0929918	0	0.0617125	0	0.0264816	0
TCGA-DK-A1A7-01	0.0704662	0.0747215	0.0924348	0.0490044	0	0.229046	0.203053	0	0.143613	0.100495	0	0.150851	0	0.105976	0.0402285	0	0	0.0577362	0.00452531	0	0.00302189	0.110275	0.000826518	0.0250582	0.054341	0	0	0	0.0324691	0	0.0229645	0.0160696	0	0.0241217	0	0.016946	0.00643273	0	0	0.00923229	0.000723618	0	0.000483214	0.0176334	0.000132164	0.00400693	0.00868938	0	0
TCGA-DK-A1AA-01	0.0719067	0.116883	0.147372	0.0830702	0.0394091	0.435556	0	0.0207938	0.126613	0.001983	0	0.150409	0	0.00398361	0.0432816	0	0	0.0826198	0.0165843	0	0	0.261633	0.0640901	0.0827536	0.130863	0	0	0.0143926	0	0.0037024	0.0225439	0.000353079	0	0.0267807	0	0.000709294	0.00770642	0	0	0.0147107	0.00295288	0	0	0.0465844	0.0114114	0.0147345	0.0233004	0	0
TCGA-DK-A1AB-01	0.0746827	0.179271	0.116806	0.186063	0.0595888	0.619214	0	0.0233301	0.0405606	0.0383242	0	0.119633	0.00443046	0.0454435	0.0054292	0	0	0.050709	0.00358318	0.0916376	0.239671	0.216311	0.0488839	0	0.0673672	0	0	0.00468577	0	0.0145078	0.0252226	0.0238319	0	0.0743939	0.00275508	0.028259	0.00337615	0	0	0.0315333	0.0022282	0.0569848	0.149039	0.134513	0.0303984	0	0.0418923	0	0
TCGA-DK-A1AC-01	0.0172193	0.0802742	0.273911	0.169318	0.0882017	0.51428	0.0339959	0	0.0411335	0.209904	0	0.0497435	0.0136918	0.0823397	0.012775	0.0364677	0	0.0348615	0	0.0658716	0.0598593	0.159261	0	0	0	0.194546	0.00554927	0	0.0182245	0	0.0220508	0.112526	0	0.0266665	0.00733991	0.0441406	0.00684843	0.0195496	0	0.0186886	0	0.0353124	0.0320893	0.0853765	0	0	0	0.104292	0.00297485
TCGA-DK-A1AD-01	0.0115978	0.158844	0.0879453	0.053775	0.127159	0.27279	0.0497543	0	0.120515	0.215245	0	0	0.01862	0.0917664	0.0611143	0	0	0.0329102	0.0470809	0.0121993	0.195149	0.114573	0.0138185	0.0201227	0	0.00713123	0	0	0.0130995	0	0.0317297	0.0566707	0	0	0.00490235	0.0241607	0.0160905	0	0	0.00866476	0.0123957	0.0032119	0.0513799	0.0301654	0.0036382	0.00529801	0	0.00187754	0
TCGA-DK-A1AE-01	0.0777354	0.0661137	0.169847	0.135476	0.000247174	0.317822	0	0	0.160135	0.0420934	0	0.0763236	0.00295369	0.156768	0	0.0171053	0	0.186369	0.00804637	0.00596046	0.0697306	0.179355	0.0503231	0.0154782	0.0293585	0	0	0	0	0	0.0263766	0.0069334	0	0.0125716	0.000486516	0.0258219	0	0.00281749	0	0.0306977	0.00132536	0.000981775	0.0114857	0.0295424	0.00828895	0.00254948	0.00483577	0	0
TCGA-DK-A1AF-01	0.0736765	0.17201	0.362755	0.221037	0.18376	0.659966	0.00811211	0.00716426	0.0179368	0.112984	0	0.181889	0	0.020878	0.00198451	0.00952051	0	0.0327777	0.0571315	0.165849	0.0806052	0.236123	0.00321141	0	0.0104529	0.029087	0	0.0242924	0.00981749	0.00867037	0.0217076	0.136737	0	0.220127	0	0.0252671	0.00240171	0.011522	0	0.0396684	0.069142	0.200715	0.0975504	0.285762	0.00388653	0	0.0126504	0.0352018	0
TCGA-DK-A1AG-01	0.064582	0.137354	0.105656	0.0935914	0.00830173	0.390168	0	0	0.136384	0.173392	0	0.174409	0	0.122177	0.0142529	0	0	0.0977695	0.0341585	0	0	0.115834	0	0.0409221	0.0278699	0	0	0.0628316	0	0	0.0352935	0.0448705	0	0.0451338	0	0.0316172	0.00368839	0	0	0.0253009	0.00883957	0	0	0.0299756	0	0.0105899	0.00721222	0	0
TCGA-DK-A2HX-01	0.0161655	0.120991	0.205741	0.117731	0.139451	0.566473	0.0227393	0	0.0476534	0.0516681	0	0.128347	0	0.0322781	0.0342707	0	0	0.0527384	0.0323362	0	0.00209087	0.366724	0	0.0774443	0.150053	0	0	0.0016564	0.00901729	0	0.018897	0.020489	0	0.0508961	0	0.0127999	0.0135901	0	0	0.0209134	0.0128229	0	0.000829137	0.145425	0	0.0307106	0.0595035	0	0
TCGA-DK-A2I1-01	0.0833642	0.118295	0.132878	0.0721006	0.114508	0.390245	0.0796697	0	0.147233	0.0905914	0	0.0335206	0	0.0404237	0.0516312	0	0	0.0537068	0.0204247	0.0411036	0.143464	0.263439	0.0113873	0	0	0.0216365	0	0.00176882	0.0383509	0	0.0708738	0.0436083	0	0.0161359	0	0.0194589	0.0248539	0	0	0.025853	0.00983191	0.0197862	0.0690596	0.126813	0.00548154	0	0	0.0104152	0
TCGA-DK-A2I2-01	0	0.258005	0.187318	0.208179	0	0.870132	0	0.0263082	0.0116099	0	0	0.090653	0	0.0391394	0.045189	0	0.0285942	0	0	0.192513	0.0378896	0.19059	0.0565267	0	0	0.224013	0.00218394	0.0547907	0	0.0149285	0.00658796	0	0	0.0514406	0	0.0222095	0.0256423	0	0.0162256	0	0	0.10924	0.0215003	0.108149	0.0320758	0	0	0.127115	0.00123926
TCGA-DK-A2I4-01	0.0350013	0.256787	0.439309	0.399283	0.234132	1.06945	0	0	0.0251179	0.216249	0	0.0655838	0.0349787	0.0511727	0	0	0	0.0694247	0.0143064	0.0517432	0.0973136	0.369241	0	0	0.00206852	0	0	0.00280029	0	0	0.0381695	0.328614	0	0.0996619	0.053154	0.0777627	0	0	0	0.105499	0.0217402	0.0786295	0.147879	0.561104	0	0	0.00314335	0	0
TCGA-DK-A2I6-01	0.127357	0.0786331	0.134891	0.0763239	0	0.432235	0	0	0.0234697	0.117197	0.014443	0.107343	0.0249721	0.046593	0	0	0.0369159	0	0.0232112	0	0.0281707	0.218339	0	0.289335	0	0.0700105	0	0	0	0	0.00291187	0.0145406	0.00179194	0.013318	0.00309828	0.00578077	0	0	0.00458014	0	0.00287981	0	0.00349512	0.0270892	0	0.0358976	0	0.00868618	0
TCGA-DK-A3IK-01	0.0394093	0.11968	0.100303	0.0542577	0.0167185	0.300455	0.003414	0.107904	0.156969	0.0866533	0	0	0	0.136752	0.0315267	0.0601261	0	0.0121994	0.0051857	0.113123	0.0410958	0.165749	0	0.0171885	0.0621133	0	0	0	0.000904746	0.0285956	0.0415984	0.022964	0	0	0	0.0362406	0.00835489	0.015934	0	0.00323296	0.00137426	0.0299788	0.0108908	0.0439253	0	0.00455512	0.0164607	0	0
TCGA-DK-A3IL-01	0.0568188	0.135354	0.0784288	0.0633694	0	0.341166	0.179195	0.200724	0.00251201	0.0653915	0	0	0	0.182146	0.00807992	0.0068935	0	0.0549373	0	0.0902881	0.0283939	0.0851525	0	0.0498173	0.0464692	0	0	0	0.0308126	0.0345144	0.000431941	0.0112441	0	0	0	0.0313199	0.00138934	0.00118534	0	0.00944645	0	0.015525	0.00488232	0.014642	0	0.00856607	0.00799037	0	0
TCGA-DK-A3IM-01	0.040043	0.104557	0.184718	0.0722623	0.0296522	0.488081	0	0	0	0.020584	0	0	0	0.12368	0.0359649	0	0	0	0	0.552884	0.0127954	0.120952	0	0.00512831	0	0.128011	0	0	0	0	0	0.00318002	0	0	0	0.0191073	0.00555623	0	0	0	0	0.0854152	0.00197676	0.0186859	0	0.000792273	0	0.0197765	0
TCGA-DK-A3IN-01	0.057188	0.112769	0.26736	0.160506	0.135142	0.7029	0	0.00206545	0.0565384	0.0925345	0	0.0791327	0.0113017	0.0287253	0.0378111	0	0	0.0465642	0.0129449	0.0499339	0.0343002	0.501981	0.000467285	0	0	0.0268548	0	0.0188448	0	0.00147196	0.0402926	0.0659455	0	0.0563946	0.00805425	0.0204714	0.0269464	0	0	0.0331844	0.00922528	0.0355858	0.0244444	0.357741	0.000333015	0	0	0.0191383	0
TCGA-DK-A3IQ-01	0.0286223	0.157586	0.211897	0.106242	0.219649	0.464257	0.0218985	0	0.0858711	0.0382085	0.0536704	0.128356	0	0	0	0	0	0.0297897	0.00844423	0.0078903	0	0.414963	0	0.0138578	0.197051	0	0	0	0.00591058	0	0.0231773	0.0103128	0.0144861	0.0346444	0	0	0	0	0	0.0080405	0.00227917	0.00212966	0	0.112002	0	0.00374034	0.0531857	0	0
TCGA-DK-A3IS-01	0.105574	0.0760671	0.125336	0.0696982	0.0137012	0.346231	0	0	0.0881094	0.240936	0	0	0	0.218193	0	0	0	0.100539	0.0309812	0	0.0612278	0.181562	0.0191755	0.0113391	0.0462199	0	0	0.00171599	0	0	0.0100211	0.0274029	0	0	0	0.0248162	0	0	0	0.0114348	0.00352365	0	0.00696375	0.02065	0.00218092	0.00128966	0.00525682	0	0
TCGA-DK-A3IT-01	0.0914068	0.143315	0.176259	0.102835	0.0754942	0.438506	0.0446357	0.0362318	0.153812	0.0510754	0	0.114182	0	0.0431586	0.0280786	0	0	0.0171873	0.0304951	0.0173509	0.0763856	0.258401	0	0.00988425	0.119121	0	0	0	0.0211634	0.0171788	0.072928	0.0242167	0	0.054138	0	0.0204631	0.0133131	0	0	0.00814912	0.0144588	0.00822668	0.0362172	0.122517	0	0.00468648	0.0564797	0	0
TCGA-DK-A3IU-01	0.258925	0.427849	0.235291	0.302975	0	0.884569	0.0676376	0.030632	0.0217924	0.206926	0	0.101159	0.0260683	0.0368994	0.0439371	0.00514542	0	0.0805822	0	0.0866326	0.136131	0.118801	0.00657173	0	0.0110775	0	0	0.020008	0.0960259	0.0434885	0.0309389	0.293774	0	0.143616	0.0370095	0.0523864	0.062378	0.00730501	0	0.114403	0	0.122993	0.193266	0.168663	0.00932996	0	0.0157269	0	0
TCGA-DK-A3IV-01	0.169563	0.321437	0.111306	0.202935	0	0.569894	0.0202886	0.0957424	0	0.0810638	0	0.239449	0	0.0814216	0.0955005	0	0	0.031335	0	0.0131327	0.117386	0.130579	0	0.0531293	0.0409718	0	0	0	0.0192523	0.0908522	0	0.0769233	0	0.227219	0	0.0772629	0.0906227	0	0	0.0297345	0	0.0124619	0.11139	0.12391	0	0.0504157	0.0388791	0	0
TCGA-DK-A3WW-01	0.0578549	0.102566	0.368897	0.227804	0	0.622642	0.00378795	0	0.00998716	0.265178	0	0.0240257	0.126695	0.0674898	0	0	0.0280044	0.070412	0.0108378	0	0.142676	0.16231	0.0225996	0	0	0.0659958	0	0	0.00192026	0	0.00506288	0.134429	0	0.0121796	0.0642269	0.0342133	0	0	0.0141965	0.0356946	0.0054941	0	0.072328	0.0822815	0.0114566	0	0	0.0334559	0
TCGA-DK-A3WX-01	0.000157658	0.168811	0.206289	0.299111	0.0666325	0.562276	0	0	0	0.103816	0	0.128257	0.0210712	0.0564754	0	0	0.0141837	0.0637484	0	0.122926	0.154468	0.0454465	0.0283795	0	0	0.0763073	0	0.184921	0	0	0	0.0727147	0	0.0898341	0.0147587	0.0395566	0	0	0.00993458	0.0446508	0	0.0861002	0.108193	0.0318317	0.0198776	0	0	0.0534474	0
TCGA-DK-A3WY-01	2.08683	0.758634	0	0.251228	0	1.03593	0.212517	0.202669	0.0313222	0.0873477	0	0.053597	0	0.153653	0.044617	0	0	0.028928	0.00139576	0.0525343	0.0294474	0.0848059	0	0	0.0171658	0	0	0	0.280984	0.267964	0.0414134	0.115489	0	0.0708645	0	0.203156	0.0589914	0	0	0.0382479	0.00184544	0.0694594	0.0389346	0.112128	0	0	0.0226962	0	0
TCGA-DK-A3X1-01	0.0741859	0.106126	0.105083	0.0573845	0.00740392	0.329371	0.00734295	0	0.0558119	0.128266	0	0	0	0.165522	0.0408927	0.0308616	0.00628937	0	0.0351693	0.157202	0.00911041	0.194911	0.00392836	0.0222042	0	0.142487	0	0	0.00121855	0	0.00926193	0.0212857	0	0	0	0.0274682	0.0067861	0.00512145	0.00104371	0	0.0058363	0.0260876	0.00151186	0.0323453	0.000651907	0.00368476	0	0.0236455	0
TCGA-DK-A3X2-01	0.0597169	0.12898	0.0832121	0.0762127	0.0231884	0.342566	0	0	0.217798	0.0620675	0	0	0	0.0764277	0	0	0	0.0866103	0.0152737	0.0706125	0	0.382822	0	0.0506266	0	0.037762	0	0	0	0	0.0230168	0.00655926	0	0	0	0.00807684	0	0	0	0.00915293	0.00161412	0.00746229	0	0.0404564	0	0.0053502	0	0.00399067	0
TCGA-DK-A6AV-01	0.0695008	0.107211	0.204944	0.0708425	0.0367001	0.393998	0.0257794	0.0514777	0.07045	0.131748	0	0.0508571	0	0.121582	0.0378355	0	0	0.0776471	0.0145895	0	0.0711919	0.205242	0	0.104988	0.0366127	0	0	0	0.00729658	0.0145702	0.0199401	0.0372898	0	0.0143945	0	0.0344123	0.0107089	0	0	0.0219772	0.0041294	0	0.0201501	0.0580914	0	0.0297158	0.0103628	0	0
TCGA-DK-A6AW-01	0.0759646	0.0995882	0.0678595	0.0710466	0	0.343851	0	0.0151133	0.045389	0.197604	0	0.0268064	0	0.142154	0.085626	0	0	0.135926	0.0282847	0	0.00127901	0.222895	0	0.0483576	0	0.0505655	0	0	0	0.00183873	0.00552214	0.0240409	0	0.00326134	0	0.0172948	0.0104175	0	0	0.016537	0.00344119	0	0.000155608	0.027118	0	0.00588331	0	0.00615192	0
TCGA-DK-A6B0-01	0.0764221	0.1323	0.0569815	0.0632804	0	0.399371	0	0.00429563	0.0537112	0.0460995	0	0.111816	0	0.0342641	0.0531453	0	0	0.108751	0.100726	0	0	0.355249	0.00297817	0.0316965	0	0.0972686	0	0	0	0.000449992	0.00562656	0.00482919	0	0.0117133	0	0.00358936	0.00556728	0	0	0.0113923	0.0105516	0	0	0.0372144	0.000311981	0.00332039	0	0.0101895	0
TCGA-DK-A6B1-01	0.0792389	0.0928376	0.125179	0.0813976	0.041613	0.388284	0.00440271	0	0.0626444	0.0813613	0	0.129732	0	0.0839049	0.0423298	0	0	0.00143336	0.120713	0.0315679	0	0.15603	0	0.151419	0.119654	0	0.0148077	0	0.000779899	0	0.0110969	0.0144124	0	0.0229809	0	0.014863	0.00749834	0	0	0.000253906	0.0213831	0.00559196	0	0.0276392	0	0.0268226	0.0211956	0	0.00262304
TCGA-DK-A6B2-01	0.138576	0.190183	0.149746	0.121237	0.129171	0.559558	0.0294483	0	0.0847543	0.0888421	0	0.0611814	0	0.0288765	0.0627596	0.00225782	0	0.0368323	0.0152123	0.0228527	0.13321	0.347729	0.0230789	0.0116217	0.046147	0	0	0.00519618	0.0213688	0	0.0615009	0.0644672	0	0.0443955	0	0.0209539	0.0455407	0.00163836	0	0.0267269	0.0110386	0.0165828	0.0966625	0.252325	0.0167469	0.00843312	0.033486	0	0
TCGA-DK-A6B5-01	0.0575577	0.178631	0.129143	0.14641	0.0685579	0.574398	0	0.00153847	0	0.12596	0	0.0146423	0	0.187597	0.0105314	0	0	0.0274187	0.035524	0.100818	0.0747895	0.107773	0.193805	0.0306314	0.0884332	0	0.000538683	0	0	0.000718198	0	0.0588012	0	0.0068354	0	0.0875749	0.00491633	0	0	0.0127998	0.0165835	0.0470644	0.0349137	0.0503112	0.0904733	0.0142995	0.0412829	0	0.000251471
TCGA-DK-A6B6-01	0.0848768	0.130589	0.137618	0.0934783	0.00955559	0.415053	0.0134256	0	0.123514	0.198162	0	0	0.0530834	0.147762	0.0752224	0.0234849	0.0387083	0.0253283	0	0	0.105864	0.138698	0	0.0391562	0.0156578	0	0	0.0019329	0.00471826	0	0.0434074	0.0696414	0	0	0.0186555	0.0519291	0.0264359	0.00825347	0.0136035	0.00890129	0	0	0.0372046	0.0487436	0	0.0137609	0.00550273	0	0
TCGA-DK-AA6L-01	0.090985	0.178381	0.109051	0.118378	0.0707635	0.554873	0	0.0177029	0	0.0649347	0	0.0989659	0	0.0498272	0.035802	0	0	0.0427222	0	0.247531	0.0210623	0.282439	0.110517	0	0	0.0284952	0	0	0	0.00741223	0	0.0271882	0	0.041437	0	0.0208627	0.0149903	0	0	0.0178878	0	0.103641	0.0088188	0.118257	0.0462736	0	0	0.011931	0
TCGA-DK-AA6M-01	0.0906466	0.215533	0.087711	0.133043	0.101067	0.65727	0	0.0109121	0.00381679	0.0363137	0	0.0854594	0	0.0726307	0.0815931	0	0	0.0641463	0.0498408	0	0.0543939	0.339245	0.148471	0	0.0502888	0	0	0.00288862	0	0.00600456	0.00210025	0.0199822	0	0.0470255	0	0.0399662	0.044898	0	0	0.0352975	0.0274257	0	0.0299312	0.186675	0.0816985	0	0.0276722	0	0
TCGA-DK-AA6P-01	0.0790607	0.13438	0.0766995	0.0623081	0.0631035	0.298199	0	0.0203764	0.064994	0.0329219	0	0.190799	0	0.122938	0.0491402	0	0.0365966	0.07972	0.0492115	0.120645	0.00352812	0.130668	0	0.00902314	0.0894381	0	0	0	0	0.00293867	0.0093734	0.00474797	0	0.0275169	0	0.0177301	0.00708697	0	0.00527795	0.0114972	0.00709727	0.0173994	0.000508824	0.0188449	0	0.00130131	0.0128987	0	0
TCGA-DK-AA6Q-01	0.0367926	0.143579	0.202874	0.167353	0.135149	0.422737	0.000615153	0	0.0085135	0.354373	0	0	0.0568299	0.153707	0.0054486	0	0	0.051786	0.0921613	0	0.123083	0.0825603	0.0422662	0	0.0125239	0.0161319	0	0	0.000258498	0	0.00357753	0.148914	0	0	0.0238809	0.0645906	0.0022896	0	0	0.0217614	0.0387278	0	0.0517216	0.0346933	0.017761	0	0.00526277	0.0067789	0
TCGA-DK-AA6R-01	0	0.182357	0.212029	0.138926	0	0.605803	0.00421246	0	0.0143019	0.0912568	0	0.119887	0.0211553	0.0723803	0.0156292	0	0.0677223	0.0864365	0.0230843	0.0682046	0.100603	0.0699824	0.0274886	0.109218	0	0.103822	0.000684203	0.00393156	0.00120865	0	0.00410354	0.0261836	0	0.0343982	0.00606992	0.0207675	0.00448436	0	0.019431	0.0248006	0.00662341	0.0195694	0.0288652	0.0200795	0.00788709	0.031337	0	0.0297889	0.000196313
TCGA-DK-AA6S-01	0.0301687	0.237936	0.0843234	0.144524	0.0745386	0.533498	0.00402571	0	0.0218902	0.117284	0	0.0925669	0.00909301	0.0984912	0.0547955	0	0	0.120812	0.0264032	0.0740423	0.15522	0.190745	0.0264302	0	0.000668445	0.00560354	0	0.0019289	0.00208041	0	0.0113124	0.0606101	0	0.0478368	0.0046991	0.0508984	0.0283173	0	0	0.0624333	0.0136447	0.0382637	0.0802149	0.0985734	0.0136586	0	0.00034544	0.0028958	0
TCGA-DK-AA6T-01	1.6627	0.303983	0	0.196173	0	0.866513	0.105887	0.65311	0	0.0456289	0	0.0269969	0.0364832	0.0358242	0.000606359	0	0	0	0.0155648	0	0	0.0501349	0	0.0297645	0	0	0	0	0.0430796	0.265715	0	0.0185639	0	0.0109836	0.0148431	0.0145749	0.000246695	0	0	0	0.0063325	0	0	0.0203972	0	0.0121096	0	0	0
TCGA-DK-AA6U-01	0.0741237	0.114033	0.102552	0.0743149	0.0357701	0.364716	0.00345023	0.0315619	0.0364236	0.152778	0	0	0	0.0887356	0.149602	0	0	0.0639273	0.0123005	0.0435216	0.0474739	0.0902649	0	0.0537593	0.18563	0	0	0.0405718	0.000754774	0.00690449	0.00796804	0.0334217	0	0	0	0.0194118	0.032727	0	0	0.0139848	0.00269085	0.0095208	0.0103854	0.0197464	0	0.0117604	0.0406084	0	0
TCGA-DK-AA6W-01	0.0943325	0.127231	0.0933602	0.071447	0.0743675	0.458517	0	0.0329355	0	0	0	0.0226947	0	0.0662201	0.118183	0	0.0240962	0.0160402	0	0.174461	0.0485376	0.351448	0.139147	0	0	0.00623636	0	0	0	0.0128734	0	0	0	0.00887055	0	0.0258831	0.0461938	0	0.00941836	0.00626956	0	0.0681907	0.0189717	0.137369	0.0543878	0	0	0.00243758	0
TCGA-DK-AA6X-01	0.165697	0.139183	0.139744	0.142319	0.180544	0.496271	0.0189626	0.0321126	0	0	0	0.0745086	0	0.0917719	0.0878166	0	0	0.0125467	0.0235961	0.00681752	0.0517548	0.265717	0.117198	0.0435568	0.163876	0	0	0.00976518	0.0130414	0.0220852	0	0	0	0.0512428	0	0.0631155	0.0603952	0	0	0.00862892	0.016228	0.0046887	0.035594	0.182745	0.080602	0.0299559	0.112704	0	0
TCGA-DK-AA71-01	0.0443876	0.0917409	0.0693775	0.0777452	0	0.333988	0	0.0161865	0.0129755	0.174972	0	0	0.00230857	0.0687465	0.0267245	0	0.0294811	0	0.00716574	0.144729	0.0479755	0.135823	0	0.0884737	0.244438	0	0	0	0	0.00262143	0.00210139	0.0283369	0	0	0.000373876	0.0111336	0.00432807	0	0.0047745	0	0.0011605	0.0234391	0.00776968	0.0219966	0	0.0143284	0.0395871	0	0
TCGA-DK-AA74-01	0.0856286	0.23281	0.15551	0.187936	0.170275	0.699696	0	0.00968846	0.00642927	0.139571	0	0.0532052	0	0.124055	0.0283032	0	0	0.0519938	0.0103738	0.0670661	0.112651	0.364901	0.00648989	0	0.0169204	0	0	0.00835159	0	0.00742478	0.00492709	0.106961	0	0.040774	0	0.0950698	0.0216903	0	0	0.0398456	0.00794997	0.0513963	0.0863302	0.279643	0.00497355	0	0.012967	0	0
TCGA-DK-AA75-01	0.0324733	0.138373	0.0139953	0.0415257	0.0119211	0.253359	0.0125567	0	0.107767	0.154276	0.204396	0	0	0.061295	0.0406327	0	0.0425528	0.0472692	0.0611381	0	0.0369888	0.0787119	0	0.0449916	0.107423	0	0	0	0.00115104	0	0.00987874	0.0141421	0.0187365	0	0	0.00561875	0.0037247	0	0.0039007	0.00433305	0.00560437	0	0.00339067	0.00721532	0	0.00412427	0.00984723	0	0
TCGA-DK-AA76-01	0.0854305	0.12159	0.0428728	0.0661365	0.0746984	0.270062	0	0.0484994	0.123626	0.0480611	0.0793314	0.0213891	0	0.0203006	0.0769672	0	0.0105623	0	0.00447245	0.0872368	0	0.264331	0	0.135569	0	0.0796541	0	0	0	0.00354464	0.00903534	0.0035126	0.00579803	0.00156325	0	0.0014837	0.00562524	0	0.000771957	0	0.000326874	0.00637581	0	0.0193189	0	0.00990823	0	0.00582161	0
TCGA-DK-AA77-01	0.122073	0.102185	0.105603	0.10672	0.0253134	0.451238	0	0	0.116177	0.269376	0	0.0294017	0.00562047	0.145677	0.0046343	0	0	0.0477885	0.0264038	0	0.0923448	0.181028	0.000551804	0.0809964	0	0	0	0	0	0	0.0296078	0.0686507	0	0.00749304	0.00143238	0.0371258	0.00118105	0	0	0.0121789	0.00672902	0	0.0235341	0.0461351	0.000140627	0.020642	0	0	0
TCGA-E5-A2PC-01	0.0542448	0.116239	0.112373	0.124443	0.0280629	0.409254	0	0	0.0465622	0.172954	0	0.00112575	0.00939615	0.226856	0.0126664	0	0	0.123158	0.0548093	0	0.0958096	0.204801	0.0301677	0.0108007	0	0.0108939	0	0	0	0	0.00772215	0.0286837	0	0.000186702	0.00155831	0.0376232	0.00210067	0	0	0.0204252	0.00908991	0	0.0158896	0.0339654	0.0050032	0.00179125	0	0.00180672	0
TCGA-E5-A4TZ-01	0.0474719	0.129292	0.191382	0.0876759	0.0411555	0.452001	0.0919047	0	0.0144931	0.0643441	0	0	0	0.133964	0.117789	0	0.0129327	0.0186998	0.0128328	0.254483	0	0.157027	0	0.0911668	0.0284991	0	0.00186428	0	0.0191942	0	0.00302687	0.0134382	0	0	0	0.0279782	0.0246	0	0.00270099	0.00390543	0.00268012	0.0531485	0	0.032795	0	0.0190401	0.005952	0	0.000389353
TCGA-E5-A4U1-01	0.0553913	0.103585	0.0812384	0.0497282	0	0.257223	0	0	0.0726292	0.0897586	0.284416	0	0	0.118195	0	0	0.0955717	0.0422526	0.0161537	0	0	0.176117	0	0.0440767	0.0608295	0	0	0	0	0	0.00743254	0.00918547	0.0291058	0	0	0.0120955	0	0	0.00978036	0.00432393	0.00165309	0	0	0.018023	0	0.0045106	0.00622501	0	0
TCGA-E7-A3X6-01	0.0592731	0.186659	0.122256	0.182167	0.0415323	0.479425	0	0	0.0173309	0.190326	0	0	0.0189136	0.146259	0.0516803	0	0	0.11576	0.0265348	0.000997065	0.145431	0.196666	0.0552865	0.0166466	0.0150147	0	0	0.0031535	0	0	0.00698494	0.0767082	0	0	0.00762283	0.0589475	0.020829	0	0	0.0466553	0.0106945	0.000401852	0.0586138	0.0792631	0.0222824	0.00670917	0.00605144	0	0
TCGA-E7-A3Y1-01	0.0672073	0.115078	0.0634988	0.0482221	0	0.300994	0	0.0436617	0.0756601	0.206388	0	0.087468	0	0.119816	0.0238329	0	0.0375187	0.092017	0.0256509	0	0.0101097	0.21059	0	0.00229417	0.0649928	0	0	0	0	0.00511224	0.00885885	0.0241655	0	0.0102414	0	0.014029	0.00279054	0	0.00439298	0.010774	0.0030034	0	0.00118372	0.0246574	0	0.000268619	0.00760985	0	0
TCGA-E7-A4IJ-01	0.0571005	0.0994579	0.160685	0.0825225	0.0053643	0.395094	0.000752989	0.00277056	0.0519	0.245506	0	0	0	0.261782	0	0	0.0211735	0.105731	0.0037807	0	0.0236055	0.125873	0	0.0889102	0	0.0682143	0	0	0.000230762	0.000849071	0.0159054	0.0752382	0	0	0	0.0802262	0	0	0.00648887	0.0324026	0.00115864	0	0.00723419	0.0385753	0	0.0272476	0	0.0209051	0
TCGA-E7-A4XJ-01	0.0324972	0.126221	0.0677966	0.0428671	0	0.28505	0.138137	0	0.0881217	0.00432719	0.063104	0.093131	0	0.0314057	0.0665086	0	0.0371285	0.0499858	0.0132644	0	0	0.231197	0.038372	0.119633	0.00311201	0.0225727	0	0	0.010927	0	0.00697066	0.000342292	0.00499169	0.00736691	0	0.00248428	0.005261	0	0.00293696	0.00395401	0.00104925	0	0	0.0182883	0.00303532	0.00946326	0.000246168	0.00178556	0
TCGA-E7-A519-01	0.153766	0.254214	0	0.0761254	0	0.450507	0	0.108631	0.0334165	0.166192	0	0.0793251	0	0.0792541	0.126235	0	0	0.0112802	0.108244	0.100562	0	0.0890135	0	0.0750596	0	0.0227875	0	0	0	0.0205287	0.00631494	0.0314063	0	0.0149906	0	0.0149772	0.0238555	0	0	0.0021317	0.0204556	0.0190039	0	0.0168215	0	0.0141845	0	0.00430631	0
TCGA-E7-A541-01	0.0872533	0.154618	0.172353	0.125847	0.0926475	0.44417	0	0.0059581	0.0250971	0.355501	0	0.0507791	0	0.127315	0.00640564	0	0	0.113408	0.0121243	0	0.0457661	0.189593	0.0208249	0.0238531	0.0207368	0	0	0.00263729	0	0.00293893	0.0123795	0.175357	0	0.0250476	0	0.0628003	0.00315969	0	0	0.0559404	0.00598053	0	0.0225749	0.0935198	0.0102722	0.0117659	0.0102287	0	0
TCGA-E7-A5KE-01	0.0770715	0.0923788	0.0797231	0.0498309	0.0485889	0.335619	0.0183252	0.00787835	0.0561683	0.0705193	0	0	0	0.0364267	0.215776	0	0.13613	0	0.0397274	0.0246341	0	0.155239	0	0.191118	0	0.0188371	0.00246336	0.0267579	0.00119226	0.000512576	0.00365438	0.00458808	0	0	0	0.00236997	0.0140386	0	0.00885678	0	0.00258472	0.00160272	0	0.0101001	0	0.0124344	0	0.00122557	0.000160269
TCGA-E7-A5KF-01	0.0951672	0.124696	0.0748457	0.0867667	0	0.399632	0	0.0103865	0.125575	0	0.181151	0.0368511	0	0.20808	0.0586948	0	0.0682537	0	0.00261557	0	0	0.0925049	0	0.102954	0	0.108651	0	0.00428162	0	0.000684777	0.00827904	0	0.0119432	0.00242956	0	0.0137186	0.0038697	0	0.00449991	0	0.000172443	0	0	0.00609878	0	0.00678769	0	0.00716329	0
TCGA-E7-A677-01	0.0501531	0.101828	0.252858	0.164611	0.0227026	0.62487	0	0.00758014	0.0455958	0.129192	0.00649435	0	0	0.18561	0.110356	0	0	0.070002	0.0164997	0.0226257	0.0699712	0.0755608	0.0378609	0.0867111	0.135227	0	0	0.00071205	0	0.00295751	0.0177899	0.0504063	0.00253387	0	0	0.0724185	0.0430572	0	0	0.0273123	0.00643759	0.00882776	0.0273003	0.0294812	0.014772	0.0338316	0.052761	0	0
TCGA-E7-A678-01	0.0844521	0.122513	0.104388	0.0582926	0	0.359521	0	0.00463754	0.2737	0.0644254	0	0.40884	0	0.0155515	0.0403097	0	0.0488869	0.0383906	0.0156204	0	0.00376119	0.0595324	0	0.0234732	0.00287082	0	0	0	0	0.000490249	0.0289337	0.00681062	0	0.0432198	0	0.001644	0.00426126	0	0.00516799	0.0040584	0.00165128	0	0.000397607	0.00629336	0	0.00248142	0.000303484	0	0
TCGA-E7-A6MD-01	0.154912	0.252792	0.0788048	0.0955906	0.0817494	0.443751	0.0458263	0.0860439	0.0276729	0.142438	0	0.230189	0	0.079912	0.0482285	0	0	0.0142734	0.0327893	0	0.02991	0.204372	0.00233464	0.0126472	0.0433632	0	0	0	0.0299618	0.0562565	0.0180929	0.0931274	0	0.1505	0	0.0522473	0.0315323	0	0	0.00933208	0.021438	0	0.0195555	0.13362	0.00152642	0.00826886	0.0283513	0	0
TCGA-E7-A6ME-01	0.257041	0.0619946	0.158601	0.0811996	0	0.640082	0.0485976	0	0.0921652	0.277085	0	0	0	0.157797	0.0209165	0	0	0.0878957	0.0081768	0	0.0426924	0.170329	0	0.0548085	0	0.0334428	0	0.0060939	0.0209596	0	0.0397498	0.119504	0	0	0	0.0680563	0.00902106	0	0	0.0379085	0.00352657	0	0.0184127	0.0734609	0	0.0236383	0	0.0144235	0
TCGA-E7-A6MF-01	0.0413472	0.10901	0.208595	0.0965837	0.0624248	0.4166	0.0377455	0	0	0.11557	0	0.27333	0	0.0768459	0	0	0.0156901	0.039721	0.105202	0	0.000606195	0.252673	0.00929339	0.0379209	0.032838	0	0	0.00256391	0.00868082	0	0	0.0265793	0	0.0628613	0	0.0176733	0	0	0.00360847	0.00913517	0.0241946	0	0.000139415	0.0581106	0.00213732	0.00872117	0.00755219	0	0
TCGA-E7-A7DU-01	0.0883878	0.121099	0.0579446	0.061605	0	0.337114	0	0	0	0.0917125	0	0.273169	0	0.0487428	0.0628582	0	0.0578939	0	0.0465804	0	0.00822291	0.295957	0	0.0793042	0.0348001	0	0	0.000759775	0	0	0	0.0106426	0	0.0316992	0	0.00565624	0.00729422	0	0.00671816	0	0.00540532	0	0.000954208	0.0343436	0	0.00920266	0.00403829	0	0
TCGA-E7-A7DV-01	0	0.178148	0.247491	0.161706	0.369805	0.953365	0	0.00942515	0	0.0385607	0	0.0331894	0.002804	0	0.0156334	0	0	0.00826655	0.0349477	0.0478181	0.0284162	0.735804	0	0	0	0.0417507	0	0.00338398	0	0.00434741	0	0.0177863	0	0.0153088	0.00129336	0	0.00721101	0	0	0.003813	0.0161199	0.0220564	0.0131072	0.339394	0	0	0	0.0192578	0
TCGA-E7-A7PW-01	0.0370611	0.120211	0.0728333	0.0458495	0.00446564	0.299219	0	0.00394374	0.105508	0.290509	0	0	0	0.2055	0	0	0	0.0507293	0.0419347	0	0.0873793	0.0998439	0.00113961	0.0693888	0	0.0441229	0	0	0	0.000607297	0.0162473	0.0447356	0	0	0	0.031645	0	0	0	0.00781181	0.00645754	0	0.0134556	0.015375	0.000175489	0.0106852	0	0.0067945	0
TCGA-E7-A7XN-01	0	0.217012	0.217961	0.340631	0	0.49857	0	0	0.0206463	0.31558	0	0	0.127922	0.107569	0.0113565	0	0	0.123913	0.0152716	0	0.144067	0.105981	0.00665275	0.00231577	0	0.016167	0	0.00255887	0	0	0.0118355	0.180906	0	0	0.0733312	0.0616639	0.00651013	0	0	0.071033	0.00875447	0	0.0825864	0.0607539	0.00381369	0.00132752	0	0.00926774	0
TCGA-E7-A85H-01	0.0679471	0.132262	0.0849978	0.0676187	0.0677161	0.345096	0.0458328	0	0.033654	0.151294	0	0	0.0115164	0.0887607	0.146771	0	0	0.0769331	0.0113149	0.0379425	0.123938	0.198479	0.0441102	0	0	0.0294524	0	0	0.0147075	0	0.0107994	0.0485496	0	0	0.00369553	0.0284828	0.047098	0	0	0.0246874	0.00363088	0.0121755	0.0397712	0.0636909	0.0141547	0	0	0.00945113	0
TCGA-E7-A8O7-01	0.139979	0.17411	0.12598	0.173285	0	0.536108	0	0.0380285	0.0708748	0.130417	0.0298967	0	0	0.128683	0.0709931	0	0	0	0.0212146	0	0.033447	0.140901	0.0965673	0.0912918	0	0.11827	0	0.0294156	0	0.0162865	0.0303537	0.0558538	0.0128039	0	0	0.0551114	0.0304043	0	0	0	0.00908562	0	0.0143244	0.0603439	0.041357	0.0390977	0	0.0506515	0
TCGA-E7-A8O8-01	0.0459858	0.0745267	0.100623	0.0374016	0	0.257121	0	0.00170525	0.0353448	0.120423	0	0.0649785	0	0.147029	0.0801674	0.00962512	0	0.00108266	0	0.195793	0	0.217193	0.0400512	0.0652083	0.00893021	0	0.0124675	0	0	0.00017359	0.00359801	0.0122588	0	0.00661466	0	0.0149672	0.00816084	0.000979814	0	0.000110212	0	0.0199312	0	0.0221098	0.00407712	0.00663805	0.000909074	0	0.00126917
TCGA-E7-A97P-01	0	0.171882	0.262031	0.271533	0	0.587524	0.0128428	0	0.0534387	0.284341	0	0	0.0937666	0.158079	0	0	0	0.107344	0.0168336	0	0.138893	0.0711878	0.0114179	0.0106512	0	0.0342386	0.00696608	0	0.0099602	0	0.0414442	0.22052	0	0	0.0727205	0.122598	0	0	0	0.0832501	0.0130552	0	0.107718	0.0552095	0.0088551	0.00826052	0	0.0265536	0.00540253
TCGA-E7-A97Q-01	0.03136	0.144469	0.125139	0.0772615	0.102729	0.360572	0.00331257	0.00940131	0.095587	0.166079	0	0.0835674	0	0.0364376	0.0288589	0	0	0.0840765	0.0117876	0	0.111665	0.288728	0	0.0152186	0.0652815	0	0	0	0.00126371	0.0035865	0.0364655	0.0633573	0	0.0318801	0	0.0139006	0.0110094	0	0	0.0320743	0.00449685	0	0.042599	0.110147	0	0.00580572	0.0249042	0	0
TCGA-FD-A3B3-01	0.0606308	0.251676	0.204187	0.289663	0.0248252	0.708946	0	0.0185185	0.0700899	0.138729	0	0.0330684	0.025229	0.109494	0.00188667	0	0	0.0775197	0.00490156	0.0887186	0.189247	0.203804	0	0	0	0.0293656	0	0.00942845	0	0.0190008	0.0719152	0.142342	0	0.0339296	0.025886	0.112346	0.0019358	0	0	0.0795385	0.00502921	0.0910291	0.194175	0.209112	0	0	0	0.0301304	0
TCGA-FD-A3B4-01	0.125767	0.235327	0.161513	0.17841	0.100465	0.521329	0.0885059	0.0424599	0.0583178	0.0690318	0	0.0749819	0.0020288	0.0818924	0.00573465	0	0	0.0597759	0.00120674	0.106692	0.11957	0.179287	0	0.0174096	0.0924837	0	0	0.000621912	0.0649744	0.0311709	0.0428126	0.050678	0	0.0550461	0.00148939	0.0601193	0.00420996	0	0	0.043883	0.000885901	0.0783254	0.0877796	0.131619	0	0.0127808	0.0678946	0	0
TCGA-FD-A3B5-01	0.0523543	0.0927826	0.19351	0.0982786	0.046715	0.449917	0	0	0.156292	0.00709031	0	0.0331741	0	0.0980266	0	0	0.0284129	0	0.0458138	0.225718	0.0372238	0.219263	0	0.0136612	0	0.12451	0.0108147	0	0	0	0.0406415	0.00184373	0	0.00862645	0	0.0254904	0	0	0.00738837	0	0.0119132	0.0586948	0.00967951	0.0570161	0	0.0035524	0	0.0323769	0.0028122
TCGA-FD-A3B6-01	0.10132	0.150712	0.26059	0.194908	0.0900909	0.72902	0.0110214	0	0	0.187496	0	0.0561857	0.0367575	0.0979374	0	0	0	0.0727705	0.0161751	0.0378624	0.0955175	0.355509	0	0	0	0.0311102	0	0.00165702	0.00762362	0	0	0.129693	0	0.0388641	0.0254254	0.0677441	0	0	0	0.050336	0.0111884	0.0261898	0.0660703	0.245909	0	0	0	0.0215192	0
TCGA-FD-A3B7-01	0.10329	0.136748	0.462452	0.242429	0.166853	0.81703	0	0.00764405	0.0296694	0.246174	0	0.0138573	0.0330759	0.046482	0.0100543	0.0268526	0	0.0187997	0	0.154267	0.104964	0.232021	0	0	0	0.0708615	0	0.00527739	0	0.00896147	0.0347827	0.288601	0	0.0162456	0.0387764	0.054493	0.0117871	0.0314805	0	0.0220398	0	0.180855	0.123054	0.272009	0	0	0	0.0830741	0
TCGA-FD-A3B8-01	0.140984	0.336814	0.276007	0.371251	0.210376	0.957317	0.0399081	0	0.0014045	0.134177	0	0.221723	0.0031467	0.0387335	0.00276326	0	0	0.0257296	0.0238931	0.06081	0.186955	0.199404	0	0	0.050997	0	0	0.0103551	0.064424	0	0.00226729	0.216604	0	0.35793	0.00507975	0.0625278	0.00446076	0	0	0.0415355	0.0385709	0.0981662	0.301803	0.3219	0	0	0.0823249	0	0
TCGA-FD-A3N5-01	0.025156	0.18548	0.131715	0.12197	0.00837674	0.567101	0	0	0	0.0798189	0	0	0.0216571	0.0653494	0.00797091	0	0	0.0954554	0	0.418893	0.0249686	0.158215	0.00792502	0	0	0.107046	0	0.012701	0	0	0	0.0274177	0	0	0.00743921	0.0224475	0.002738	0	0	0.0327889	0	0.14389	0.00857669	0.0543467	0.00272224	0	0	0.0367701	0
TCGA-FD-A3N6-01	0.0466411	0.135338	0.14495	0.130239	0	0.432486	0.0134452	0	0.222555	0.0989226	0	0	0	0.0998714	0.0145712	0	0	0.0649073	0.00487365	0.0746956	0.225557	0.0426218	0.0236179	0	0	0.106805	0	0.00755609	0.00330988	0	0.0547877	0.0243524	0	0	0	0.0245859	0.00358709	0	0	0.0159786	0.00119978	0.0183883	0.0555268	0.0104925	0.00581417	0	0	0.0262929	0
TCGA-FD-A3NA-01	0.0391461	0.0787893	0.25026	0.141668	0.0773454	0.543151	0	0.00154159	0.00656815	0.169023	0	0	0.0747912	0.0843549	0.0198166	0	0.0126562	0.0312874	0.00571587	0.123945	0.0621936	0.336372	0	0.0406682	0	0.013515	0	0.0175507	0	0.000783015	0.00333613	0.0858512	0	0	0.0379884	0.042846	0.0100653	0	0.00642842	0.0158917	0.00290324	0.0629551	0.0315897	0.170852	0	0.0206564	0	0.00686462	0
TCGA-FD-A3SJ-01	0.0737814	0.13738	0.107679	0.0670016	0.0644364	0.389379	0.130472	0	0.0751898	0.0325265	0.0464438	0.0410886	0	0.0468211	0	0	0	0.0368663	0.0445356	0.0787182	0.0609319	0.309184	0.00440942	0	0.0928133	0	0	0	0.0466015	0	0.0268561	0.0116177	0.0165887	0.0146759	0	0.0167234	0	0	0	0.0131678	0.0159071	0.0281163	0.0217635	0.110433	0.00157494	0	0.0331508	0	0
TCGA-FD-A3SL-01	0.0128761	0.132338	0.238521	0.121511	0.172016	0.488577	0.0602659	0	0.00431246	0.0450859	0	0.0378083	0	0.0702192	0	0	0	0.0497834	0.00132369	0.112924	0.146018	0.357727	0.0197758	0	0.0947554	0	0	0	0.0260584	0	0.00186467	0.0194948	0	0.016348	0	0.0303622	0	0	0	0.0215259	0.000572351	0.0488276	0.0631371	0.154678	0.00855089	0	0.0409714	0	0
TCGA-FD-A3SM-01	0.060031	0.100756	0.140187	0.0828606	0.145013	0.436402	0	0.0208539	0.100804	0.021489	0	0.0463584	0	0.0494273	0	0.00727356	0	0.0251421	0	0.397292	0.0701944	0.203195	0	0	0.0579699	0	0	0	0	0.00462926	0.0223771	0.00477024	0	0.0102909	0	0.0109721	0	0.00161462	0	0.00558119	0	0.0881931	0.0155821	0.0451063	0	0	0.0128685	0	0
TCGA-FD-A3SN-01	0.0224798	0.122837	0.181136	0.110415	0.0485336	0.4997	0	0.0029351	0.0710824	0.174195	0	0	0.0631727	0.0708811	0	0	0	0.100746	0.00478122	0.0751083	0.0698032	0.293333	0	0.0312129	0	0.0423457	0	0.000403142	0	0.000945749	0.0229042	0.0561293	0	0	0.0203555	0.0228393	0	0	0	0.0324626	0.00154061	0.0242014	0.022492	0.0945178	0	0.0100574	0	0.0136447	0
TCGA-FD-A3SO-01	0.0239508	0.137905	0.209051	0.191083	0.0541784	0.640425	0.0166136	0	0.0287428	0.0548373	0	0.10534	0	0.0681227	0.0212309	0	0.00240901	0.0306967	0.0883743	0.0710764	0.116522	0.353697	0	0	0	0.0285035	0	0.0138335	0.00811693	0	0.014043	0.026792	0	0.0514662	0	0.0332829	0.0103728	0	0.00117697	0.0149976	0.0431772	0.034726	0.0569295	0.172807	0	0	0	0.013926	0
TCGA-FD-A3SP-01	0.0534393	0.211353	0.21597	0.233286	0.207505	0.823993	0	0.0011922	0.00797775	0.0825871	0	0.140087	0	0.0320311	0.0300255	0	0	0.0105056	0	0.22354	0.084417	0.31815	0.0249816	0	0	0.0431027	0	0.00140292	0	0.00112036	0.00749702	0.0776104	0	0.131646	0	0.0301009	0.0282162	0	0	0.00987256	0	0.210069	0.0793301	0.298978	0.0234762	0	0	0.0405054	0
TCGA-FD-A3SQ-01	0.09605	0.180972	0.108814	0.147869	0.101238	0.576982	0.0140324	0.024201	0.167726	0.0495593	0	0.0207801	0	0.0331791	0.052247	0	0.0120535	0.00901064	0	0.190639	0.0660014	0.272325	0.00545355	0.00897258	0.0738197	0	0	0	0.00809122	0.0139545	0.0967125	0.0285764	0	0.011982	0	0.0191314	0.0301262	0	0.00695019	0.00519562	0	0.109924	0.0380571	0.157025	0.00314457	0.00517368	0.0425652	0	0
TCGA-FD-A3SR-01	0.0644279	0.233506	0.0498937	0.209651	0.167616	0.47617	0.00750875	0	0.0273499	0.124524	0	0.138789	0	0.037375	0.0769844	0.000301196	0	0.0461727	0.0395162	0	0.195912	0.204986	0.00334425	0	0.0972363	0	0	0	0.0056691	0	0.0206491	0.0940154	0	0.104785	0	0.0282181	0.0581232	0.000227403	0	0.0348603	0.0298347	0	0.147914	0.154764	0.0025249	0	0.0734133	0	0
TCGA-FD-A3SS-01	0.0512499	0.0794314	0.133334	0.101137	0.0265426	0.444129	0	0	0.0763237	0.0814353	0	0	0	0.184171	0	0	0	0.0579609	0	0.0654686	0.0487798	0.312018	0	0.0617455	0	0.105277	0	0.00681961	0	0	0.0136179	0.0145299	0	0	0	0.0328603	0	0	0	0.0103415	0	0.0116811	0.00870343	0.0556712	0	0.0110168	0	0.0187838	0
TCGA-FD-A43N-01	0.0241442	0.104432	0.130051	0.0904148	0	0.358821	0.0187825	0	0.0882872	0.0600391	0	0.124028	0	0.0335681	0.0495392	0	0.0439582	0.0156028	0.0197986	0.051394	0.0518142	0.207523	0	0.100115	0	0.114462	0	0.0210879	0.0068883	0	0.0323784	0.0220187	0	0.0454858	0	0.0123108	0.018168	0	0.0161212	0.00572217	0.00726092	0.0188482	0.0190023	0.0761069	0	0.0367162	0	0.0419778	0
TCGA-FD-A43P-01	0.118156	0.289929	0.276393	0.157664	0.0310341	0.60016	0.0128329	0.0148216	0.0575341	0.213964	0	0.0275951	0.0478144	0.0991856	0.0631996	0	0	0.117255	0.0245727	0.0499509	0.146415	0.0907118	0.00420496	0	0	0.0299424	0	0	0.0124323	0.0143589	0.0557381	0.207285	0	0.0267336	0.0463218	0.0960894	0.0612267	0	0	0.113595	0.0238056	0.0483916	0.141844	0.0878801	0.00407369	0	0	0.0290077	0
TCGA-FD-A43S-01	0.244263	0.462953	0	0.128723	0.0497474	0.478256	0.079892	0.096831	0.00928769	0.232595	0	0.0394653	0	0.146875	0.0332877	0	0	0.0839731	0.0211098	0.0025241	0.0088336	0.181828	0	0	0.0634974	0	0	0	0.0689571	0.0835777	0.00801648	0.20076	0	0.0340637	0	0.126772	0.0287316	0	0	0.0724796	0.0182205	0.00217862	0.00762454	0.156941	0	0	0.0548064	0	0
TCGA-FD-A43U-01	0.0397833	0.269863	0.1314	0.119348	0.102152	0.609819	0	0.0210895	0.0315744	0.121604	0	0.0516689	0	0.0417712	0.0325844	0	0	0.0260741	0.0343371	0.409973	0.0192539	0.202218	0	0	0.00785113	0	0	0	0	0.0134945	0.0202035	0.0778106	0	0.0330613	0	0.0267281	0.0208498	0	0	0.016684	0.0219712	0.262329	0.01232	0.129393	0	0	0.0050237	0	0
TCGA-FD-A43X-01	0.049255	0.124892	0.0634523	0.0435668	0	0.350017	0	0.00201316	0.0294272	0.134882	0	0.139392	0	0.0733242	0.030291	0	0	0.0392393	0.0272908	0.146598	0.0153905	0.126137	0.00800394	0	0.223505	0	0.00450509	0	0	0.00014114	0.0020631	0.00945638	0	0.00977263	0	0.00514067	0.00212366	0	0	0.00275102	0.00191333	0.0102778	0.00107901	0.00884333	0.000561146	0	0.0156697	0	0.000315846
TCGA-FD-A43Y-01	0.00612019	0.185324	0.12203	0.120208	0.0425239	0.64832	0	0	0.00356328	0.098071	0	0	0.000821104	0.109984	0.00303422	0	0	0.0825807	0.0705263	0.0791507	0.200277	0.249956	0.0715622	0.0111959	0	0.0192782	0	0	0	0	0.0012621	0.0347365	0	0	0.000290833	0.0389559	0.00107471	0	0	0.0292499	0.0249802	0.028035	0.0709376	0.0885338	0.0253472	0.00396555	0	0.00682828	0
TCGA-FD-A5BR-01	0.120883	0.18283	0.124336	0.102056	0.0286396	0.434668	0.101591	0	0.134051	0.0475996	0	0.246889	0.000258913	0.105389	0.0675016	0	0.0195068	0	0.0305947	0.0422999	0.00987569	0.143549	0	0.0181369	0.00827825	0.0224784	0	0.002	0.0756971	0	0.0998831	0.0354671	0	0.183961	0.00019292	0.0785267	0.0502963	0	0.0145348	0	0.0227965	0.0315183	0.00735851	0.10696	0	0.013514	0.00616824	0.0167489	0
TCGA-FD-A5BS-01	0.422738	0.196798	0.437036	0.237444	0.0417954	0.886644	0	0.0920645	0.0479321	0.171301	0	0.0168503	0.0284687	0.0884485	0.0351739	0.0118728	0	0.107449	0.0124018	0.0859993	0.139667	0.11266	0.0145434	0	0.035169	0	0	0	0	0.10109	0.052631	0.188094	0	0.0185022	0.0312595	0.0971194	0.0386222	0.0130367	0	0.117982	0.0136175	0.0944301	0.153359	0.123704	0.0159691	0	0.0386167	0	0
TCGA-FD-A5BT-01	0.0427447	0.223067	0.170132	0.151406	0.0781795	0.654552	0	0.0604984	0	0.258342	0	0	0.0211119	0.0611223	0.0349322	0	0	0.115746	0.0301353	0	0.0798069	0.287262	0.00696648	0	0	0.0396767	0	0.00439973	0	0.0366589	0	0.156542	0	0	0.0127927	0.037037	0.0211671	0	0	0.0701361	0.0182604	0	0.0483588	0.174066	0.00422133	0	0	0.024042	0
TCGA-FD-A5BU-01	0.0954253	0.219971	0.0952868	0.154216	0.0743567	0.663472	0.0450254	0.00518401	0.0329456	0.0426012	0	0.107511	0.00301351	0.065477	0.0536169	0	0.0250709	0.0634538	0.0306845	0.0681066	0.110059	0.215164	0.101994	0	0.0287977	0	0	0.00129395	0.0241768	0.00278361	0.0176905	0.0228751	0	0.0577293	0.00161813	0.0351585	0.0287901	0	0.0134621	0.0340722	0.0164763	0.0365705	0.0590971	0.115535	0.0547669	0	0.0154632	0	0
TCGA-FD-A5BV-01	0.0758153	0.0929947	0.115589	0.0584466	0.00728342	0.35105	0	0	0.0529272	0.11448	0.0982418	0.0498371	0	0.0916671	0.0477781	0	0	0.0261994	0.0254303	0	0	0.376428	0	0.0512233	0	0.0556417	0.0101467	0	0	0	0.00862718	0.0186603	0.0160135	0.00812348	0	0.0149418	0.00778787	0	0	0.00427052	0.00414516	0	0	0.061358	0	0.00834944	0	0.00906964	0.00165393
TCGA-FD-A5BX-01	0	0	0.771949	0.119715	0.172095	0.715301	0	0.00445638	0	0.0358585	0	0.0284435	0	0.0185905	0.0264237	0.0452515	0	0.0337136	0.027065	0.197982	0.0299473	0.468259	0.0289747	0	0	0.0550343	0	0	0	0.001633	0	0.01314	0	0.0104229	0	0.00681232	0.0096827	0.016582	0	0.012354	0.0099177	0.0725485	0.0109739	0.171589	0.0106175	0	0	0.0201668	0
TCGA-FD-A5BY-01	0.0604202	0.136932	0.157285	0.107313	0.0890496	0.477138	0	0	0.00667528	0.0559392	0	0.125845	0	0.0298253	8e-06	0	0	0.0753848	0	0.187301	0.0467956	0.271058	0.0317704	0.0437574	0.119171	0	0	0.00646942	0	0	0.00264263	0.0221454	0	0.0498201	0	0.0118074	3.17e-06	0	0	0.0298436	0	0.0741493	0.0185256	0.107307	0.0125774	0.0173229	0.0471778	0	0
TCGA-FD-A5BZ-01	0.0228824	0.143179	0.187854	0.110632	0.12842	0.405084	0.028647	0	0.104672	0.00507415	0	0.0301052	0	0.00829483	0.0214632	0	0	0.0202751	0	0.373133	0.0950319	0.207588	0	0	0.105716	0	0	0	0.0114359	0	0.041785	0.0020256	0	0.012018	0	0.00331129	0.00856809	0	0	0.00809382	0	0.148954	0.0379367	0.0828693	0	0	0.0422017	0	0
TCGA-FD-A5C0-01	0.0517559	0.0987211	0.200836	0.108732	0.0669365	0.422755	0.00334945	0.0298777	0.0236871	0.144265	0	0.133662	0	0.100124	0.0203725	0	0	0	0.0821612	0.0117457	0.0253411	0.199928	0.0281804	0.0376891	0	0.152565	0	0.00705099	0.00117773	0.0105056	0.00832887	0.0507265	0	0.0469984	0	0.0352058	0.00716339	0	0	0	0.0288896	0.00413002	0.00891044	0.0702988	0.0099088	0.0132523	0	0.053645	0
TCGA-FD-A5C1-01	0.182698	0.128413	0.110745	0.179725	0	0.756529	0	0.0335735	0.052255	0.147271	0	0	0.0441117	0.0810582	0	0	0	0.0467423	0.0144366	0.0242193	0.101009	0.293553	0.00625474	0.0676259	0	0.080319	0	0.00757038	0	0.0194488	0.0302708	0.0853126	0	0	0.0255534	0.0469562	0	0	0	0.0270773	0.00836298	0.01403	0.0585136	0.170052	0.0036233	0.0391749	0	0.0465279	0
TCGA-FD-A62N-01	0.0406444	0.307954	0.300961	0.296705	0	1.01214	0	0.0400662	0	0.207623	0	0.0524453	0.0585318	0.0859812	0.0292293	0.0410764	0	0.0573029	0	0	0.155147	0.208194	0.0237234	0	0	0.0315689	0	0.00910985	0	0.0497044	0	0.257569	0	0.0650615	0.0726122	0.106665	0.0362607	0.0509577	0	0.0710877	0	0	0.192469	0.258277	0.0294303	0	0	0.0391632	0
TCGA-FD-A62O-01	0	0.0844881	0.227953	0.0675836	0	0.373368	0	0.0326446	0.192163	0.0556526	0.0826467	0	0	0.0540946	0.0290855	0.00977375	0.0106921	0	0.0496057	0.0468507	0	0.114609	0	0.0748977	0	0.210839	0	0.0364446	0	0.00504957	0.0297244	0.00860851	0.012784	0	0	0.00836751	0.00449903	0.00151183	0.00165389	0	0.00767315	0.00724701	0	0.0177281	0	0.0115854	0	0.0326132	0
TCGA-FD-A62P-01	0.0496479	0.128413	0.186627	0.110853	0.0926056	0.591211	0.0143091	0	0.0154683	0.171557	0	0	0.0474412	0.0971719	0	0	0	0.0217338	0	0.251114	0.0540902	0.26233	0.00653419	0	0	0.0539281	0	0.00432226	0.00792464	0	0.00856666	0.0950117	0	0	0.0262739	0.0538157	0	0	0	0.0120366	0	0.139072	0.0299562	0.145283	0.00361876	0	0	0.0298665	0
TCGA-FD-A62S-01	0.104826	0.23497	0.14313	0.18638	0.151789	0.688143	0.00577335	0.00150933	0.0238904	0.0332367	0	0.133138	0	0.0390227	0.0546141	0	0.00681878	0	0	0.146003	0.0773697	0.346598	0.0809714	0	0.0460438	0	0	0.0050102	0.00521447	0.00136322	0.0215777	0.0300193	0	0.12025	0	0.0352452	0.0493273	0	0.0061587	0	0	0.13187	0.0698801	0.313047	0.0731332	0	0.0415866	0	0
TCGA-FD-A6TA-01	0.137533	0.16499	0.133825	0.128938	0.0968089	0.46097	0	0.0417942	0.166256	0.0786095	0	0.0685952	0	0.0646077	0.0763176	0	0	0.0322889	0.0115651	0.0585199	0.0818215	0.273953	0.0123468	0	0.0203431	0	0	0.012982	0	0.0277511	0.110393	0.0521962	0	0.0455468	0	0.0428991	0.0506744	0	0	0.0214396	0.00767914	0.0388568	0.0543289	0.181903	0.00819816	0	0.0135077	0	0
TCGA-FD-A6TB-01	0.293001	0.265227	0.249758	0.174619	0.160045	0.645133	0.207923	0	0.0431094	0.190841	0	0	8.56e-05	0.114353	0.0242964	0	0	0.0820321	0.0136229	0.0359721	0.0660967	0.214413	0	0	0.00420786	0.00304641	0	0	0.26067	0	0.0540456	0.239254	0	0	0.000107277	0.143363	0.03046	0	0	0.102842	0.0170788	0.0450976	0.0828644	0.268806	0	0	0.00527533	0.00381923	0
TCGA-FD-A6TC-01	0.0463964	0.124395	0.164247	0.11369	0.118554	0.405564	0	0.00992094	0.0803634	0.0257403	0.011453	0.00175803	0	0.0371044	0.00616512	0	0	0.0288263	0	0.309568	0	0.347476	0	0.0257962	0	0.104074	0	0.0117539	0	0.00300968	0.0243796	0.00780874	0.00347447	0.000533326	0	0.0112562	0.00187029	0	0	0.00874494	0	0.0939127	0	0.105413	0	0.00782572	0	0.0315727	0
TCGA-FD-A6TD-01	0.123975	0.122413	0.180878	0.183946	0.0442379	0.723744	0	0.0153335	0.0524781	0.108534	0	0.0166389	0.0120173	0.0664292	0.0175864	0	0	0.114869	0.0342895	0.0157138	0.103706	0.358581	0.0578767	0	0.00410582	0.0186895	0	0.00315035	0	0.0119095	0.0407594	0.0842978	0	0.0129234	0.00933379	0.0515951	0.0136593	0	0	0.0892183	0.0266324	0.0122048	0.0805482	0.278508	0.0449525	0	0.00318897	0.014516	0
TCGA-FD-A6TE-01	0.156404	0.0792429	0.107783	0.0605617	0.00358245	0.499769	0	0.0136468	0.128991	0.153927	0	0.0344111	0	0.244704	0.00901149	0.114142	0	0	0	0.100408	0.0370858	0.0453749	0.00842585	0.0272997	0.0723355	0	0.010236	0	0	0.00305719	0.0288968	0.0344831	0	0.00770885	0	0.0548192	0.00201877	0.0255703	0	0	0	0.0224936	0.00830803	0.010165	0.00188758	0.00611574	0.0162047	0	0.00229309
TCGA-FD-A6TF-01	0.0558875	0.136095	0.175487	0.119587	0.0748462	0.512128	0.044048	0.0222506	0.0398859	0.120803	0	0.0268931	0	0.0773099	0.0195475	0	0	0.0697099	0.0202533	0.0875488	0.0567877	0.307948	0	0	0.107014	0	0	0	0.0227678	0.011501	0.0206165	0.0624415	0	0.0139007	0	0.0399604	0.0101039	0	0	0.0360321	0.0104686	0.0452528	0.0293528	0.159174	0	0	0.055314	0	0
TCGA-FD-A6TG-01	0.125936	0.132046	0.127866	0.0820746	0.0973334	0.513977	0.0274017	0	0.110633	0.107403	0	0	0	0.0577252	0.05181	0.00883956	0	0.0532718	0.0188192	0.0713776	0.0435825	0.356858	0.00922433	0	0.0830542	0	0	0	0.0143912	0	0.0581036	0.0564072	0	0	0	0.0303169	0.0272103	0.00464247	0	0.027978	0.00988369	0.037487	0.0228892	0.187419	0.00484455	0	0.0436195	0	0
TCGA-FD-A6TH-01	0.0300178	0.0929391	0.132331	0.119508	0.0219661	0.71737	0.0834173	0	0.0114827	0.0260388	0	0.12002	0	0.0964015	0	0	0	0.0445538	0	0.329003	0.0732718	0.18815	0	0	0	0.0276614	0	0	0.0292163	0	0.00402173	0.0091199	0	0.0420361	0	0.0337639	0	0	0	0.0156046	0	0.115231	0.0256629	0.0658982	0	0	0	0.00968822	0
TCGA-FD-A6TI-01	0.0442888	0.0316268	0.227904	0.125655	0.0755752	0.417223	0	0.00165018	0.0131904	0.150961	0	0.078747	0	0.111642	0	0	0	0.0804679	0.0178159	0	0.0283208	0.326616	0	0.00313469	0	0.184669	0	0.00278521	0	0.000377716	0.00301922	0.0345542	0	0.0180248	0	0.0255542	0	0	0	0.0184187	0.00407797	0	0.00648249	0.0747605	0	0.000717514	0	0.0422697	0
TCGA-FD-A6TK-01	0.047145	0.240811	0.29177	0.196661	0.0654156	0.898187	0	0	0.0336857	0.173512	0	0.0181833	0.0817808	0.0998831	0.00076362	0.00379835	0	0.0675859	0	0.00428339	0.127175	0.346562	0	0.0123825	0.0220428	0.00829354	0	6.8e-05	0	0	0.0275033	0.141668	0	0.0148461	0.0667715	0.0815515	0.000623473	0.00310124	0	0.0551818	0	0.00349725	0.103834	0.282957	0	0.0101099	0.0179973	0.00677143	0
TCGA-FJ-A3Z7-01	0.018695	0.0585593	0.214661	0.108608	0	0.313094	0.137406	0	0.133395	0.161462	0	0.0800854	0	0.102228	0	0	0	0.00574344	0.0240023	0	0.0841077	0.131488	0	0.01519	0	0.124892	0	0	0.0296058	0	0.0287417	0.034789	0	0.0172554	0	0.0220264	0	0	0	0.0012375	0.0051716	0	0.0181221	0.0283309	0	0.00327289	0	0.0269097	0
TCGA-FJ-A3Z9-01	0.0374071	0.131148	0.118344	0.0429591	0	0.32741	0.0698896	0	0	0.00575423	0.288442	0	0	0.159838	0	0.0114247	0	0.0703601	0	0.180695	0	0.0961956	0	0.0806347	0.0367665	0	0	0	0.00397378	0	0	0.000327174	0.0164002	0	0	0.00908806	0	0.000649588	0	0.00400053	0	0.0102739	0	0.00546949	0	0.00458472	0.00209047	0	0
TCGA-FJ-A3ZE-01	0.0555527	0.102234	0.0942277	0.0634836	0.00854526	0.300276	0	0.00409013	0.117199	0.265186	0	0	0	0.125225	0.133624	0	0	0.0192118	0	0.026802	0	0.135334	0	0.0372239	0.0943681	0	0.0350457	0.00669042	0	0.000298009	0.00853918	0.0193216	0	0	0	0.00912396	0.00973593	0	0	0.00139978	0	0.00195281	0	0.00986048	0	0.00271215	0.0068757	0	0.00255345
TCGA-FJ-A3ZF-01	0.0509928	0.086388	0.0942004	0.0456192	0.010983	0.286888	0.0569675	0	0.212924	0.148932	0	0	0	0.0713236	0.123506	0	0.0321317	0.00560737	0.0410738	0	0	0.182925	0	0.0932049	0	0.0314054	0	0	0.00502203	0	0.0187705	0.0131292	0	0	0	0.00628761	0.0108878	0	0.0028326	0.000494324	0.00362091	0	0	0.0161259	0	0.00821658	0	0.00276858	0
TCGA-FJ-A871-01	0	0	0.438628	0.0509093	0.0324417	0.547697	0.00140322	0	0	0.0554296	0.0568594	0.0673902	0.0476	0	0	0	0.0209313	0.00314619	0	0.341811	0	0.313191	0	0.0720939	0.020144	0	0	0	0.000152806	0	0	0.00603609	0.0061918	0.00733855	0.00518348	0	0	0	0.00227935	0.00034261	0	0.037222	0	0.0341055	0	0.00785077	0.00219362	0	0
TCGA-FT-A3EE-01	0.0286678	0.125884	0.222421	0.0806033	0	0.523955	0.0512907	0.0622245	0.0767063	0.0374589	0	0.122095	0	0.080818	0.00481114	0	0	0.0404444	0.00977248	0	0	0.269605	0	0.164496	0.0458736	0.00784859	0	0.0265543	0.0112468	0.0136443	0.0168198	0.00821382	0	0.0267725	0	0.0177214	0.00105496	0	0	0.00886847	0.00214286	0	0	0.0591178	0	0.03607	0.010059	0.001721	0
TCGA-FT-A61P-01	0.0111923	0.237892	0	0.168682	0.0144407	0.603489	0.00823499	0	0.0147927	0.1044	0	0.0473778	0.0396039	0.133127	0	0	0.0288412	0.0696869	0	0.101731	0.107537	0.317718	0.0146024	0	0	0.0123456	0	0	0.00499806	0	0.00897811	0.0633637	0	0.028755	0.0240368	0.0807985	0	0	0.0175046	0.042295	0	0.0617438	0.0652675	0.192832	0.00886262	0	0	0.00749293	0
TCGA-G2-A2EC-01	0.0773223	0.203352	0.143448	0.0710953	0.0680687	0.505968	0.0131	0	0.0910434	0.0733263	0	0.29935	0	0.0246639	0.122753	0	0	0.0513858	0.0114669	0	0.00382588	0.141791	0	0.0555796	0.111714	0	0	0	0.00627217	0	0.0435908	0.035108	0	0.143326	0	0.0118089	0.0587732	0	0	0.0246031	0.00549024	0	0.0018318	0.0678881	0	0.026611	0.0534877	0	0
TCGA-G2-A2EF-01	0	0.141366	0.298913	0.267221	0	0.817472	0.00810162	0	0.0124373	0.158994	0	0	0.158124	0.0514719	0	0	0	0.133874	0	0.0270136	0.144781	0.21888	0.0117753	0	0	0.0745478	0	0	0.00539547	0	0.00828293	0.105886	0	0	0.105307	0.0342789	0	0	0	0.0891564	0	0.0179903	0.0964207	0.145768	0.00784205	0	0	0.0496469	0
TCGA-G2-A2EJ-01	0	0.139488	0.161169	0.29686	0	0.509948	0.00349934	0	0.00460041	0.0870456	0	0	0.085675	0.0656952	0.00330691	0	0	0.0640378	0	0.125998	0.0797192	0.0736475	0	0.153919	0	0.250208	0	0.00264785	0.000810046	0	0.00106493	0.0201498	0	0	0.0198325	0.0152075	0.000765502	0	0	0.0148238	0	0.0291667	0.0184538	0.0170483	0	0.0356299	0	0.0579195	0
TCGA-G2-A2EK-01	0.0941108	0.161224	0.106718	0.0791142	0.020523	0.341275	0.0179249	0.193833	0	0.110416	0	0.182921	0	0.0488564	0.0807597	0	0	0.0723701	0.0213375	0.0144511	0	0.13027	0	0.040659	0.0862015	0	0	0	0.00550749	0.059556	0	0.0339257	0	0.0562031	0	0.0150113	0.0248137	0	0	0.022236	0.00655602	0.00444015	0	0.0400258	0	0.0124926	0.0264857	0	0
TCGA-G2-A2EL-01	0.0770824	0.133278	0.0854434	0.0620898	0.0159612	0.318161	0.0826362	0	0.0921508	0.147465	0	0	0	0.207628	0.0226226	0	0	0.0965583	0.0031268	0.177963	0.0525879	0.0639202	0.0418242	0	0	0.0115175	0	0	0.00841646	0	0.00938551	0.0150192	0	0	0	0.0211468	0.0023041	0	0	0.00983442	0.000318463	0.0181255	0.00535605	0.00651024	0.00425977	0	0	0.00117305	0
TCGA-G2-A2EO-01	0.068267	0.123918	0.27999	0.106394	0.0811972	0.446873	0	0.00976703	0.0587694	0.199253	0	0	0.088181	0.134559	0.00887215	0	0	0.0692611	0	0.104933	0.0764908	0.242283	0	0	0.00763005	0	0	0	0	0.0047479	0.0285687	0.0968598	0	0	0.0428661	0.0654111	0.00431288	0	0	0.0336688	0	0.0510095	0.0371833	0.117777	0	0	0.00370908	0	0
TCGA-G2-A2ES-01	0.0351272	0.120963	0.117166	0.204219	0	0.447196	0.00765728	0	0	0.0504986	0	0.179009	0.0338152	0.0867084	0	0	0.0306358	0.0406605	0.0179566	0.116654	0.0921652	0.164033	0	0.0802332	0	0.0947136	0.00444016	0.00081921	0.00286868	0	0	0.0189185	0	0.067063	0.0126683	0.032484	0	0	0.0114772	0.0152328	0.00672718	0.0437025	0.0345283	0.0614526	0	0.0300581	0	0.035483	0.00166344
TCGA-G2-A3IB-01	0.0221101	0.108627	0.173274	0.137255	0.00892208	0.477788	0	0	0.0548654	0.113031	0	0.0523192	0.000736044	0.0204278	0	0	0	0.0881103	0.0334468	0.28855	0.00818461	0.227201	0	0.0792197	0	0.0339079	0	0	0	0	0.00801468	0.0165115	0	0.00764274	0.000107521	0.00298407	0	0	0	0.0128711	0.00488588	0.0421512	0.0011956	0.0331892	0	0.0115723	0	0.00495323	0
TCGA-G2-A3IE-01	0.054828	0.107884	0.142399	0.0426521	0.0345135	0.334808	0	0.0183023	0.158297	0.105571	0	0.0775591	0	0.083988	0.172201	0	0	0.0246769	0.00213458	0	0	0.296352	0	0.041545	0.019373	0	0	0	0	0.00232747	0.0201303	0.0134253	0	0.00986303	0	0.0106806	0.0218984	0	0	0.00313811	0.00027145	0	0	0.0376864	0	0.00528319	0.00246363	0	0
TCGA-G2-A3VY-01	0.0723673	0.084863	0.128071	0.0640381	0.0998169	0.35059	0.0495058	0	0.325546	0.113591	0.204652	0	0	0	0	0	0.0303734	0	0.0039457	0	0	0.103065	0.024252	0.0884658	0	0.056603	0	0	0.00533139	0	0.0350588	0.0122329	0.0220395	0	0	0	0	0	0.00327098	0	0.000424922	0	0	0.0110994	0.00261176	0.00952708	0	0.0060957	0
TCGA-G2-AA3B-01	0.0801031	0.0974318	0.0681734	0.0784858	0	0.332618	0	0.00647499	0.0926534	0.152507	0	0	0.0537192	0.253142	0.0644509	0	0.00898348	0.0512595	0.00544503	0	0.043676	0.130037	0	0.0864059	0	0.0512459	0	0	0	0.0012658	0.0181129	0.0298137	0	0	0.0105016	0.0494869	0.0125996	0	0.00175619	0.0100208	0.00106445	0	0.00853827	0.0254211	0	0.0168916	0	0.0100181	0
TCGA-G2-AA3C-01	0.00424078	0.222931	0.138776	0.136908	0.409609	0.628741	0.0028217	0.0012252	0	0.0299643	0	0.0951186	0	0.0094145	0.00804255	0	0.0238918	0.0477666	0.237653	0	0.00444543	0.536332	0	0	0.000881118	0.00244318	0	0	0.000836517	0.00036322	0	0.00888319	0	0.0281988	0	0.00279101	0.00238428	0	0.00708294	0.0141608	0.0704543	0	0.00131789	0.159	0	0	0.000261215	0.000724302	0
TCGA-G2-AA3D-01	0.134972	0.158779	0.0264088	0.0874175	0	0.445294	0	0.240446	0.0551062	0.0958997	0	0.0898145	0	0.202132	0.0401039	0	0.0242696	0.0102485	0.0347477	0	0	0.100859	0	0.0602676	0	0.0461052	0	0	0	0.0512434	0.0117441	0.020438	0	0.0191411	0	0.0430781	0.00854686	0	0.0051723	0.00218414	0.00740538	0	0	0.021495	0	0.0128441	0	0.00982586	0
TCGA-G2-AA3F-01	0.0578566	0.112097	0.126666	0.0517687	0.039217	0.355255	0.0577152	0	0.0952461	0.0520929	0.0872641	0	0	0.000879583	0.0349067	0	0.0733989	0.0222425	0	0.0863831	0.0642109	0.405485	0.00313441	0	0	0.0170403	0	0	0.00959269	0	0.0158306	0.00865823	0.0145039	0	0	0.000146193	0.00580176	0	0.0121994	0.00369687	0	0.0143575	0.0106723	0.0673947	0.000520962	0	0	0.00283222	0
TCGA-GC-A3BM-11	0	0	0.459803	0.229418	0	0.58638	0.0537173	0	0.00923514	0.110005	0	0.127481	0	0.0397929	0	0.00302731	0	0.0855386	0.0458609	0	0.00311772	0.0476923	0	0.0119119	0	0.453312	0.00930747	0	0.0242629	0	0.00417131	0.049687	0	0.0575802	0	0.0179736	0	0.00136737	0	0.0386359	0.0207144	0	0.00140821	0.0215416	0	0.00538032	0	0.204751	0.00420398
TCGA-GC-A3BM-01	0.0716191	0.0986621	0.188357	0.104085	0.0182884	0.389932	0.0292637	0	0.0775826	0.128527	0	0.0912765	0	0.177	0	0	0	0.0489807	0.0139332	0	0.128942	0.17445	0.0596623	0.00683437	0	0.0632704	0	0.00027676	0.00733305	0	0.019441	0.0322069	0	0.0228725	0	0.0443535	0	0	0	0.0122738	0.00349145	0	0.032311	0.0437146	0.0149505	0.00171259	0	0.0158546	0
TCGA-GC-A3I6-01	0.0437363	0.17756	0.172753	0.186207	0.0547669	0.580438	0	0	0.0628838	0.0635488	0	0.0580312	0	0.0823547	0.0140385	0	0	0.077175	0.00105087	0.0755451	0.108447	0.308965	0	0.105755	0.0414931	0	0	0.000712378	0	0	0.0364896	0.0368755	0	0.0336738	0	0.047788	0.00814612	0	0	0.0447824	0.000609792	0.0438366	0.0629284	0.179283	0	0.0613667	0.0240772	0	0
TCGA-GC-A3OO-01	0.0682315	0.124524	0.163421	0.117904	0.06809	0.529186	0.0152583	0	0.0152414	0.025494	0	0.000534458	0	0.120446	0.0281879	0	0.0213849	0.000747328	0	0.361375	0.0270337	0.300957	0.00876992	0	0.0368819	0.0376879	0	0	0.0063891	0	0.00638204	0.0106751	0	0.000223794	0	0.0504343	0.0118031	0	0.00895449	0.000312928	0	0.151319	0.0113198	0.12602	0.00367223	0	0.0154436	0.015781	0
TCGA-GC-A3RB-01	0.102219	0.119433	0.101599	0.0860405	0.0123312	0.432221	0.0199692	0	0.0264023	0.0627662	0	0.0282689	0.011504	0.115571	0	0	0	0.0779281	0	0.0547474	0.0570587	0.275845	0.206273	0	0	0.0636669	0	0	0.00405429	0	0.00536038	0.0127432	0	0.00573935	0.00233563	0.023464	0	0	0	0.0158215	0	0.0111152	0.0115845	0.0560041	0.0418789	0	0	0.0129261	0
TCGA-GC-A3RC-01	0.000391941	0.233981	0.168515	0.144177	0.0753746	0.829545	0.0013649	0	0.00697985	0.106304	0	0.0652081	0.00319345	0.072471	0.0203652	0	0	0.0732846	0	0.239383	0.0431992	0.326976	0.00940894	0.00674877	0	0.0251138	0	0	0.000838987	0	0.00429044	0.0653438	0	0.0400827	0.00196298	0.0445471	0.0125183	0	0	0.0450472	0	0.147146	0.0265541	0.200989	0.00578357	0.00414839	0	0.0154372	0
TCGA-GC-A3RD-01	0.0729128	0.0626313	0.153198	0.0791029	0.0836477	0.359025	0	0.00991989	0.120368	0.00207943	0.0399698	0.0140925	0	0.000243497	0	0	0.0412741	0	0.0019941	0.274108	0	0.315794	0	0.0961437	0	0.072886	0	0.0111267	0	0.00245593	0.0298003	0.000514819	0.00989558	0.00348897	0	6.03e-05	0	0	0.0102185	0	0.000493693	0.0678628	0	0.0781832	0	0.0238029	0	0.0180449	0
TCGA-GC-A3WC-11	0.152069	0.284978	0.209897	0.162123	0.0141781	0.694284	0.11215	0.0646839	0.047997	0.0353651	0	0.345652	0	0.0952617	0	0	0.00555802	0	0.0219219	0	0.0038605	0.144706	0	0.0225739	0.0746747	0.0255956	0	0	0.0915132	0.0527813	0.0391651	0.0288575	0	0.282048	0	0.0777325	0	0	0.00453529	0	0.017888	0	0.00315013	0.118079	0	0.0184201	0.0609338	0.0208857	0
TCGA-GC-A3WC-01	0.085606	0.0967533	0.332623	0.255072	0.0866885	0.514957	0.0219721	0.0274501	0.0440266	0.148008	0	0.0611628	0.00319834	0.0972752	0.00993274	0.00429996	0	0.0782536	0	0.00673375	0.158449	0.239791	0.0729757	0	0.0252449	0.00122535	0	0	0.0178899	0.0223502	0.0358469	0.12051	0	0.0497994	0.00260412	0.0792024	0.00808733	0.00350107	0	0.0637149	0	0.00548268	0.129011	0.19524	0.0594175	0	0.0205546	0.000997694	0
TCGA-GC-A3YS-01	0.0285424	0.136116	0.235398	0.128557	0.213898	0.488745	0	0.0376172	0.0130833	0.0297433	0	0.101463	0.0124964	0.0617548	0.0393392	0.0105418	0.0263621	0.0369165	0	0.0383078	0.0200972	0.415341	0.0477017	0.0503322	0	0.0554497	0	0.00345247	0	0.018005	0.00626216	0.0142362	0	0.0485639	0.00598122	0.0295581	0.0188292	0.00504568	0.0126179	0.0176696	0	0.0183355	0.00961925	0.198798	0.0228318	0.0240909	0	0.0265403	0
TCGA-GC-A4ZW-01	0.0672244	0.138047	0.149842	0.119309	0.0567173	0.381979	0.0251095	0	0.158986	0.184803	0	0.0381717	0.0641334	0.142742	0	0	0	0.10185	0.0278411	0.0523727	0.0385046	0.146758	0	0.0105199	0.00820814	0	0	0	0.00364747	0	0.0230948	0.026845	0	0.00554493	0.0093162	0.0207351	0	0	0	0.014795	0.00404427	0.0076078	0.00559329	0.0213185	0	0.00152815	0.00119234	0	0
TCGA-GC-A6I1-01	0.0995719	0.125469	0.284445	0.214313	0.0127403	0.745765	0.00983678	0	0.0500842	0.138561	0	0.0676418	0.0361586	0.0390952	0.0273873	0	0	0.0318489	0	0.194632	0.0470329	0.187967	0.00321464	0	0	0.148177	0.0078382	0.0105241	0.00682521	0	0.0347508	0.0961401	0	0.046933	0.0250885	0.027126	0.0190026	0	0	0.0220982	0	0.135045	0.0326336	0.13042	0.00223047	0	0	0.102812	0.00543851
TCGA-GC-A6I3-11	0.443066	0.635298	0	0.200811	0	0.546047	0	0.184755	0.0468398	0.153597	0	0.150579	0	0.219836	0.0136859	0	0	0	0.0236805	0.0320483	0	0.102736	0	0.0522216	0.0081523	0.00497251	0	0.00689527	0	0.186399	0.0472565	0.154964	0	0.151919	0	0.221792	0.0138076	0	0	0	0.0238912	0.0323334	0	0.10365	0	0.0526862	0.00822483	0.00501675	0
TCGA-GC-A6I3-01	0.147144	0.204814	0.0382547	0.0667619	0	0.495685	0	0.0347047	0.0856615	0.224455	0	0	0	0.157949	0.0706173	0.0271996	0	0.0316859	0.00124318	0.13153	0.0446155	0.182896	0	0.00409262	0.00335015	0	0	0	0	0.0140427	0.0346615	0.0908221	0	0	0	0.0639113	0.0285742	0.0110059	0	0.0128212	0.000503034	0.0532213	0.0180529	0.074006	0	0.00165601	0.00135558	0	0
TCGA-GD-A2C5-11	0.184098	0.234855	0.245326	0.134373	0.0924148	0.552893	0.0685839	0.0561842	0.0870016	0.107828	0	0.373874	0	0.0369178	0.0185359	0	0	0.0319607	0.0280578	0	0.000765477	0.105417	0.0276967	0.0154076	0.0234296	0.0183395	0	0	0.0526395	0.0431225	0.0667754	0.08276	0	0.286956	0	0.0283351	0.0142267	0	0	0.0245305	0.0215349	0	0.000587518	0.0809097	0.0212578	0.0118256	0.0179827	0.0140759	0
TCGA-GD-A2C5-01	0.0595413	0.105316	0.11574	0.0909503	0.0450439	0.372338	0	0	0.0802597	0.0131813	0	0.169452	0	0.0750453	0.0353895	0	0	0.0443365	0.0503148	0.0137462	0	0.271963	0.0566984	0.0794644	0.0993323	0	0	0.0108169	0	0	0.0203602	0.00334382	0	0.0429864	0	0.0190374	0.00897757	0	0	0.0112472	0.0127638	0.00348712	0	0.0689913	0.0143832	0.0201585	0.0251985	0	0
TCGA-GD-A3OP-11	0.0297075	0.13221	0.191874	0.161754	0.0132001	0.551633	0	0	0.0153792	0.113996	0	0.15664	0	0.0459471	0	0.002558	0	0.0793232	0.0625171	0	0.169595	0.197983	0.0474025	0.0250455	0.01927	0.0643434	0	0	0	0	0.00847498	0.0628192	0	0.0863193	0	0.0253199	0	0.00140963	0	0.0437124	0.0344511	0	0.0934582	0.109102	0.0261219	0.0138017	0.0106191	0.0354575	0
TCGA-GD-A3OP-01	0.0762658	0.12269	0.163327	0.107579	0.0697533	0.398318	0.0518572	0	0.0635061	0.110042	0	0.109543	0	0.0727915	0.0190186	0.0114372	0	0.0588066	0	0	0.0700093	0.29707	0.0118304	0	0.124007	0	0	8.07e-05	0.0278304	0	0.0340821	0.0590568	0	0.0587889	0	0.0390653	0.0102068	0.00613803	0	0.03156	0	0	0.0375722	0.15943	0.00634904	0	0.0665514	0	0
TCGA-GD-A3OQ-11	0.00856773	0.138853	0.270996	0.124704	0.0567974	0.600549	0	0	0	0.256083	0	0.117483	0	0.0476471	0.00424835	0	0	0.0381198	0.0303458	0	0.000951451	0.323364	0.0028848	0.0140848	0.0621681	0.0966185	0	0.006001	0	0	0	0.159295	0	0.0730799	0	0.0296386	0.00264266	0	0	0.0237122	0.0188764	0	0.000591844	0.201147	0.00179448	0.00876138	0.0386713	0.060101	0
TCGA-GD-A3OQ-01	0.0582783	0.116771	0.271153	0.135265	0.00276148	0.621849	0	0	0.0066628	0.0799772	0	0	0.0148452	0.202999	0	0	0.0423276	0	0.0307736	0.128093	0	0.251551	0	0.145249	0	0.0785134	0	0.0190089	0	0	0.0016562	0.0198802	0	0	0.00369011	0.0504601	0	0	0.0105215	0	0.00764949	0.0318405	0	0.0625289	0	0.036105	0	0.0195163	0
TCGA-GD-A3OS-01	0.0261709	0.265307	0.0483822	0.0885541	0.242919	0.459117	0.0224323	0	0.0259235	0.076358	0	0.0569504	0	0.114511	0.0925338	0	0	0.0335604	0.0113576	0.193881	0	0.301657	0	0.0343098	0	0.035847	0	0.000678742	0.0107931	0	0.0124729	0.036739	0	0.0274012	0	0.0550962	0.0445219	0	0	0.0161473	0.00546462	0.0932841	0	0.14514	0	0.0165079	0	0.0172475	0
TCGA-GD-A6C6-01	0.0661124	0.109846	0.0572476	0.0494168	0	0.329552	0	0.004193	0.0359612	0.147372	0	0	0	0.0886109	0.0702509	0	0	0.0550593	0.017139	0	0	0.383376	0	0.150958	0.0457592	0	0	0.00131999	0	0.000299903	0.00257211	0.0105408	0	0	0	0.00633787	0.00502467	0	0	0.0039381	0.00122586	0	0	0.0274208	0	0.0107973	0.00327292	0	0
TCGA-GD-A76B-01	0.10346	0.164163	0.0994481	0.11068	0.000745411	0.425805	0.0093288	0.00171509	0.209071	0.151334	0	0.105362	0.0116305	0.0687574	0.0698512	0	0	0.0332919	0.028957	0	0.111116	0.159676	0.0226586	0.0121617	0.00216524	0	0	0.00292399	0.00498214	0.000915963	0.111657	0.0808213	0	0.0562695	0.00621139	0.0367206	0.0373048	0	0	0.0177799	0.0154648	0	0.0593426	0.0852769	0.0121011	0.00649511	0.00115637	0	0
TCGA-GU-A42P-01	0.0748732	0.105785	0.0881601	0.0629147	0.090093	0.293395	0.131494	0	0.0531492	0.0933617	0	0	0	0.116017	0.116771	0.0115624	0.071898	0	0.0287251	0.269703	0.00481819	0.0253489	0	0.0710954	0.00605597	0	0	0	0.0168847	0	0.0068247	0.0119882	0	0	0	0.0148973	0.0149942	0.00148469	0.00923216	0	0.00368848	0.0346315	0.000618685	0.00325496	0	0.0091291	0.000777625	0	0
TCGA-GU-A42Q-01	0.0838808	0.108162	0.179435	0.11717	0.0728495	0.389807	0	0	0.363878	0.0309768	0	0	0	0.0678217	0.0164984	0	0	0.0735384	0	0.285025	0.0297033	0.0865022	0.0327843	0	0	0.0132725	0	0	0	0	0.0525493	0.00447351	0	0	0	0.00979445	0.00238262	0	0	0.01062	0	0.0411618	0.00428959	0.0124922	0.00473454	0	0	0.00191675	0
TCGA-GU-A42R-01	0.0855688	0.0737445	0.154357	0.0858076	0.0293334	0.343973	0	0	0.0772722	0.142442	0	0	0	0.231812	0.056039	0	0.0151692	0	0.11223	0	0	0.223504	0	0.127648	0.0138846	0	0	0	0	0	0.0133739	0.0246531	0	0	0	0.0401209	0.00969898	0	0.00262542	0	0.0194243	0	0	0.038683	0	0.0220927	0.00240308	0	0
TCGA-GU-A762-01	0.183058	0.203349	0.335206	0.181869	0.0308203	0.873636	0.0246175	0	0	0.234948	0	0	0.181251	0.0648481	0	0	0.00129771	0.0683793	0.0095823	0	0.149874	0.25362	0.00869926	0.00288267	0	0	0	0	0.019311	0	0	0.184302	0	0	0.14218	0.0508695	0	0	0.00101797	0.0536394	0.00751674	0	0.117567	0.19895	0.00682405	0.00226128	0	0	0
TCGA-GU-A763-01	0.0642959	0.101353	0.0914514	0.0447851	0	0.315346	0.0116113	0.0634579	0	0.150466	0	0	0	0.35082	0	0	0.00223098	0.0876052	0.0186666	0	0.0208706	0.233667	0.0279389	0.0220086	0.0106573	0	0	0	0.000757857	0.00414182	0	0.0098207	0	0	0	0.0228976	0	0	0.000145613	0.00571788	0.00121835	0	0.0013622	0.0152511	0.00182354	0.00143647	0.00069559	0	0
TCGA-GU-A764-01	0.101736	0.192764	0.194727	0.159879	0.0703582	0.610944	0	0.0337015	0.129332	0.0827048	0	0.0428935	0	0.12991	0	0.00718393	0	0.0988226	0.0281025	0.0638253	0.113797	0.234035	0.0189189	0	0	0.0167733	0	0	0	0.0236237	0.0906574	0.0579734	0	0.030067	0	0.0910626	0	0.0050357	0	0.0692715	0.0196989	0.0447394	0.0797683	0.164051	0.0132615	0	0	0.0117575	0
TCGA-GU-A766-01	0	0.168488	0.264179	0.396718	0	0.750817	0.00765502	0	0.00738963	0.14248	0	0	0.133794	0.0915797	0.00100867	0	0.00499158	0.0796385	0.0627496	0.00751823	0.180705	0.0910568	0	0.151472	0	0.0323099	0	0.00565144	0.00752023	0	0.00725951	0.139971	0	0	0.131439	0.0899671	0.000990907	0	0.00490369	0.0782362	0.0616447	0.00738585	0.177523	0.0894535	0	0.148805	0	0.0317409	0
TCGA-GU-A767-01	0.0605726	0.107465	0.103836	0.0617625	0.0347978	0.31069	0.0513674	0	0.00991825	0.0574385	0	0.0580807	0	0.0778272	0.0831618	0	0.033522	0.00745985	0.137813	0	0.0227493	0.299599	0	0.0497528	0.03931	0.0720007	0	0	0.00999776	0	0.00193041	0.0111794	0	0.0113044	0	0.0151477	0.016186	0	0.00652445	0.00145193	0.0268228	0	0.00442774	0.0583115	0	0.0096835	0.007651	0.0140136	0
TCGA-GU-AATO-01	0.0798782	0.101271	0.181187	0.142117	0.12602	0.395161	0	0.0294907	0.173145	0.177997	0	0.000782118	0	0.100021	0.00923202	0	0	0.0771453	0.0460477	0	0.0951855	0.25271	0	0	0.0187471	0	0	0.0194968	0	0.0129857	0.0762413	0.0783781	0	0.000344393	0	0.0440425	0.00406517	0	0	0.0339697	0.0202763	0	0.0419133	0.111277	0	0	0.00825498	0	0
TCGA-GU-AATP-01	0.124649	0.138695	0.0839853	0.126768	0.110016	0.440033	0.0229365	0	0.0147466	0.100863	0	0.0519005	0	0.11725	0.0121993	0	0	0.0283336	0	0.160988	0.0254173	0.30925	0	0.123097	0.0318875	0	0	0.00113156	0.00938663	0	0.00603493	0.0412773	0	0.0212399	0	0.0479837	0.00499247	0	0	0.0115953	0	0.0658833	0.0104019	0.126559	0	0.0503765	0.0130497	0	0
TCGA-GU-AATQ-01	0.0723533	0.0984773	0.18007	0.0926064	0.0429761	0.415109	0	0.00506986	0.0252901	0.0427263	0	0.0511999	0	0.112377	0.0346805	0	0	0.0757918	0.00996803	0.118817	0.158282	0.329123	0.0108204	0	0	0.0258546	0	0	0	0.00113003	0.00563695	0.00952335	0	0.0114121	0	0.0250479	0.00773001	0	0	0.0168934	0.00222179	0.0264835	0.0352798	0.0733589	0.00241178	0	0	0.00576279	0
TCGA-GV-A3JV-01	0.0743989	0.103026	0.196232	0.0961884	0.0202091	0.391646	0.0296506	0.00175521	0.0604317	0.169537	0	0.147385	0	0.142469	0.0215161	0	0	0.0562906	0.00354288	0.00376179	0.0782326	0.203931	0.0410792	0.00280008	0.0376173	0	0	0	0.0117123	0.000693325	0.0238712	0.066969	0	0.0582187	0	0.0562767	0.00849907	0	0	0.0222354	0.00139948	0.00148595	0.0309027	0.0805549	0.0162267	0.00110606	0.0148592	0	0
TCGA-GV-A3JW-01	0.0897158	0.0695464	0.11702	0.0533628	0.0321971	0.35502	0	0.0386748	0.25575	0.205801	0	0	0	0.081091	0.0384846	0	0	0.0314236	0.0396673	0.0955742	0	0.152605	0	0.0172166	0.0349771	0	0	0.0087346	0	0.00419151	0.0277178	0.0223044	0	0	0	0.00878851	0.0041709	0	0	0.00340564	0.00429908	0.0103582	0	0.0165391	0	0.00186591	0.00379077	0	0
TCGA-GV-A3JX-01	0.0917244	0.153149	0.147028	0.145518	0.0379027	0.556978	0.0245809	0	0	0.163489	0	0.0518619	0	0.182199	0	0	0.0232643	0.04173	0.00136491	0.030723	0.177954	0.287907	0.00486594	0	0	0.0100606	0	0	0.0148204	0	0	0.0985711	0	0.0312687	0	0.109852	0	0	0.0140266	0.02516	0.000822934	0.0185236	0.107293	0.173586	0.00293379	0	0	0.00606578	0
TCGA-GV-A3JZ-01	0.0800167	0.0930808	0.0991355	0.079898	0.109144	0.395146	0.0379603	0	0.0718226	0.0989219	0	0.0372887	0	0.068702	0.0194411	0	0	0.0214479	0	0.164731	0.0578384	0.352263	0.00278571	0	0	0.0602801	0	0.00651733	0.0121062	0	0.0229055	0.031548	0	0.0118921	0	0.0219103	0.00620011	0	0	0.00684013	0	0.0525357	0.0184457	0.112343	0.000888415	0	0	0.0192244	0
TCGA-GV-A3QF-01	0.0928157	0.0942772	0.086723	0.0685158	0.052285	0.346818	0	0.00862811	0.248943	0	0.179751	0	0	0.015867	0	0	0.0355932	0	0.103167	0.0117191	0	0.0119165	0	0.131626	0	0.0231892	0	0.2296	0	0.000854666	0.0246593	0	0.0178054	0	0	0.00157172	0	0	0.00352572	0	0.0102193	0.00116085	0	0.0011804	0	0.0130383	0	0.00229703	0
TCGA-GV-A3QG-01	0.321131	0.494433	0.196644	0.237609	0.0945424	0.761919	0.154471	0.00612889	0	0.120345	0	0.0347313	0.0350099	0.0368501	0.0387676	0.0453316	0	0.0517598	0	0.156285	0.124371	0.147948	0.00157168	0	0.0464299	0	0	0	0.246218	0.00976911	0	0.191823	0	0.0553597	0.0558039	0.058737	0.0617934	0.072256	0	0.0825022	0	0.249109	0.19824	0.235821	0.00250517	0	0.0740067	0	0
TCGA-GV-A3QH-01	0.0841391	0.110781	0.0653698	0.100886	0.0473266	0.344157	0.0259226	0	0.104146	0.0802681	0	0.0280901	0	0.249083	0.0458327	0	0	0.0861518	0.0321294	0.0377455	0	0.0764453	0	0.218996	0	0.0111103	0	0.00407991	0.00342073	0	0.013743	0.0105921	0	0.00370675	0	0.0328687	0.00604804	0	0	0.0113685	0.00423977	0.00498086	0	0.0100877	0	0.0288985	0	0.00146611	0
TCGA-GV-A3QI-01	0.103815	0.104843	0.173758	0.0678299	0.0556083	0.398055	0.12493	0	0.435538	0.0300888	0.0451195	0	0	0	0.0628981	0	0	0.0166684	0	0.0081814	0.00591144	0.19145	0	0.043114	0.0361005	0	0	0	0.0192645	0	0.0671614	0.00463979	0.00695756	0	0	0	0.00969909	0	0	0.00257032	0	0.0012616	0.000911563	0.0295222	0	0.00664831	0.00556682	0	0
TCGA-GV-A3QK-01	0.0672524	0.128121	0.109871	0.0828359	0	0.340063	0	0.0331805	0.0345006	0.181586	0	0.0119581	0.0752954	0.137521	0.065677	0	0	0.0664706	0.0291706	0.0711087	0.0285543	0.109541	0.024501	0.0929123	0.0380224	0	0	0	0	0.0118282	0.0122988	0.064732	0	0.00426283	0.0268414	0.0490236	0.0234126	0	0	0.0236955	0.0103988	0.0253489	0.0101791	0.0390495	0.00873415	0.0331215	0.0135543	0	0
TCGA-GV-A40E-01	0.0359901	0.139674	0.146363	0.173272	0	0.603879	0	0.00459855	0	0.136865	0	0	0	0.126344	0.00567644	0	0	0.0672905	0.00607489	0.0143841	0	0.208432	0	0.200642	0	0.187189	0	0.0425026	0	0.00189067	0	0.0562714	0	0	0	0.0519457	0.00233384	0	0	0.0276661	0.00249766	0.00591394	0	0.0856957	0	0.0824929	0	0.0769618	0
TCGA-GV-A40G-01	0.0462823	0.0773963	0.118472	0.0795707	0.0599598	0.311391	0	0	0.0511828	0.125593	0	0	0	0.104363	0.141605	0	0	0.0758007	0.0518751	0.17934	0	0	0	0.0916516	0.172819	0	0.00577014	0	0	0	0.00615237	0.0150968	0	0	0	0.0125448	0.0170214	0	0	0.00911154	0.0062356	0.0215573	0	0	0	0.0110169	0.0207735	0	0.000693594
TCGA-GV-A6ZA-01	0.088226	0.113836	0.109286	0.0818074	0	0.360152	0	0.00501127	0.0237165	0.209698	0	0.0440797	0	0.262443	0.0166892	0	0	0.0753459	0.00944257	0.031308	0.071327	0.127008	0.0121746	0.0865428	0.0252134	0	0	0	0	0.00133429	0.00631471	0.0558337	0	0.0117366	0	0.0698775	0.00444362	0	0	0.0200614	0.00251416	0.008336	0.0189914	0.0338169	0.00324158	0.0230427	0.00671325	0	0
TCGA-H4-A2HO-01	0.0224288	0.122778	0.165653	0.059085	0.0337347	0.341232	0.0508814	0	0.0556023	0.112696	0	0.255127	0	0.00357869	0.0377475	0.018256	0	0	0.0270789	0.201237	0.0113395	0.150305	0	0.0617855	0	0.0143656	0	0	0.0146238	0	0.0159806	0.0323899	0	0.0733257	0	0.00102855	0.010849	0.00524693	0	0	0.00778273	0.0578373	0.00325907	0.0431991	0	0.0177577	0	0.00412882	0
TCGA-H4-A2HQ-01	0.150865	0.113175	0.176313	0.112231	0.0446628	0.442686	0	0	0.143765	0.0892234	0	0.00502563	0	0.227106	0.00608934	0	0	0.0550797	0.0207527	0	0.0729555	0.164846	0	0.18963	0	0.0249437	0.000582928	0	0	0	0.0335757	0.0208377	0	0.00117371	0	0.0530397	0.00142214	0	0	0.0128636	0.00484671	0	0.0170384	0.038499	0	0.0442872	0	0.00582549	0.00013614
TCGA-HQ-A2OE-01	0.0202108	0.0673502	0.242687	0.0961269	0.0845732	0.38576	0.0191284	0	0.197603	0.165803	0	0.0351323	0.00247121	0.103104	0.0350135	0	0.066691	0	0.0767371	0	0	0.0820963	0	0.0967958	0	0.0890777	0	0.0303467	0.00471693	0	0.0487275	0.0408858	0	0.00866337	0.000609383	0.0254246	0.00863408	0	0.0164455	0	0.0189228	0	0	0.0202443	0	0.0238691	0	0.0219659	0
TCGA-HQ-A2OF-01	0.172011	0.0399448	0.166123	0.0687554	0.0832742	0.362151	0.0419549	0	0.133988	0.0656849	0.0240658	0.0639727	0	0.00664177	0	0	0.0657674	0	0.0266007	0	0	0.384764	0	0.0136475	0	0.172912	0	0	0.00406277	0	0.0129749	0.0063607	0.00233045	0.0061949	0	0.000643167	0	0	0.0063687	0	0.00257592	0	0	0.0372593	0	0.00132157	0	0.0167443	0
TCGA-HQ-A5ND-01	0.127743	0.115191	0.173228	0.123114	0.0356403	0.458546	0	0.0119436	0.103841	0.174314	0	0.00517712	0.00391726	0.114345	0	0	0.0350022	0.113263	0.0206155	0.122993	0.161082	0.0158705	0	0.0200694	0.091496	0	0.00607237	0	0	0.00179177	0.0155782	0.0261505	0	0.000776669	0.000587666	0.017154	0	0	0.00525102	0.0169916	0.00309273	0.0184513	0.0241654	0.00238088	0	0.00301081	0.0137262	0	0.000910976
TCGA-HQ-A5NE-01	0.0539896	0.141821	0.230758	0.200543	0.0128063	0.712061	0.0163387	0	0.0480854	0.004764	0	0.0515981	0	0.0354019	0.00440464	0	0.0223124	0	0.00535473	0.134497	0.0202236	0.15578	0	0.237266	0	0.25333	0	0.0106434	0.00838375	0	0.0246737	0.00244452	0	0.0264762	0	0.0181655	0.00226012	0	0.011449	0	0.00274764	0.0690134	0.0103772	0.0799345	0	0.121747	0	0.129989	0
TCGA-K4-A3WS-01	0.0424346	0.236531	0.199946	0.121073	0.0942122	0.53766	0.0873869	0	0.0351622	0.135819	0	0.0331868	0	0.0327993	0.0496765	0	0	0.0322461	0.0459546	0	0.195636	0.268295	0.0205839	0	0.0529515	0.0103022	0	0	0.0697242	0	0.0280552	0.108367	0	0.026479	0	0.0261699	0.0396358	0	0	0.0257285	0.0366663	0	0.156094	0.214067	0.0164234	0	0.0422489	0.00821992	0
TCGA-K4-A3WU-01	0.169984	0.306938	0.226032	0.123523	0.116441	0.533914	0.17234	0.107746	0.0838826	0.0941892	0	0.196438	0	0.00755755	0.0313489	0	0	0.0277929	0.00534852	0.0258786	0.00382646	0.179383	0	0.0286332	0.0196205	0.00766231	0	0.00835284	0.187359	0.117136	0.091193	0.102398	0	0.213557	0	0.00821619	0.0340809	0	0	0.0302151	0.00581464	0.0281339	0.00415994	0.195016	0	0.0311286	0.0213304	0.00833008	0
TCGA-K4-A3WV-11	0.0356082	0.125237	0.205044	0.0864618	0.0612517	0.374017	0.10322	0	0.0457166	0.262297	0	0.0614014	0	0.0423734	0	0	0.0419124	0.0158465	0.010216	0	0.0160795	0.269296	0	0.0141691	0	0.117471	0	0	0.0305689	0	0.0135391	0.07768	0	0.0181842	0	0.012549	0	0	0.0124125	0.00469298	0.0030255	0	0.004762	0.0797528	0	0.00419621	0	0.0347894	0
TCGA-K4-A3WV-01	0.09343	0.215233	0.0961777	0.110241	0.0681582	0.461012	0	0	0.239921	0.0369601	0	0	0	0.170741	0	0	0	0.0268877	0.00914796	0.246898	0.0485994	0.04523	0	0.0396524	0	0.131243	0	0.00471989	0	0	0.0420868	0.00648353	0	0	0	0.0299514	0	0	0	0.00471664	0.00160473	0.0433107	0.0085253	0.00793424	0	0.00695581	0	0.0230226	0
TCGA-K4-A4AB-01	0.106881	0.0971533	0.19336	0.167788	0.116585	0.50893	0	0.0708465	0	0.0312731	0	0.203922	0	0.0722715	0	0	0	0.0660878	0	0	0.00345993	0.338445	0.0952876	0.057436	0.0557103	0	0	0.0052603	0	0.0256009	0	0.0113008	0	0.0736889	0	0.0261159	0	0	0	0.0238813	0	0	0.00125027	0.1223	0.0344329	0.020755	0.0201313	0	0
TCGA-K4-A4AC-01	0.0159036	0.159809	0.0914062	0.178683	0.0934674	0.496035	0.00810208	0	0	0.0719823	0	0.0417288	0.020951	0.0475097	0.0208289	0	0.082309	0	0.0180008	0.0534664	0.0885683	0.449322	0.0187027	0	0	0.0785278	0	0	0.00235777	0	0	0.0209474	0	0.0121434	0.00609691	0.0138257	0.00606137	0	0.0239526	0	0.00523838	0.0155591	0.0257741	0.130756	0.00544264	0	0	0.0228522	0
TCGA-K4-A54R-11	0	0.0309774	0.378919	0.220969	0	0.62493	0	0.000957132	0.0176355	0.286038	0	0.0571253	0.0736078	0.00138348	0	0	0.0445494	0	0.0246515	0	0.00347108	0.15949	0	0.0533753	0	0.276173	0	0.00154333	0	0.000412303	0.00759683	0.123216	0	0.0246078	0.0317079	0.000595962	0	0	0.0191905	0	0.0106191	0	0.00149523	0.0687032	0	0.0229924	0	0.118967	0
TCGA-K4-A54R-01	0.0122839	0.140753	0.193576	0.170013	0.0123625	0.536985	0	0.00232602	0.0714799	0.186568	0	0	0.0638483	0.0939653	0	0	0.0410284	0.0942355	0.0108803	0.00348542	0.14135	0.262832	0.00223714	0.00528918	0	0.0199291	0	0.000545155	0	0.00143124	0.0439827	0.114798	0	0	0.0392868	0.0578183	0	0	0.0252454	0.0579846	0.00669483	0.00214463	0.0869745	0.161725	0.00137655	0.00325451	0	0.0122627	0
TCGA-K4-A5RH-01	0.407772	0.0340818	0.587521	0.210533	0.214984	1.3086	0	0	0.0210485	0.334931	0	0	0.0675102	0.0680846	0	0.0336911	0	0.0894679	0	0	0.0658615	0.312831	0	0	0	0.00657388	0	0	0	0	0.0226801	0.360894	0	0	0.0727434	0.0733622	0	0.0363027	0	0.0964031	0	0	0.0709668	0.337081	0	0	0	0.00708346	0
TCGA-K4-A5RI-11	0.135332	0.336301	0.341013	0.236814	0.122605	0.757684	0	0.068968	0.0348251	0.122621	0	0.193251	0.0035628	0.0596655	0.0554607	0	0	0.018001	0.0807441	0	0.0210301	0.208535	0	0.0435161	0.0780484	0	0	0.0117706	0	0.0948313	0.0478846	0.168605	0	0.265722	0.00489886	0.0820404	0.0762587	0	0	0.0247514	0.111023	0	0.0289165	0.286736	0	0.0598348	0.107317	0	0
TCGA-K4-A5RI-01	0.0838666	0.0929658	0.15689	0.115207	0.0752674	0.415229	0	0.0020749	0.0605356	0.00357839	0	0.0813041	0	0.0273742	0.00634903	0	0.0286065	0.0943224	0.0714244	0	0	0.24222	0.104614	0.024938	0.252659	0	0	0	0	0.000545405	0.0159123	0.000940608	0	0.0213714	0	0.00719551	0.00166889	0	0.00751943	0.0247934	0.0187745	0	0	0.0636693	0.0274986	0.00655516	0.0664133	0	0
TCGA-K4-A5RJ-01	0.126052	0.143185	0.494145	0.216963	0.341501	1.03578	0.00178046	0	0.00733747	0.238498	0	0	0.0533157	0.0702002	0.0197359	0.0143914	0	0.0521066	0.0126162	0	0.0885862	0.413395	0.0217626	0	0	0.00627372	0	0	0.00175961	0	0.00725155	0.235705	0	0	0.0526914	0.0693782	0.0195048	0.0142229	0	0.0514964	0.0124685	0	0.0875488	0.408554	0.0215078	0	0	0.00620026	0
TCGA-K4-A6FZ-01	0.0607537	0.112755	0.156251	0.225224	0.0205062	0.593039	0	0	0.0463985	0.0348407	0	0.127699	0	0.0387048	0.00105107	0	0.0133991	0.0199016	0.00570294	0.0620813	0.0660862	0.298667	0	0.0632	0	0.195574	0	0.0266945	0	0	0.0282861	0.0212401	0	0.0778496	0	0.0235958	0.00064077	0	0.00816857	0.0121327	0.00347671	0.0378469	0.0402885	0.182078	0	0.0385289	0	0.119229	0
TCGA-K4-A6MB-01	0.0367002	0.128058	0.213294	0.0752961	0.0355573	0.426545	0.00963958	0	0.0658411	0.0323573	0	0.0433191	0	0.048529	0.0310095	0	0.0397392	0	0.0197859	0.325675	0.00618784	0.317667	0.00345871	0	0	0.0567903	0	0	0.00301197	0	0.0205726	0.0101103	0	0.0135354	0	0.0151633	0.00968919	0	0.0124169	0	0.00618227	0.10176	0.00193344	0.0992578	0.0010807	0	0	0.0177446	0
TCGA-K4-A83P-01	0.527017	0.421358	0.098168	0.203316	0.110038	0.686544	0.12605	0.102202	0.0633027	0.116839	0	0.147178	0	0.0670863	0.0508133	0	0	0.00979072	0.022466	0.0400892	0.0510475	0.176694	0	0	0.0252273	0	0	0.00121575	0.182893	0.14829	0.0918495	0.169528	0	0.213548	0	0.0973394	0.0737279	0	0	0.0142059	0.0325971	0.0581677	0.0740677	0.256375	0	0	0.0366037	0	0
TCGA-K4-AAQO-01	0.0762247	0.154764	0.165549	0.092883	0.0558579	0.462301	0.0500642	0.0353905	0.0534466	0.0984412	0	0.0474818	0	0.0272945	0.037013	0	0	0.0313881	0.0707419	0	0.063761	0.349881	0.0120901	0.00814135	0.114864	0	0	0	0.0306216	0.0216464	0.0326904	0.060211	0	0.029042	0	0.0166945	0.0226388	0	0	0.0191984	0.043269	0	0.0389991	0.214003	0.00739484	0.00497962	0.0702562	0	0
TCGA-KQ-A41N-01	0.0379018	0.0949048	0.134395	0.0523057	0.00241393	0.275698	0.000748157	0.0724056	0.0949702	0.0449824	0	0.00786051	0	0.106851	0.158057	0	0.0200328	0.015348	0.0301614	0.118118	0	0.0936371	0	0.0552211	0.173013	0	0.00859391	0	6.14e-05	0.0059425	0.00779443	0.00369181	0	0.000645131	0	0.00876953	0.0129721	0	0.00164414	0.00125965	0.00247542	0.00969421	0	0.00768502	0	0.00453213	0.0141996	0	0.000705323
TCGA-KQ-A41O-01	0.0511128	0.0515209	0.0865478	0.040141	0	0.21933	0.00732575	0	0.273188	0.257206	0	0	0	0.0814036	0.104222	0	0	0.0494716	0.0201638	0	0.00104519	0.0726049	0	0.0230563	0	0.101523	0.00879037	0	0.000180334	0	0.00672489	0.00633149	0	0	0	0.00200386	0.00256556	0	0	0.00121781	0.000496359	0	2.57e-05	0.00178727	0	0.000567562	0	0.00249913	0.000216387
TCGA-KQ-A41P-01	0.0546278	0.139091	0.0564061	0.0644425	0.0324897	0.408607	0.00650498	0.0192628	0	0.045977	0	0.0343318	0	0.0217584	0.00617139	0	0	0.0433969	0	0.415588	0.0202197	0.327996	0	0.0179343	0.0408593	0	0	0	0.0023724	0.00702526	0	0.0167681	0	0.012521	0	0.00793542	0.00225074	0	0	0.0158271	0	0.151567	0.00737423	0.119622	0	0.00654073	0.0149016	0	0
TCGA-KQ-A41Q-01	0.0213971	0.0840366	0.178741	0.0591931	0	0.33504	0	0.0302568	0.0337496	0.123583	0.0241971	0	0	0.0882182	0.00422708	0	0.0381579	0	0.0357139	0.141941	0	0.229753	0	0.170043	0	0.0801591	0	0	0	0.00384413	0.00428788	0.0157013	0.00307424	0	0	0.0112081	0.00053705	0	0.00484796	0	0.00453746	0.0180337	0	0.0291901	0	0.021604	0	0.0101842	0
TCGA-KQ-A41R-01	0.0439982	0.0832611	0.0392797	0.065924	0	0.228031	0.00150232	0	0.0155526	0.0394755	0.0664725	0.0233271	0	0.0977741	0.133812	0	0	0.0481118	0.0463606	0.0347093	0.0154078	0.330676	0	0.0310239	0.115795	0	0	0	0.000195357	0	0.00202242	0.00513326	0.00864386	0.00303338	0	0.0127142	0.0174004	0	0	0.0062563	0.00602859	0.00451349	0.00200358	0.043	0	0.00403424	0.0150576	0	0
TCGA-KQ-A41S-01	0.0451201	0.121194	0.173686	0.0990177	0.069122	0.465404	0	0.00619704	0.00464359	0.106971	0	0.163405	0	0.0582593	0.00276896	0	0	0.0689854	0.0593609	0.0154334	0.0150157	0.409825	0	0	0.0833568	0	0	0.00577848	0	0.00220197	0.00164999	0.0380096	0	0.058062	0	0.0207011	0.000983883	0	0	0.0245123	0.0210925	0.0054839	0.00533548	0.145621	0	0	0.0296189	0	0
TCGA-LC-A66R-01	0.119025	0.0720436	0.364759	0.233865	0.02364	0.651299	0	0.0132001	0.1053	0.197997	0	0	0.0940057	0.0741892	0.00603561	0.0234549	0	0.0100083	0.00370863	0.0618942	0.079002	0.208256	0	0.0598852	0	0.0558938	0	0.00716918	0	0.0118478	0.094512	0.177713	0	0	0.0843752	0.0665888	0.00541729	0.021052	0	0.00898299	0.0033287	0.0555534	0.0709086	0.186921	0	0.0537502	0	0.0501677	0
TCGA-LT-A5Z6-01	0.0525342	0.118545	0.0843739	0.0680418	0.0870308	0.350092	0.0323211	0	0.1089	0.252668	0	0	0	0.151307	0.0209483	0	0	0.0757081	0	0.050945	0.0359289	0.232119	0	0.00462044	0.0345338	0	0	0	0.0108045	0	0.0364037	0.0844632	0	0	0	0.0505799	0.00700273	0	0	0.0253081	0	0.0170302	0.0120105	0.0775942	0	0.00154455	0.0115442	0	0
TCGA-LT-A8JT-01	0.0684404	0.118906	0.133957	0.0727952	0	0.374754	0	0.0698677	0.0854091	0.190199	0	0.0184464	0	0.223082	0.071697	0	0.00690364	0	0.0255593	0.0112116	5.16e-05	0.17269	0	0.108094	0.0167895	0	0	0	0	0.0154038	0.0188303	0.0419334	0	0.00406691	0	0.0491831	0.0158071	0	0.00152206	0	0.00563509	0.00247184	1.14e-05	0.0380733	0	0.0238316	0.0037016	0	0
TCGA-MV-A51V-01	0.00704657	0.0904868	0.137741	0.109079	0	0.356706	0.0955851	0	0.00591245	0	0	0.178661	0	0.205764	0	0	0	0.0705743	0.0185087	0	0.0277225	0.128858	0	0.0286037	0	0.23981	0	0	0.0121633	0	0.000752368	0	0	0.0227349	0	0.0261838	0	0	0	0.00898069	0.00235526	0	0.00352773	0.0163974	0	0.00363987	0	0.0305162	0
TCGA-PQ-A6FI-01	0.0803315	0.16708	0.164632	0.12827	0	0.535093	0	0	0.0169401	0.156531	0	0	0.0242615	0.148712	0	0	0	0.108912	0.0739477	0	0.00498674	0.130328	0	0.301195	0	0.0334153	0	0.000769997	0	0	0.00412643	0.0381293	0	0	0.00590982	0.0362245	0	0	0	0.0265298	0.0180128	0	0.00121471	0.0317465	0	0.0733678	0	0.0081396	0
TCGA-PQ-A6FN-01	0.099686	0.184636	0.0661227	0.0628965	0	0.483548	0.0318387	0.0203526	0.0951854	0.112776	0	0	0	0.111578	0.019666	0	0	0.0168414	0	0.269824	0.0971209	0.189896	0.00496133	0	0	0.0299601	0	0	0.0104895	0.0067053	0.0313595	0.0371546	0	0	0	0.0367602	0.00647908	0	0	0.00554852	0	0.0888953	0.0319971	0.0625623	0.00163454	0	0	0.00987054	0
TCGA-R3-A69X-01	0.154751	0.188935	0.19672	0.162307	0.135744	0.693658	0.0332486	0.0246192	0.0196132	0.069757	0	0.164072	0	0.0556665	0.025907	0	0	0.0444371	0.0636833	0	0.0314471	0.312976	0.0451953	0.00915422	0.100224	0	0	0	0.0285447	0.0211362	0.0168384	0.0598882	0	0.14086	0	0.0477911	0.0222418	0	0	0.0381503	0.0546737	0	0.0269981	0.268697	0.0388013	0.00785912	0.0860447	0	0
TCGA-S5-A6DX-01	0.0417049	0.186387	0.0961876	0.0911047	0.0592114	0.422391	0.00485543	0.00452827	0.0890746	0.319002	0	0	0.0050837	0.0768035	0.0631922	0	0.00899242	0.0134102	0.0273339	0	0.124751	0.237029	0.00371814	0	0.0222255	0	0	0	0.00180235	0.00168091	0.0330648	0.118415	0	0	0.00188709	0.0285097	0.0234572	0	0.00333802	0.00497791	0.0101464	0	0.046308	0.0879858	0.00138019	0	0.00825019	0	0
TCGA-S5-AA26-01	0.0463467	0.0949899	0.0835323	0.0506435	0	0.261737	0	0.0143626	0.0685906	0.0211075	0.0432774	0.0969665	0	0.130552	0.0166851	0	0	0.12464	0.00756585	0.0235649	0.00792369	0.29171	0.0229486	0	0.130105	0	0	0	0	0.00121629	0.00580859	0.00178749	0.00366494	0.0082116	0	0.0110557	0.00141297	0	0	0.0105551	0.000640713	0.0019956	0.000671017	0.0247035	0.0019434	0	0.011018	0	0
TCGA-SY-A9G0-01	0.110719	0.183391	0.164494	0.1098	0.071438	0.500745	0.106475	0.102401	0.0684262	0.0698562	0	0.107192	0	0.0315127	0.0131249	0	0	0.0864611	0.0117536	0	0.00592754	0.195291	0	0.019892	0.175879	0.00580748	0	0	0.0649814	0.0624946	0.0417602	0.0426329	0	0.065419	0	0.019232	0.00801008	0	0	0.0527668	0.00717315	0	0.00361755	0.119185	0	0.01214	0.107338	0.00354428	0
TCGA-SY-A9G5-01	0	0.197239	0.189315	0.19426	0	0.717612	0	0	0.0261928	0.208608	0	0	0.0662544	0.167685	2.59e-05	0	0	0.0658989	0.0136083	0.000574951	0	0.24115	0	0.18503	0.0246513	0	0	0.000320789	0	0	0.0181114	0.144245	0	0	0.0458127	0.115948	1.79e-05	0	0	0.0455668	0.00940968	0.000397559	0	0.166747	0	0.127942	0.0170455	0	0
TCGA-UY-A78K-01	0.239778	0.292377	0.178819	0.106199	0.0309079	0.583886	0.0244783	0.142997	0.0368119	0.152389	0	0.145372	0	0.0396186	0.0835473	0.00839788	0	0.0444563	0.0117397	0.0367913	0.090957	0.174705	0	0	0.00773917	0	0	0	0.0197095	0.115138	0.0296403	0.122701	0	0.117051	0	0.0319003	0.0672709	0.00676183	0	0.0357955	0.00945258	0.0296238	0.0732371	0.14067	0	0	0.00623146	0	0
TCGA-UY-A78L-01	0.0219768	0.262498	0.0205281	0.126555	0.0227512	0.581339	0	0.00749133	0.00643528	0.0380135	0	0.0476828	0	0.0506982	0.0414886	0	0	0.0379312	0	0.19946	0.0401164	0.405968	0.00324464	0.0304017	0	0.0234388	0	0.0676296	0	0.00157631	0.0013541	0.00799872	0	0.0100333	0	0.0106678	0.00872994	0	0	0.0079814	0	0.0419699	0.0084412	0.085423	0.00068273	0.00639706	0	0.00493193	0
TCGA-UY-A78M-01	0.0721621	0.123877	0.0696872	0.0550984	0	0.36987	0.00803644	0	0.110394	0.0995854	0.0427693	0	0	0.0336694	0.0100475	0	0	0.0174337	0	0.401808	0.0262592	0.230825	0	0	0.0191713	0	0	0	0.000953854	0	0.0131028	0.0118199	0.00507633	0	0	0.00399626	0.00119255	0	0	0.00206922	0	0.0476911	0.00311674	0.0273969	0	0	0.00227546	0	0
TCGA-UY-A78N-01	0.0410783	0.125806	0.136008	0.0447227	0.0330581	0.298423	0.0167211	0	0.0111455	0.114511	0	0.146167	0	0.09158	0.0987084	0	0.0470666	0	0.0922995	0.035778	0	0.155497	0	0.0143286	0.175821	0	0.000376448	0	0.00259695	0	0.00173102	0.0177847	0	0.0227012	0	0.0142233	0.0153304	0	0.00730991	0	0.014335	0.00555669	0	0.0241502	0	0.00222538	0.0273068	0	5.85e-05
TCGA-UY-A78O-01	0.0496261	0.0857904	0.112133	0.0599016	0	0.326763	0.00146088	0.058702	0.0908656	0.0615496	0	0.0826237	0	0.084205	0.0565766	0	0	0.0226061	0	0.288394	0	0.153806	0	0.0703159	0	0.0288952	0	0	0.000287448	0.0115504	0.017879	0.0121107	0	0.0162573	0	0.0165685	0.0111322	0	0	0.00444805	0	0.0567454	0	0.0302634	0	0.0138356	0	0.00568553	0
TCGA-UY-A78P-01	0.0734822	0.154371	0.134623	0.205358	0.0319498	0.657572	0.0138071	0	0	0.116334	0	0	0.031731	0.0931365	0.0242057	0	0	0.0420359	0	0.357559	0.0617345	0.218484	0.0200752	0	0.00298993	0.0169839	0	0.000923731	0.00932952	0	0	0.0786073	0	0	0.0214407	0.0629327	0.0163558	0	0	0.0284038	0	0.241604	0.0417142	0.14763	0.0135649	0	0.00202031	0.0114761	0
TCGA-UY-A8OB-01	0.225669	0.082189	0.12171	0.0830745	0	0.698629	0	0	0.00217199	0.24069	0	0	0.115567	0.0492239	0	0	0	0.136352	0.00945454	0.0716609	0.0412591	0.152741	0	0.0387456	0	0.142134	0	0	0	0	0.000428843	0.0475224	0	0	0.0228178	0.00971889	0	0	0	0.0269217	0.00186673	0.0141489	0.00814629	0.0301575	0	0.00765002	0	0.0280633	0
TCGA-UY-A8OC-01	0.031575	0.138848	0.217735	0.0994131	0.0264699	0.552127	0.000407058	0.00543614	0.00828534	0.0149443	0	0.0299673	0	0.10229	0.0266505	0	0	0.0574614	0	0.564617	0.0066734	0.1662	0	0	0	0.014153	0	0.00291496	8.96e-05	0.00119696	0.00182432	0.00329053	0	0.0065984	0	0.0225229	0.00586808	0	0	0.0126522	0	0.124321	0.00146939	0.036595	0	0	0	0.0031163	0
TCGA-UY-A8OD-01	0.0595975	0.152817	0.0616778	0.0709438	0.0123646	0.389038	0.0161135	0.0378108	0.0488618	0.0973554	0	0.0929228	0	0.0938492	0.0139828	0.0155188	0	0.0392383	0	0.225241	0.0518755	0.203575	0	0	0.0636552	0	0	0	0.00675164	0.0158429	0.0204733	0.0407923	0	0.038935	0	0.0393232	0.00585887	0.00650245	0	0.016441	0	0.0943768	0.021736	0.0852986	0	0	0.0266718	0	0
TCGA-UY-A9PA-01	0.0831726	0.187951	0.152882	0.224469	0	0.570847	0.000954946	0	0.00112049	0.220106	0	0.0914137	0.0171403	0.15165	0	0	0	0.0787306	0.0113132	0	0.06534	0.12784	0.00522905	0.115602	0	0.110818	0	0.00274241	0.000418053	0	0.000490523	0.0963573	0	0.0400187	0.00750363	0.0663887	0	0	0	0.0344664	0.00495264	0	0.0286043	0.0559652	0.00228915	0.0506077	0	0.0485133	0
TCGA-UY-A9PB-01	0.0914488	0.267527	0.109723	0.227503	0.0527325	0.805847	0	0	0.082626	0.15528	0	0.0415015	0.0389568	0.112794	0.0323319	0	0.0155278	0.032765	0.00561304	0.0788651	0.113465	0.278532	0	0	0	0.0117417	0	0	0	0	0.0716145	0.134586	0	0.0359706	0.033765	0.097762	0.028023	0	0.0134584	0.0283984	0.00486499	0.0683547	0.0983439	0.241412	0	0	0	0.0101768	0
TCGA-UY-A9PD-01	0.0127986	0.123443	0.191836	0.0478219	0.0126951	0.357541	0.0308265	0	0.311668	0.0118633	0.0245731	0	0	0.0845919	0.0215867	0.0214078	0	0.0175083	0	0.281735	0.0783183	0.107923	0	0	0	0.00799739	0	0	0.00630455	0	0.0637414	0.00242624	0.0050256	0	0	0.0173005	0.00441483	0.00437825	0	0.00358074	0	0.0576196	0.0160174	0.0220721	0	0	0	0.0016356	0
TCGA-UY-A9PE-01	0.0376829	0.0978858	0.126149	0.0563612	0.0339546	0.322106	0.020259	0.0272481	0.243471	0.0544381	0	0	0	0.0512488	0.0241778	0.0276118	0	0	0	0.0899239	0.0183496	0.298396	0	0.0355557	0	0.104451	0	0.00486986	0.00388186	0.00522106	0.0466519	0.010431	0	0	0	0.00981987	0.00463276	0.00529075	0	0	0	0.0172305	0.003516	0.0571761	0	0.0068129	0	0.020014	0
TCGA-UY-A9PF-01	0.0726606	0.0815144	0.158982	0.0928938	0	0.42462	0.163594	0	0.0248386	0.078238	0	0.119586	0	0.0680919	0.0272967	0	0	0.0750287	0	0.0236355	0.0568386	0.220328	0	0.0643352	0.0781892	0	0	0	0.0485678	0	0.00737412	0.0232274	0	0.0355029	0	0.0202152	0.00810386	0	0	0.0222746	0	0.00701692	0.0168743	0.0654111	0	0.0190999	0.0232129	0	0
TCGA-UY-A9PH-01	0.12105	0.180899	0.124648	0.17327	0	0.680742	0	0.00782151	0.0416913	0.175596	0	0.0387365	0	0.071853	0.062878	0	0	0.0523616	0.0317958	0	0.0962761	0.360876	0	0.0380441	0.0220522	0	0	1.84e-05	0	0.00557844	0.0297349	0.125238	0	0.0276276	0	0.0512468	0.0448456	0	0	0.0373452	0.0226773	0	0.0686657	0.257383	0	0.0271337	0.015728	0	0
TCGA-XF-A8HB-01	0.052797	0.0634571	0.164757	0.0717511	0.0305535	0.374457	0	0	0.028036	0.0376645	0	0.151422	0	0.102904	0.00843839	0	0.0229544	0.0118867	0.0231023	0	0.00333353	0.412264	0.0145792	0.0765217	0.106894	0	0	0	0	0	0.00225096	0.00302402	0	0.0121574	0	0.00826194	0.000677503	0	0.00184297	0.000954359	0.00185484	0	0.000267643	0.0330999	0.00117054	0.00614378	0.00858231	0	0
TCGA-XF-A8HC-01	0.0418944	0.0866763	0.0792878	0.0570935	0.013681	0.285202	0.106421	0	0.250562	0	0.193169	0	0	0.00474126	0	0	0.0590336	0	0	0	0	0.116538	0	0.119115	0	0.118058	0	0.0323619	0.00662953	0	0.0156088	0	0.0120335	0	0	0.000295358	0	0	0.00367751	0	0	0	0	0.00725976	0	0.00742027	0	0.00735446	0
TCGA-XF-A8HD-01	0.118448	0.185077	0.186514	0.174142	0	0.743134	0.0143056	0	0.0749084	0.241744	0	0	0.0442152	0.104174	0	0	0	0.131124	0	0	0.0302084	0.145819	0	0.174432	0.0287631	0	0.00254459	0.00776154	0.00843822	0	0.0441849	0.142593	0	0	0.0260804	0.0614473	0	0	0	0.0773437	0	0	0.0178185	0.0860117	0	0.102889	0.016966	0	0.00150093
TCGA-XF-A8HE-01	0.0504043	0.09792	0.206735	0.288934	0.0225217	0.467308	0.026152	0	0	0.227424	0	0.0249434	0.0129444	0.137632	0.0218569	0	0.00232735	0.0502437	0.00375862	0.0264637	0.0984423	0.178135	0	0.0119032	0	0.0865654	0	0.0912084	0.0159715	0	0	0.138892	0	0.0152334	0.00790535	0.0840541	0.0133484	0	0.00142136	0.0306848	0.00229546	0.0161619	0.0601205	0.10879	0	0.00726953	0	0.0528671	0
TCGA-XF-A8HF-01	0.0508257	0.121921	0.0725258	0.0495283	0.0230291	0.336119	0	0.0209198	0.0456032	0.0459224	0.0523143	0	0	0.0805959	0.0809395	0.015593	0	0.0483826	0.0215295	0	0.0476913	0.454126	0.00519411	0.00958673	0	0.0683618	0	0.00323956	0	0.00423566	0.00923335	0.00929797	0.0105922	0	0	0.0163184	0.0163879	0.00315714	0	0.0097961	0.00435911	0	0.00965613	0.0919477	0.00105166	0.00194104	0	0.0138413	0
TCGA-XF-A8HG-01	0.029252	0.0758722	0.104261	0.0370915	0.0343697	0.250018	0	0.00999784	0.164077	0.0551157	0.134871	0	0	0.0148299	0	0	0.0149604	0.0215234	0.0749146	0	0.00354188	0.445408	0.00464011	0.0292767	0	0.0268435	0	0	0	0.000467891	0.00767865	0.00257937	0.00631187	0	0	0.00069403	0	0	0.000700133	0.00100728	0.00350594	0	0.000165757	0.0208448	0.000217153	0.00137013	0	0.00125626	0
TCGA-XF-A8HH-01	0.0540349	0.127021	0.117946	0.0746848	0.0646256	0.355691	0.0317159	0	0.0257499	0.0483421	0	0.104312	0	0.0857237	0.0424547	0	0.0073294	0.0370877	0.0309166	0.0250695	0.0736703	0.415435	0.0237253	0	0.0484682	0	0	0	0.0124159	0	0.0100804	0.0189246	0	0.0408353	0	0.0335584	0.0166198	0	0.00286926	0.0145188	0.012103	0.009814	0.0288399	0.162631	0.00928779	0	0.0189739	0	0
TCGA-XF-A8HI-01	0.0904473	0.133452	0.116113	0.094234	0	0.429909	0	0.0259675	0.109085	0.0298736	0	0.269114	0	0.0572658	0.0820548	0	0.0261127	0.0143793	0.0176815	0	0	0.144928	0.0277704	0.0548567	0	0.134655	0	0.00625604	0	0.00649373	0.027279	0.00747055	0	0.0672978	0	0.0143206	0.0205196	0	0.00653006	0.00359585	0.00442165	0	0	0.0362423	0.0069446	0.0137181	0	0.0336735	0
TCGA-XF-A9SH-01	0.0650683	0.103839	0.102676	0.0689284	0.0135686	0.307788	0	0.0737037	0.104281	0.0427955	0	0.0718755	0	0.0259348	0.0538874	0	0	0.0438751	0	0	0	0.472591	0.0200359	0.0456911	0.0395494	0	0	0.00577936	0	0.0122114	0.0172775	0.00709046	0	0.0119085	0	0.00429694	0.00892821	0	0	0.00726933	0	0	0	0.0783001	0.0033196	0.00757022	0.00655265	0	0
TCGA-XF-A9SI-01	0.341446	0.38791	0.379329	0.264605	0.0854373	0.828392	0.0791873	0	0.0295078	0.2275	0	0.182685	0.00349587	0.0967371	0.0354676	0.0163292	0	0.0499925	0.00531441	0.00953946	0.153476	0.106159	0	0	0	0.00460969	0	0	0.114012	0	0.0424847	0.327549	0	0.263026	0.00503327	0.13928	0.0510655	0.0235104	0	0.0719781	0.00765157	0.0137347	0.220972	0.152845	0	0	0	0.00663694	0
TCGA-XF-A9SJ-01	0.0848416	0.129041	0.190399	0.0969099	0.0331575	0.645582	0.00695486	0.0111479	0.0211759	0.236815	0	0	0.0322947	0.0285906	0	0	0	0.0905686	0	0	0.17162	0.364812	0.00891602	0	0	0.0235473	0	0.00355755	0.0033422	0.00535721	0.0101762	0.113803	0	0	0.0155194	0.0137394	0	0	0	0.0435233	0	0	0.0824729	0.175313	0.00428465	0	0	0.0113158	0
TCGA-XF-A9SK-01	0.150088	0.190753	0.0480437	0.129711	0.117307	0.579887	0	0.0650337	0.0431917	0.0584597	0	0.0929968	0	0.0453389	0.0638798	0	0	0.0643632	0.0704328	0	0.0531669	0.30707	0.0189993	0.0800131	0.0344865	0	0	0.00256731	0	0.037303	0.0247745	0.0335322	0	0.0533425	0	0.0260062	0.0366411	0	0	0.0369185	0.0403999	0	0.0304963	0.176134	0.0108979	0.0458952	0.0197813	0	0
TCGA-XF-A9SL-01	0.215463	0.383135	0.0376977	0.135659	0.112092	0.542216	0.152867	0	0.0281484	0.0968897	0	0.103232	0.00991001	0.0390549	0.0727253	0	0	0.0708526	0.0804644	0.00873547	0.00893565	0.174155	0	0	0.15403	0	0	0	0.13663	0	0.0251585	0.0865981	0	0.0922666	0.00885737	0.0349065	0.0650005	0	0	0.0633266	0.0719175	0.0078076	0.00798651	0.155656	0	0	0.137669	0	0
TCGA-XF-A9SM-01	0.231856	0.148811	0.332269	0.253666	0.214406	0.951792	0	0.00064474	0.0126797	0.210975	0	0	0.102806	0.0895711	0.00784456	0	0	0.0279484	0.0315261	0.0306465	0.0700756	0.366082	0.00202282	0	0	0.042916	0	0.00426056	0	0.000642596	0.0126376	0.210274	0	0	0.102464	0.0892732	0.00781847	0	0	0.0278554	0.0314212	0.0305446	0.0698425	0.364865	0.00201609	0	0	0.0427733	0
TCGA-XF-A9SP-01	0.0598453	0.174515	0.13591	0.084015	0.0990153	0.44226	0.00791196	0.00758059	0.130351	0.0857325	0	0.0415006	0	0.0490387	0.0221135	0	0	0.0373299	0.0444655	0	0.0432213	0.451809	0	0.0222606	0.0566841	0	0	0	0.00415973	0.00398552	0.0685325	0.0450741	0	0.021819	0	0.0257822	0.0116262	0	0	0.0196263	0.0233779	0	0.0227237	0.23754	0	0.0117035	0.0298018	0	0
TCGA-XF-A9ST-01	0.0145634	0.063012	0.237793	0.0756704	0.0867028	0.426195	0.149803	0	0.144616	0.0140075	0	0	0	0.0724635	0.0404135	0	0.0355399	0	0	0.328083	0.00605333	0.14322	0	0	0	0.0658007	0	0	0.00841731	0	0.00812582	0.000787066	0	0	0	0.00407166	0.0022708	0	0.00199695	0	0	0.0184347	0.000340131	0.0080474	0	0	0	0.00369728	0
TCGA-XF-A9SU-01	0.0575905	0.150046	0.140522	0.0735394	0.0891753	0.395599	0.0276691	0	0.131175	0.111792	0	0	0	0.103593	0.0528378	0.00124392	0	0.0299971	0.043416	0.0615771	0.139638	0.236779	0	0	0.060282	0	0	0	0.0101812	0	0.0482677	0.0411355	0	0	0	0.0381188	0.0194424	0.000457718	0	0.0110379	0.0159756	0.0226582	0.051382	0.0871262	0	0	0.0221816	0	0
TCGA-XF-A9SV-01	0.0303396	0.0646547	0.20821	0.0773468	0.0576511	0.364048	0	0.0145875	0.092696	0.0459903	0	0	0	0.0317617	0	0.0371081	0	0.00219458	0	0.4262	0.0298217	0.268356	0	0	0.036468	0.00300037	0	0.0118159	0	0.00286183	0.0181855	0.00902259	0	0	0	0.00623115	0	0.00728003	0	0.000430542	0	0.0836138	0.00585055	0.0526473	0	0	0.00715445	0.000588626	0
TCGA-XF-A9SW-01	0.0649529	0.176045	0.230352	0.141341	0.208706	0.463277	0.0598447	0	0.0663586	0.0314197	0	0.0841598	0	0.0249198	0.00606236	0.00597107	0	0.0238409	0.0371493	0	0.00231579	0.481666	0	0.0485086	0.123972	0	0	0.00381156	0.0342499	0	0.037978	0.0179819	0	0.0481658	0	0.014262	0.00346957	0.00341733	0	0.0136445	0.021261	0	0.00132536	0.275664	0	0.0277621	0.0709509	0	0
TCGA-XF-A9SX-01	0.177826	0.209392	0.112404	0.137946	0.0206801	0.854338	0	0.00357545	0.0135158	0.146131	0	0.047192	3.98e-05	0.0820993	0.128718	0	0	0.0525996	0.0243795	0	0.0675385	0.376728	0	0.0351194	0.0223626	0	0	0	0	0.00210835	0.00796991	0.08617	0	0.0278279	2.35e-05	0.0484118	0.075902	0	0	0.0310166	0.014376	0	0.0398257	0.222147	0	0.020709	0.0131867	0	0
TCGA-XF-A9SY-01	0	0.282321	0.442997	0.318014	0	1.04476	0.00918025	0	0.0295656	0.1088	0	0.0529309	0.0328532	0.022643	0.00583486	0	0.0220524	0.0190577	0	0.206645	0.153716	0.215537	0	0	0	0.120328	0	0.000856503	0.00933082	0	0.0300505	0.110584	0	0.0537991	0.033392	0.0230144	0.00593056	0	0.0224141	0.0193703	0	0.210034	0.156237	0.219072	0	0	0	0.122302	0
TCGA-XF-A9SZ-01	0.124834	0.105804	0.189882	0.123528	0.117715	0.558361	0.00191059	0.00354956	0.0125396	0.0250579	0	0.0122209	0	0.0371106	0.0548924	0.00475539	0.0386027	0	0	0.326992	0.00727298	0.286311	0	0	0	0.153176	0	0.0356075	0.000873928	0.00162361	0.00573577	0.0114618	0	0.00558998	0	0.0169748	0.0251084	0.00217517	0.0176573	0	0	0.14957	0.00332674	0.130962	0	0	0	0.0700645	0
TCGA-XF-A9T0-01	0.0511534	0.11408	0.143321	0.0578078	0.0610113	0.402785	0	0	0.190777	0.140243	0	0	0.0756822	0.0503951	0.0184727	0	0	0.039056	0.00406766	0.117721	0.0826032	0.270386	0.00140975	0	0	0.00813078	0	0.00105485	0	0	0.0638478	0.0469354	0	0	0.0253287	0.0168658	0.00618229	0	0	0.0130709	0.00136133	0.0393981	0.027645	0.0904906	0.000471803	0	0	0.00272114	0
TCGA-XF-A9T2-01	0	0	0.495181	0.0648564	0	0.510827	0.0294386	0	0.0134711	0.0251922	0	0	0	0.039884	0.0388495	0.00270976	0	0.067559	0	0.302898	0	0.279497	0	0	0.200501	0	0	0	0.00750702	0	0.00343521	0.00642415	0	0	0	0.0101706	0.00990685	0.000691005	0	0.0172279	0	0.0772407	0	0.0712733	0	0	0.0511288	0	0
TCGA-XF-A9T3-01	0.0831942	0.24622	0.113221	0.132287	0.0194365	0.65792	0.0184793	0.00901917	0.0232929	0.0657243	0	0.0312596	0	0.0778739	0.0239352	0	0.00294779	0.0446326	0	0.29246	0.0830832	0.260971	0	0	0.0663204	0	0	0	0.0112883	0.00550944	0.0142287	0.0401483	0	0.0190952	0	0.04757	0.014621	0	0.00180068	0.0272642	0	0.178652	0.0507522	0.159417	0	0	0.0405124	0	0
TCGA-XF-A9T4-01	0.0459203	0.20529	0.288276	0.17046	0.0784898	0.720823	0.00159165	0	0.0103333	0.102543	0	0.149934	0	0.145514	0	0	0	0.117835	0.0105676	0.124559	0.145383	0.144043	0.0262506	0.00557648	0	0	0	0.0158693	0.000633802	0	0.00411477	0.0408331	0	0.0597045	0	0.0579444	0	0	0	0.0469224	0.00420805	0.0495999	0.057892	0.0573587	0.0104531	0.00222058	0	0	0
TCGA-XF-A9T5-01	0.478378	0	0.234488	0.13358	0.00544855	0.966641	0.0159306	0	0.0519914	0.163531	0	0	0.0810985	0.0692011	0.0269854	0.0209806	0	0.0293745	0	0.162336	0.0843611	0.236625	0.0284984	0	0	0.0238999	0	0.00518601	0.0106624	0	0.0347981	0.109452	0	0	0.0542796	0.0463166	0.0180614	0.0140424	0	0.0196605	0	0.108652	0.0564632	0.158374	0.0190741	0	0	0.0159963	0
TCGA-XF-A9T6-01	0.0752116	0.108195	0.189711	0.103334	0	0.509764	0	0	0.00588097	0.133145	0	0	0.0148627	0.0449813	0.0475808	0	0	0.0253145	0.00840358	0.0311791	0.000687758	0.444388	0.0250176	0.116868	0	0.0968594	0	0.00483067	0	0	0.00145629	0.0329704	0	0	0.0036804	0.0111386	0.0117823	0	0	0.00626855	0.00208096	0.00772079	0.000170308	0.110043	0.00619505	0.0289397	0	0.023985	0
TCGA-XF-A9T8-01	0.0144115	0.136452	0.26508	0.234034	0.100643	0.608941	0.0127376	0	0.0270197	0.170077	0	0.0406586	0.0303012	0.104092	0	0	0	0.0908947	0.00817452	0.0588674	0.153286	0.233452	0.0120088	0	0	0.0154113	0	0.0430193	0.00840065	0	0.0178199	0.112168	0	0.026815	0.0199841	0.0686503	0	0	0	0.0599464	0.00539122	0.0388239	0.101094	0.153965	0.00792001	0	0	0.010164	0
TCGA-XF-AAME-01	0.149362	0.321116	0.225819	0.227803	0.266743	0.655617	0	0.109058	0.0452849	0.0943946	0	0.138985	0.000440655	0.0433346	0.0306767	0	0	0.00769815	0.0666005	0.0108122	0.0074272	0.326914	0.0152864	0.0404789	0.0493276	0	0	0.013281	0	0.160907	0.0668148	0.139273	0	0.205064	0.000650157	0.0639373	0.0452614	0	0	0.0113581	0.0982646	0.0159527	0.0109583	0.48234	0.0225541	0.059724	0.0727796	0	0
TCGA-XF-AAMG-01	0.0481328	0.147746	0.0905561	0.0877561	0.112821	0.356468	0.00497521	0	0.0734273	0.0839955	0	0.144123	0	0.105449	0.0240536	0	0.0426816	0	0.0641598	0.0696977	0.017301	0.344844	0	0	0	0.0252919	0	0	0.00187501	0	0.0276726	0.0316555	0	0.0543157	0	0.0397407	0.0090651	0	0.0160854	0	0.0241799	0.026267	0.00652025	0.129962	0	0	0	0.00953177	0
TCGA-XF-AAMH-01	0	0.0802805	0.197886	0.0461606	0	0.432054	0.0198232	0	0.0302116	0.182678	0.0529642	0	0.0314029	0.022816	0.0491099	0	0.0558958	0	0.013385	0.204582	0	0.319476	0	0.0055081	0	0.0121474	0	0	0.00223086	0	0.00339995	0.0205582	0.00596049	0	0.00353402	0.00256767	0.00552673	0	0.0062904	0	0.00150632	0.0230232	0	0.0359532	0	0.000619871	0	0.00136705	0
TCGA-XF-AAMJ-01	0.0359468	0.176977	0.143883	0.103238	0.0937711	0.479366	0.00447359	0	0.161995	0.128614	0.0211426	0	0	0.0996919	0.0236327	0	0	0.0654439	0	0.184061	0.0509286	0.15643	0	0	0.096116	0.00746995	0	0	0.00213192	0	0.0771996	0.0612917	0.0100756	0	0	0.0475087	0.0112623	0	0	0.0311876	0	0.0877155	0.0242703	0.0745478	0	0	0.0458046	0.00355985	0
TCGA-XF-AAML-01	0.216686	0.0711378	0.0710916	0.0726514	0	0.536953	0.00690755	0.010061	0.133695	0.11555	0	0.0897505	0.0635057	0.0846963	0.0738652	0	0.0368993	0.0225511	0.0533224	0	0.0203948	0.105995	0.00221816	0.0313171	0	0.149271	0	0	0.00188489	0.00274537	0.0364817	0.0315307	0	0.0244906	0.017329	0.0231114	0.0201559	0	0.0100688	0.00615359	0.0145503	0	0.0055652	0.0289232	0.000605278	0.00854562	0	0.0407322	0
TCGA-XF-AAMQ-01	0.0454706	0.185689	0.167761	0.159988	0.0248358	0.452378	0.000473654	0	0.0704247	0.207874	0	0.0421082	0.0538211	0.157785	0.0101262	0	0	0.0425616	0.00784628	0	0.0798975	0.228474	0.021447	0.0622981	0.0148623	0	0	0	0.000270222	0	0.0401776	0.118593	0	0.0240229	0.0307052	0.090017	0.00577704	0	0	0.0242816	0.00447634	0	0.0455819	0.130346	0.0122356	0.0355413	0.00847898	0	0
TCGA-XF-AAMR-01	0.129219	0.12669	0.217242	0.136742	0.181907	0.557125	0	0.020622	0.0292603	0.0189474	0	0.0789536	0	0.0167111	0.00434267	0	0	0.0643488	0.0269787	0	0.000206693	0.463188	0.0344149	0.00791411	0.222801	0	0	0.01131	0	0.0100418	0.0142482	0.00922635	0	0.038446	0	0.00813738	0.00211464	0	0	0.0313343	0.0131371	0	0.000100648	0.225547	0.0167582	0.00385373	0.108492	0	0
TCGA-XF-AAMT-01	0.078966	0.175659	0.174292	0.153054	0.196257	0.49679	0	0.00497139	0.0442104	0.0498121	0	0.0419684	0	0.0234634	0.0121127	0	0.0169766	0.056317	0.0181429	0.126076	0.00130869	0.494504	0	0.0213762	0.0856041	0	0	0.00315575	0	0.00290447	0.0258294	0.029102	0	0.0245195	0	0.0137082	0.00707671	0	0.00991836	0.0329025	0.0105997	0.0736582	0.000764583	0.288908	0	0.0124888	0.0500131	0	0
TCGA-XF-AAMW-01	0.0379156	0.171683	0.325135	0.176026	0.108238	0.685989	0.0071215	0.0118579	0.0152051	0.0185227	0	0.190697	0.0161189	0.0489801	0.0184243	0	0.0168903	0.00665822	0.0420609	0.0349861	0.0885183	0.361843	0.0573601	0.046071	0	0.00808645	0	0.0105985	0.00361942	0.00602664	0.00772783	0.00941395	0	0.0969195	0.00819225	0.0248936	0.00936393	0	0.0085843	0.00338397	0.021377	0.0177813	0.0449884	0.183903	0.0291526	0.0234151	0	0.00410985	0
TCGA-XF-AAMX-01	0.0670216	0.115922	0.0673311	0.0728095	0.0764763	0.323674	0	0.00598621	0.062994	0.0626833	0	0.179815	0	0.0860889	0.0732405	0	0	0	0	0.117196	0.0367822	0.29182	0	0	0.0833928	0	0	0	0	0.00149226	0.0157033	0.0156258	0	0.0448248	0	0.0214605	0.0182576	0	0	0	0	0.029215	0.00916915	0.0727456	0	0	0.0207884	0	0
TCGA-XF-AAMY-01	0.0379695	0.129799	0.139044	0.100218	0.0914102	0.424054	0	0.0208741	0.0186887	0.0441923	0	0.0840552	0	0.0165587	0	0	0.00559245	0.0182648	0.107619	0.0892486	0.0185843	0.370363	0	0.0446063	0.103452	0.00983966	0.0284955	0.0195645	0	0.00915223	0.00819402	0.0193761	0	0.0368539	0	0.00726014	0	0	0.00245201	0.0080082	0.0471855	0.0391309	0.00814827	0.162385	0	0.0195576	0.0453586	0.00431419	0.0124938
TCGA-XF-AAMZ-01	0.103585	0.133315	0.122333	0.0730542	0.000301509	0.360042	0.174703	0	0.0700802	0.0884217	0	0.204232	0	0.0985533	0.0458297	0	0	0.0166702	0.0193838	0.00337412	0.00723082	0.215238	0	0.0352486	0.0128268	0.00453543	0	0.00367207	0.0670608	0	0.0269007	0.0339412	0	0.0783959	0	0.0378303	0.017592	0	0	0.00639895	0.0074406	0.00129518	0.00277559	0.0826205	0	0.0135304	0.00492367	0.00174095	0
TCGA-XF-AAN0-01	0.0521004	0.145052	0.162757	0.114061	0.0866433	0.482235	0.0227332	0.00800166	0.108412	0.145948	0	0.0796604	0	0.117516	0	0	0	0.0482487	0.0229818	0	0.0834131	0.300411	0	0	0.0220317	0	0	0.0406416	0.011014	0.00387673	0.0525246	0.0707108	0	0.0385948	0	0.0569355	0	0	0	0.0233761	0.0111345	0	0.0404129	0.145547	0	0	0.0106742	0	0
TCGA-XF-AAN1-01	0.0714452	0.122396	0.0969406	0.0593516	0	0.367141	0	0	0.146646	0.12366	0.0487935	0.114016	0	0.0384259	0	0	0	0.0602768	0.0345655	0	0.0381741	0.172167	0.102799	0.0758281	0.0446488	0	0	0	0	0	0.0196059	0.0165328	0.00652348	0.0152434	0	0.00513738	0	0	0	0.00805874	0.00462126	0	0.00510371	0.023018	0.0137437	0.0101379	0.00596936	0	0
TCGA-XF-AAN2-01	0.0647247	0.169294	0.115375	0.168021	0	0.572627	0	0	0.0315547	0.196017	0	0.0348639	0.0304349	0.108818	0.00929484	0	0	0.124408	0.0322767	0.0149202	0.165637	0.178253	0	0.0330159	0	0.0379565	0	0.00254828	0	0	0.0138069	0.0857682	0	0.0152548	0.0133169	0.0476138	0.004067	0	0	0.0544352	0.0141228	0.0065284	0.0724753	0.0779954	0	0.0144462	0	0.016608	0
TCGA-XF-AAN3-01	0.104419	0.134491	0.158521	0.124877	0.103226	0.474762	0	0.0326218	0.0541107	0.0418637	0	0.0691884	0	0.0512185	0.0636064	0	0	0.0300903	0.0173069	0	0.0136436	0.359552	0.103391	0.0474078	0.0949639	0	0	0.0210352	0	0.0112381	0.018641	0.0144219	0	0.0238352	0	0.0176446	0.0219122	0	0	0.010366	0.00596218	0	0.00470018	0.123864	0.0356178	0.0163318	0.0327147	0	0
TCGA-XF-AAN4-01	0.0401503	0.23487	0.221782	0.263912	0.179247	0.710125	0	0.0188376	0	0.0797409	0	0.0715865	0	0.0221439	0.00206052	0.00316278	0	0.0760375	0.0849283	0	0.112466	0.300568	0	0.0215951	0.206872	0	0	0	0	0.0188851	0	0.079942	0	0.071767	0	0.0221997	0.00206572	0.00317075	0	0.0762292	0.0851424	0	0.11275	0.301326	0	0.0216496	0.207394	0	0
TCGA-XF-AAN5-01	0.0472176	0.144144	0.303594	0.222947	0.0401369	0.60225	0	0	0.024555	0.131025	0	0.0413431	0.118382	0.0854605	0	0	0	0.0852583	0.00256529	0.0424154	0.0949661	0.218865	0.0064183	0	0	0.137013	0.0023377	0.00939401	0	0	0.0154359	0.0823656	0	0.0259892	0.0744179	0.0537225	0	0	0	0.0535954	0.0016126	0.0266633	0.059698	0.137584	0.00403469	0	0	0.0861299	0.00146953
TCGA-XF-AAN7-01	0.0582185	0.160556	0.285968	0.104629	0.284254	0.293918	0.0547533	0	0.00520034	0.130557	0	0.119806	0	0.0367472	0.00212701	0	0	0.0685599	0.0304894	0.0298457	0.0571089	0.427386	0	0	0.0374189	0	0	0	0.0167487	0	0.00159075	0.0399366	0	0.0366479	0	0.0112407	0.000650638	0	0	0.020972	0.00932651	0.0091296	0.0174692	0.130734	0	0	0.0114462	0	0
TCGA-XF-AAN8-01	0	0.0953375	0.285145	0.283239	0.549911	0.518856	0.0189784	0.0030339	0	0.0483063	0	0.0894733	0.0207152	0.0101544	0.00803705	0	0	0.0147374	0.0829216	0	0.0100567	0.511217	0	0.00232433	0.103764	0	0	0.0762799	0.0143152	0.00228842	0	0.0364367	0	0.0674884	0.0156252	0.00765928	0.00606223	0	0	0.0111162	0.0625466	0	0.0075856	0.385604	0	0.00175321	0.078268	0	0
TCGA-YC-A89H-01	0.0448442	0.104812	0.140284	0.0716109	0	0.437768	0.0165283	0	0.0584694	0.0535301	0	0	0.0299922	0.0336694	0.00144032	0	0	0.0725322	0	0.310729	0.0668186	0.211703	0.0256815	0	0	0.118102	0	0.000804214	0.00413859	0	0.0146404	0.0134036	0	0	0.00750985	0.00843059	0.000360646	0	0	0.0181616	0	0.0778045	0.0167309	0.053009	0.00643047	0	0	0.029572	0
TCGA-YC-A8S6-01	0.0536899	0.182647	0.191321	0.194833	0.00908813	0.621583	0.00177308	0	0	0.0374723	0	0.130077	0	0.0239866	0.100957	0	0	0.0286012	0.127812	0	0	0.209704	0	0.10855	0	0.210636	0	0.0204307	0.00137366	0	0	0.029031	0	0.100774	0	0.0185832	0.0782147	0	0	0.0221582	0.0990202	0	0	0.162464	0	0.0840973	0	0.163186	0
TCGA-YC-A9TC-01	0.0535781	0.0623778	0.106514	0.090483	0	0.362275	0.0293509	0	0.00284291	0.0863494	0	0.0565236	0	0.0616445	0.0338138	0	0	0.123434	0.000450635	0.0620912	0.00735529	0.206689	0	0.00423806	0	0.325216	0	0	0.0052007	0	0.000503736	0.0153003	0	0.0100154	0	0.0109228	0.00599148	0	0	0.0218714	7.98e-05	0.011002	0.00130329	0.0366234	0	0.000750943	0	0.0576251	0
TCGA-YF-AA3L-01	0.0450617	0.0970305	0.0790548	0.0561139	0.00851669	0.291613	0	0.0883681	0.0242277	0.01645	0	0.205159	0	0.0102254	0.0869756	0	0.0159803	0	0.0453465	0	0.0139677	0.327251	0.134097	0	0.0319524	0	0	0	0	0.0105838	0.00290173	0.00197021	0	0.0245717	0	0.00122469	0.010417	0	0.00191395	0	0.00543113	0	0.0016729	0.0391947	0.0160607	0	0.00382692	0	0
TCGA-YF-AA3M-01	0.0818874	0.125325	0.172576	0.0926855	0.0339158	0.432464	0	0	0.129119	0.0893693	0.0561332	0	0	0.0341394	0.0123332	0	0	0.0452205	0.00244125	0.00578111	0	0.29543	0.00343809	0.115716	0.148542	0.0475385	0	0.0147983	0	0	0.0221082	0.015302	0.00961128	0	0	0.00584545	0.00211172	0	0	0.00774278	0.000417998	0.000989857	0	0.0505843	0.000588679	0.0198132	0.0254338	0.00813967	0
TCGA-ZF-A9R0-01	0.0315912	0.144592	0.0645973	0.0591537	0	0.333625	0.0271005	0.0112971	0.0175765	0.0907207	0	0	0	0.154857	0.0199411	0	0	0.0506734	0	0.225933	0.130545	0.260778	0.00421332	0	0	0.00636434	0	0	0.00642523	0.00267844	0.00416721	0.0215089	0	0	0	0.0367151	0.00472782	0	0	0.0120141	0	0.0535664	0.0309508	0.0618277	0.000998933	0	0	0.00150892	0
TCGA-ZF-A9R1-01	0.137915	0.137825	0.161982	0.093017	0.0550152	0.377156	0.0995733	0.0721271	0.0830827	0.201294	0.0915553	0.0464579	0	0.0870223	0	0	0	0.048663	0.0249704	0.0176306	0.0231432	0.142947	0.0115126	0.0112698	0.0387515	0	0	0	0.0249217	0.0180523	0.0207943	0.0503807	0.0229149	0.0116277	0	0.0217803	0	0	0	0.0121796	0.0062497	0.00441266	0.00579239	0.0357774	0.00288143	0.00282065	0.00969892	0	0
TCGA-ZF-A9R2-01	0.0939261	0.0755296	0.124356	0.0650158	0.0707783	0.317645	0	0.0955913	0.160788	0.0538659	0.110491	0	0	0.118808	0.000984648	0	0	0.0737401	0.0600563	0	0	0.205113	0	0.120562	0	0	0	0	0	0.00671684	0.0112979	0.00378495	0.00776379	0	0	0.00834822	6.92e-05	0	0	0.00518144	0.00421993	0	0	0.0144125	0	0.00847141	0	0	0
TCGA-ZF-A9R3-01	0.0761372	0.161549	0.0240139	0.143712	0.0352239	0.385476	0	0.0300681	0.126307	0.0928277	0	0.157962	0	0.0782558	0.0755574	0	0	0.0442696	0.0208267	0	0	0.155527	0.116605	0.0760725	0.0249848	0	0	0.000737105	0	0.00939239	0.0394545	0.0289967	0	0.0493426	0	0.0244448	0.0236019	0	0	0.0138286	0.00650567	0	0	0.0485823	0.0364239	0.0237628	0.00780451	0	0
TCGA-ZF-A9R4-01	0.117048	0.0860781	0.133449	0.08484	0.011838	0.380726	0.00353376	0	0.0708476	0.151769	0	0	0.0624046	0.171514	0	0	0.0222046	0.113949	0.00842343	0	0.104023	0.272524	0.00191745	0.0122212	0	0.00466793	0	0	0.000719218	0	0.0144194	0.0308892	0	0	0.0127011	0.0349079	0	0	0.00451925	0.0231917	0.0017144	0	0.0211717	0.0554662	0.000390253	0.00248734	0	0.000950053	0
TCGA-ZF-A9R5-01	0.0817088	0.151209	0.0835847	0.0839855	0	0.344928	0	0.106319	0.127541	0.166288	0	0	0	0.117805	0.148865	0	0	0.0948053	0.0453388	0.0205442	0.00604527	0.0716924	0.00107529	0.0460677	0.0476137	0	0	0	0	0.0197556	0.023699	0.0308986	0	0	0	0.0218898	0.0276612	0	0	0.0176162	0.0084246	0.0038174	0.0011233	0.0133215	0.000199804	0.00856003	0.00884731	0	0
TCGA-ZF-A9R7-01	0.105053	0.309709	0.168959	0.166099	0	0.467719	0.00704615	0.0315695	0.0726172	0.318016	0	0	0.00862666	0.288236	0.0124298	0	0	0.0973232	0.00803135	0	0.0501913	0.100228	0	0.000424622	0.00525939	0	0	0	0.00571218	0.0255927	0.0588694	0.257809	0	0	0.00699347	0.233668	0.0100766	0	0	0.078898	0.00651086	0	0.0406891	0.0812533	0	0.000344232	0.00426368	0	0
TCGA-ZF-A9R9-01	0.0247971	0.174836	0.094518	0.0619363	0.0313568	0.327026	0.0216645	0	0.25053	0.0699592	0	0.0681397	0	0.0747733	0.0115293	0.0130533	0	0.0442642	0.0020053	0	0.0865452	0.333283	0	0.000551389	0.0237018	0	0	0	0.00622292	0	0.0719623	0.0200951	0	0.0195725	0	0.0214779	0.00331167	0.00374943	0	0.0127145	0.000576004	0	0.0248593	0.0957323	0	0.000158381	0.00680812	0	0
TCGA-ZF-A9RC-01	0.0969267	0.118949	0.180568	0.0845435	0.0385032	0.433435	0.00832283	0	0.13183	0.0347184	0.0956311	0	0	0.100448	0	0	0	0.00891586	0	0.122349	0.0476764	0.267496	0	0	0.147718	0	0	0.0348947	0.0018425	0	0.0291844	0.00768593	0.0211707	0	0	0.022237	0	0	0	0.00197379	0	0.0270855	0.0105546	0.0592181	0	0	0.0327016	0	0
TCGA-ZF-A9RD-01	0.104551	0.167638	0.303076	0.190959	0	0.705579	0.0717326	0.00673918	0.0874825	0.142998	0	0.0337561	0.0208312	0.0957105	0.0219074	0.0387967	0	0.0502463	0.00042994	0.0307314	0.162649	0.214877	0	0	0	0.014572	0	0.00654064	0.0530457	0.00498357	0.0646925	0.105746	0	0.0249623	0.0154045	0.0707771	0.0162003	0.0286898	0	0.0371567	0.000317937	0.0227256	0.120277	0.158899	0	0	0	0.0107759	0
TCGA-ZF-A9RE-01	0.0970387	0.0615356	0.173911	0.121097	0.080209	0.342953	0	0	0.18417	0.0769422	0	0.0583165	0	0.0878437	0.0156994	0	0	0.107525	0.019245	0.0157001	0.00794132	0.129816	0	0.226878	0	0.0212278	0	0.0486963	0	0	0.03071	0.01283	0	0.00972419	0	0.0146478	0.00261785	0	0	0.0179296	0.00320908	0.00261797	0.0013242	0.0216466	0	0.0378316	0	0.0035397	0
TCGA-ZF-A9RF-01	0.176226	0.128141	0.35863	0.136684	0.18217	0.764474	0.0131323	0	0	0.272757	0	0.0741643	0.0127204	0.0441434	0.0140486	0	0	0.0848215	0.00940505	0	0.059379	0.263069	0.00966066	0	0	0.137549	0	0.00514981	0.00865395	0	0	0.179742	0	0.048873	0.00838252	0.0290897	0.00925777	0	0	0.0558959	0.00619776	0	0.0391297	0.173358	0.0063662	0	0	0.0906423	0
TCGA-ZF-A9RL-01	0.0444414	0.0825603	0.129441	0.0549922	0.0285426	0.369366	0.0820453	0	0.198263	0.0739771	0.141217	0.0522048	0	0.0755174	0	0	0	0.0680228	0	0	0.0205891	0.120362	0.137336	0.020468	0	0.00999911	0	0	0.00614592	0	0.0148516	0.00554154	0.0105784	0.0039106	0	0.00565692	0	0	0	0.00509551	0	0	0.0015423	0.00901615	0.0102877	0.00153323	0	0.000749022	0
TCGA-ZF-A9RM-01	0.0936244	0.103332	0.122321	0.0853101	0.0121355	0.408081	0.0459671	0	0.171311	0.0585669	0.199947	0	0	0.0228363	0.165214	0	0.00991125	0.0803493	0.0318501	0	0	0.0754973	0	0.101528	0	0.0370214	0	0	0.0041118	0	0.015324	0.00523887	0.0178855	0	0	0.00204273	0.0147785	0	0.000886571	0.00718732	0.00284902	0	0	0.00675331	0	0.00908181	0	0.0033116	0
TCGA-ZF-A9RN-01	0.198346	0.0237458	0.300886	0.141336	0	0.64486	0.0381297	0	0	0.205939	0	0.152686	0.00962871	0.16378	0	0.0220515	0	0.132166	0.00674982	0.0074735	0.135743	0.114042	0	0	0	0.0116111	0	0	0.0127069	0	0	0.0686301	0	0.0508832	0.00320882	0.0545806	0	0.00734879	0	0.0440449	0.00224941	0.00249058	0.0452372	0.0380052	0	0	0	0.00386946	0
TCGA-ZF-AA4N-01	0	0.0943732	0.299526	0.168518	0.107395	0.523382	0	0.00889874	0.0462231	0.135547	0	0.0662943	0	0.0659211	0.0187621	0	0	0.0333157	0.0638531	0	0.0914089	0.246286	0.108413	0.033432	0.001564	0.0800807	0	0	0	0.0031524	0.0163746	0.0480178	0	0.0234849	0	0.0233527	0.00664653	0	0	0.0118021	0.0226201	0	0.0323818	0.0872475	0.0384055	0.0118434	0.000554051	0.0283688	0
TCGA-ZF-AA4R-01	0.0535689	0.161069	0.13431	0.0888036	0.114001	0.454832	0	0	0.0813371	0.0913531	0	0	0	0.0861017	0.0107821	0	0	0.0464824	0	0.363643	0.194621	0.0961417	0	0	0.0295374	0	0	0	0	0	0.0296122	0.0332588	0	0	0	0.0313469	0.00392543	0	0	0.0169228	0	0.132391	0.0708554	0.0350021	0	0	0.0107536	0	0
TCGA-ZF-AA4T-01	0.0692562	0.0793189	0.145842	0.124172	0	0.378211	0.0579091	0	0.0686215	0.0191374	0.0829811	0	0	0.0231333	0.0370273	0	0.0336644	0	0	0.237881	0.00713528	0.021195	0	0.219865	0	0.188941	0	0.00250849	0.0064257	0	0.00761436	0.00212352	0.00920774	0	0	0.00256691	0.00410861	0	0.00373546	0	0	0.0263957	0.000791744	0.00235183	0	0.0243966	0	0.0209653	0
TCGA-ZF-AA4U-01	0.0893996	0.0890228	0.133458	0.0667332	0.00566966	0.354056	0	0	0.120775	0.133134	0	0.0374607	0	0.230792	0.0161333	0	0	0.0360451	0.0142957	0	0.0666404	0.162968	0.0600789	0.0177794	0.103897	0	0	0	0	0	0.00853111	0.00940408	0	0.00264608	0	0.0163022	0.0011396	0	0	0.00254609	0.00100979	0	0.00470722	0.0115115	0.00424374	0.00125587	0.00733888	0	0
TCGA-ZF-AA4V-01	0.111216	0.0976108	0.219118	0.101097	0.0463717	0.517982	0.00108062	0	0.0431257	0.273193	0	0	0	0.157037	0.00533274	0.0148694	0	0.11369	0	0.0556455	0.100275	0.203523	0	0	0	0.0322285	0	0	0.000404354	0	0.0161371	0.102225	0	0	0	0.0587612	0.00199544	0.00556393	0	0.0425412	0	0.0208219	0.0375215	0.0761559	0	0	0	0.0120595	0
TCGA-ZF-AA4W-01	0.0604339	0.119265	0.186835	0.123561	0.00815297	0.410746	0	0	0.28271	0.0559092	0	0	0	0.0730782	0	0	0	0.166234	0.0109211	0.0860966	0.103794	0.00944339	0	0.142203	0.05805	0	0.00680844	0.0047519	0	0	0.0517493	0.010234	0	0	0	0.0133768	0	0	0	0.0304287	0.00199908	0.0157597	0.0189993	0.00172859	0	0.0260298	0.0106259	0	0.00124627
TCGA-ZF-AA4X-01	0.0722	0.110519	0.0886645	0.09248	0.0124955	0.366546	0	0.0587396	0.0567144	0.0920317	0	0.0952913	0	0.0774962	0.0981637	0	0	0.0536083	0.0205139	0.0838104	0	0.0509546	0	0.28013	0.0301706	0	0.00237511	0	0	0.0125181	0.0120865	0.0196131	0	0.0203077	0	0.0165154	0.0209199	0	0	0.0114246	0.00437177	0.017861	0	0.010859	0	0.0596991	0.00642971	0	0.000506166
TCGA-ZF-AA51-01	0.0549594	0.192984	0.0826382	0.16388	0.027951	0.418177	0	0.00698275	0.110002	0.1101	0	0.0853601	0	0.0784257	0.0664592	0.029694	0	0.0260559	0	0.140882	0.114306	0.216172	0	0	0	0.00932186	0	0.00623799	0	0.00362588	0.0571198	0.0571709	0	0.0443243	0	0.0407235	0.0345098	0.015419	0	0.0135298	0	0.0731549	0.0593548	0.11225	0	0	0	0.00484049	0
TCGA-ZF-AA52-01	0.0502253	0.117553	0.15202	0.149225	0.0612642	0.577929	0	0.00386287	0.0105452	0.0493739	0.0280085	0	0	0.0377868	0	0.0504028	0	0.0669708	0	0.168565	0.00655112	0.392659	0.003796	0	0	0.169075	0	0.0124029	0	0.00186796	0.0050993	0.0238756	0.013544	0	0	0.0182725	0	0.0243732	0	0.0323849	0	0.0815127	0.00316791	0.189877	0.00183563	0	0	0.0817592	0
TCGA-ZF-AA53-01	0	0.146265	0.164449	0.128485	0.147018	0.815279	0	0.0694766	0	0.0853542	0	0	0.00480428	0.0465268	0.0119341	0	0	0.0792094	0.00146667	0	0.166116	0.432798	0.0900369	0	0	0	0	0.0122771	0	0.0321667	0	0.0395178	0	0	0.00222432	0.0215413	0.00552531	0	0	0.0366728	0.000679047	0	0.0769095	0.20038	0.0416859	0	0	0	0
TCGA-ZF-AA54-01	0.100414	0.130848	0.471375	0.196258	0.49836	0.787657	0	0.0144434	0	0.0447599	0	0	0.0151869	0.0574066	0.0142607	0.0248344	0	0	0	0.134784	0.0457074	0.640283	0.00259189	0	0	0.00574181	0	0	0	0.00890287	0	0.0275899	0	0	0.00936118	0.0353853	0.00879025	0.0153078	0	0	0	0.0830805	0.0281739	0.394668	0.00159763	0	0	0.00353923	0
TCGA-ZF-AA56-01	0.114895	0.122917	0.175764	0.202488	0.106818	0.502995	0.0245832	0.0410441	0.100223	0.026867	0	0.115056	0	0.0874827	0.0282042	0	0	0.0323527	0.0363471	0.00181252	0.0366499	0.318641	0	0.0316143	0.0720627	0	0	0.0470588	0.0186469	0.0311328	0.0760215	0.0203791	0	0.0872726	0	0.0663574	0.0213935	0	0	0.0245402	0.02757	0.00137483	0.0277997	0.241696	0	0.0239801	0.054661	0	0
TCGA-ZF-AA58-01	0.0369973	0.206476	0.297473	0.378469	0.0536556	0.969354	0	0.0104867	0	0.0926938	0	0	0.0944757	0.0541147	0.00484525	0.01122	0	0.0329669	0	0.171262	0.127077	0.32161	0	0	0	0.0792487	0	0	0	0.0103072	0	0.0911078	0	0	0.0928591	0.0531888	0.00476234	0.0110281	0	0.0324028	0	0.168331	0.124902	0.316107	0	0	0	0.0778927	0
TCGA-ZF-AA5H-01	0.00208372	0.294027	0.170206	0.175381	0.00682348	0.778056	0.00988378	0	0.0211707	0.0742955	0	0.129152	0.0412985	0.0434635	0.0260554	0.0136116	0	0.0601333	0	0.192646	0.140461	0.247829	0	0	0	0	0	0	0.00567209	0	0.0121494	0.0426366	0	0.0741176	0.0237003	0.0249428	0.0149527	0.00781143	0	0.0345092	0	0.110555	0.0806075	0.142224	0	0	0	0	0
TCGA-ZF-AA5N-01	0.0116389	0.108188	0.120113	0.0734985	0	0.466955	0.0772224	0	0.233437	0.0129137	0.0210402	0.0236312	0	0.0448038	0.0346403	0	0	0.0749725	0	0.0549976	0.0158547	0.154992	0	0.178886	0	0.0571904	0	0.0154178	0.00714303	0	0.0215928	0.00119451	0.00194621	0.00218588	0	0.00414432	0.00320421	0	0	0.00693491	0	0.00508724	0.00146655	0.0143367	0	0.0165469	0	0.00529008	0
TCGA-ZF-AA5P-01	0.10109	0.167313	0.166882	0.160155	0.0358518	0.516966	0.122411	0.0508623	0.114673	0.117673	0	0	0	0.103118	0.0224064	0	0	0.00867715	0.0279556	0	0.109595	0.171135	0	0.034277	0.0726963	0.0433222	0	0.00119885	0.0821428	0.0341307	0.0769499	0.0789633	0	0	0	0.069196	0.0150356	0	0	0.00582272	0.0187593	0	0.0735428	0.114839	0	0.0230013	0.0487822	0.029071	0
TCGA-3C-AAAU-01	0.0634658	0.0727713	0	0.0113242	0	0.149168	0	0.1063	0.0922477	0.0619098	0	0.0652126	0	0.0602073	0.0405223	0	0.00060309	0	0.0237855	0.121986	0.0423878	0.231285	0.00802734	0	0.145526	0	0	0	0	0.0221439	0.0192167	0.0128968	0	0.0135848	0	0.0125422	0.00844145	0	0.000125633	0	0.0049549	0.0254117	0.00883006	0.0481803	0.00167223	0	0.0303155	0	0
TCGA-3C-AALI-01	0.106564	0.229629	0.0591556	0.10018	0	0.40131	0.014914	0.00824431	0	0.127685	0	0.109795	0	0.109548	0.0855561	0	0	0.0221353	0.0118372	0.208431	0.142424	0.111755	0	0	0.0476748	0	0	0	0.0075365	0.00416611	0	0.0645235	0	0.0554831	0	0.0553578	0.0432342	0	0	0.0111856	0.00598171	0.105327	0.0719713	0.0564731	0	0	0.0240916	0	0
TCGA-3C-AALJ-01	0.102518	0.228551	0.0424117	0.0662727	0	0.508932	0.0122749	0.0126217	0	0.0845194	0	0.164407	0	0.0547566	0.0591842	0.0496202	0	0.000797811	0	0.211718	0.102228	0.216447	0	0	0.0314253	0	0	0	0.00520102	0.00534793	0	0.0358118	0	0.069661	0	0.023201	0.025077	0.0210246	0	0.000338041	0	0.089707	0.043315	0.0917111	0	0	0.0133152	0	0
TCGA-3C-AALK-01	0.0788032	0.117634	0.0448997	0.0796932	0.0240306	0.31649	0	0.00758713	0.135802	0.0947892	0	0.139446	0	0.057792	0.0567426	0	0	0.0802658	0.0196627	0	0.0653924	0.215574	0.0126747	0.000649242	0.0807986	0.0328235	0	0	0	0.00288238	0.0515917	0.0360108	0	0.0529762	0	0.0219554	0.0215567	0	0	0.0304933	0.00746993	0	0.0248428	0.0818973	0.00481515	0.000246649	0.0306957	0.0124698	0
TCGA-4H-AAAK-01	0.0586871	0.134954	0.103472	0.109406	0.153318	0.346768	0.0132096	0	0	0.0946971	0	0.116458	0	0.0332245	0.0890549	0	0.0167121	0.0137292	0.0317941	0.0951012	0.0697243	0.258453	0.00527401	0	0.162569	0	0	0	0.00519999	0	0	0.0372777	0	0.0458439	0	0.0130789	0.0350567	0	0.00657875	0.00540454	0.0125158	0.0374368	0.0274471	0.101741	0.00207612	0	0.0639955	0	0
TCGA-5L-AAT0-01	0.112237	0.205541	0.120484	0.115915	0.078746	0.504377	0.01289	0.0195017	0	0.161592	0	0.0410881	0	0.123346	0.035476	0	0	0.0556294	0.00188506	0.070247	0.137693	0.177736	0.020707	0	0.141205	0	0	0.00100332	0.00673835	0.0101947	0	0.0844736	0	0.0214791	0	0.0644802	0.0185453	0	0	0.0290807	0.000985428	0.0367222	0.0719803	0.0929129	0.0108247	0	0.0738158	0	0
TCGA-5L-AAT1-01	0.203022	0.209949	0.401549	0.223699	0.248386	0.724127	0.0135323	0.00229046	0	0.22286	0	0.112813	0	0.0731756	0.0559808	0	0	0.0728132	0.0157437	0	0.114334	0.220059	0.0256589	0	0.0707386	0	0	0	0.00851992	0.00144207	0	0.140312	0	0.0710266	0	0.0460711	0.0352454	0	0	0.045843	0.00991216	0	0.0719843	0.138549	0.0161548	0	0.0445368	0	0
TCGA-5T-A9QA-01	0.0812782	0	0	0.00480758	0	0.0745711	0	0	0.0333356	0	0	0.130431	0	0.00904383	0.0936418	0	0.0243213	0	0.00187349	0.293728	0.0246976	0.352447	0.0244892	0	0.0119913	0	0	0	0	0	0.00320574	0	0	0.012543	0	0.000869707	0.00900514	0	0.00233887	0	0.000180165	0.0282466	0.00237506	0.0338933	0.00235503	0	0.00115315	0	0
TCGA-A1-A0SB-01	0.0386273	0.0320765	0.0849548	0.0237653	0.0674841	0.152318	0	0	0.00958278	0.0467893	0	0.223717	0	0.0925594	0	0	0	0.0453995	0.0385738	0	0	0.411299	0	0.0592845	0.0727956	0	0	0	0	0	0.0010344	0.0050506	0	0.0241488	0	0.00999119	0	0	0	0.00490058	0.00416379	0	0	0.044397	0	0.00639939	0.00785782	0	0
TCGA-A1-A0SD-01	0.0351171	0.13205	0.133286	0.119283	0.0359421	0.40077	0.0740374	0	0.06505	0.0392494	0	0.174004	0	0.0456958	0.00642177	0.00552315	0	0.0101918	0	0	0.125551	0.318858	0.00965558	0.00396652	0.121795	0	0	0	0.0296464	0	0.0260476	0.0157164	0	0.0696756	0	0.0182977	0.00257143	0.00221161	0	0.00408106	0	0	0.0502739	0.127679	0.00386633	0.00158829	0.0487696	0	0
TCGA-A1-A0SE-01	0.0927304	0.0990793	0.130062	0.0348002	0	0.244605	0.0623803	0	0.114282	0.1525	0	0.202902	0	0.00662335	0.0156778	0	0	0.00672091	0.0154937	0	0.0864051	0.167484	0.0119384	0	0.157538	0	0	5.47e-05	0.0195649	0	0.0358433	0.0478299	0	0.0636381	0	0.00207734	0.00491717	0	0	0.00210794	0.00485945	0	0.0271	0.0525294	0.00374435	0	0.0494101	0	0
TCGA-A1-A0SF-01	0.142986	0.148258	0.285662	0.0597658	0.012721	0.415556	0.0430973	0	0.120124	0.221877	0	0.142116	0	0.059378	0	0.0826808	0	0.0301062	0.000520352	0	0.0666086	0.175395	0.00726658	0	0.0508303	0	0	0	0.0173986	0	0.0484947	0.0895727	0	0.0573729	0	0.0239712	0	0.0333786	0	0.012154	0.000210068	0	0.0268902	0.0708077	0.00293355	0	0.0205204	0	0
TCGA-A1-A0SG-01	0.179221	0.172143	0.0730203	0.0758512	0.0792654	0.346257	0.10538	0.0877115	0.0254138	0.0858744	0	0.0834862	0	0.0248473	0.00642608	0	0	0.026761	0.00297291	0	0.0549216	0.343482	0.00345684	0	0.149266	0	0	0	0.0442435	0.0368254	0.0106699	0.0360541	0	0.0350514	0	0.0104321	0.00269797	0	0	0.0112355	0.00124817	0	0.0230586	0.14421	0.00145134	0	0.0626687	0	0
TCGA-A1-A0SH-01	0.0745536	0.1107	0.205299	0.128187	0.227945	0.435492	0.0452829	0	0.061175	0.0230344	0	0.156895	0	0.00930014	0	0	0	0.00443626	0.0362615	0.00179809	0.0302832	0.469465	0	0	0.162069	0	0	0	0.011814	0	0.0159602	0.00600954	0	0.0409328	0	0.00242635	0	0	0	0.00115739	0.00946039	0.000469112	0.00790069	0.122481	0	0	0.0422827	0	0
TCGA-A1-A0SI-01	0.111071	0.19398	0.231606	0.226368	0.0606415	0.751589	0.00834794	0	0.0371329	0.160356	0	0.00328321	0	0.129344	0.0191114	0.0192284	0	0.0259871	0	0.265202	0.0751889	0.18719	0	0	0.0686362	0.000991571	0	0	0.00527801	0	0.0234774	0.101385	0	0.00207582	0	0.0817782	0.0120832	0.0121572	0	0.0164304	0	0.167675	0.0475384	0.118351	0	0	0.0433955	0.000626924	0
TCGA-A1-A0SJ-01	0.0614813	0.081688	0.152199	0.0634888	0.0865664	0.328969	0.0771188	0	0.149949	0.105038	0	0.204761	0	0.022421	0.0104005	0	0	0.0061515	0	0.00120589	0.051419	0.266072	0.0355393	0	0.0630481	0	0	0.00687672	0.0235628	0	0.0458153	0.0320932	0	0.0625624	0	0.00685048	0.00317776	0	0	0.00187952	0	0.000368447	0.0157105	0.0812954	0.0108586	0	0.0192637	0	0
TCGA-A1-A0SK-01	0.525947	0	0	0.0848722	0	0.12886	0	0.00739102	0.0315831	0.150378	0	0.153529	0	0.139454	0.0343404	0	0	0	0	0.324508	0.0293931	0.0519529	0.0038208	0	0.052843	0	0.020807	0	0	0.000993658	0.00424608	0.020217	0	0.0206406	0	0.0187484	0.00461677	0	0	0	0	0.0436273	0.00395164	0.00698461	0.000513673	0	0.00710429	0	0.00279732
TCGA-A1-A0SM-01	0.116547	0.106368	0.121415	0.0969257	0.179826	0.346422	0.00386556	0.0155612	0	0.0840293	0	0.137584	0	0.0453787	0.00935388	0	0	0.0233254	0.046007	0.0160216	0.0131677	0.50647	0	0	0.099236	0	0	0	0.000881702	0.00354939	0	0.0191664	0	0.0313818	0	0.0103505	0.00213354	0	0	0.00532034	0.0104938	0.00365439	0.00300344	0.115522	0	0	0.0226349	0	0
TCGA-A1-A0SN-01	0.13186	0.131868	0.2389	0.16175	0.0900187	0.500784	0.0611114	0	0.0308892	0.161457	0	0.238017	0	0.0534516	0.0158966	0	0	0.022848	0	0	0.0891425	0.277863	0.00406764	0	0.0452564	0	0	0	0.0309059	0	0.0156216	0.0816536	0	0.120372	0	0.0270321	0.0080394	0	0	0.0115549	0	0	0.0450821	0.140524	0.00205713	0	0.0228875	0	0
TCGA-A1-A0SO-01	0.104208	0.0951733	0.0858968	0.0635166	0.095469	0.301414	0.0598445	0	0.118442	0.0716743	0	0.108907	0	0.0734896	0.0137306	0	0	0.0228179	0.0139095	0.0875674	0.119913	0.266123	0	0	0	0.043581	0	0	0.0104004	0	0.0205841	0.0124564	0	0.0189271	0	0.0127718	0.00238625	0	0	0.00396554	0.00241734	0.0152184	0.0208397	0.0462499	0	0	0	0.00757398	0
TCGA-A1-A0SP-01	0.104125	0.10228	0.0262653	0.162051	0	0.583398	0.0059804	0	0.065219	0.0542012	0	0.158352	0	0.0351395	0.00473055	0	0	0.0537942	0.0318821	0.182751	0.0601032	0.236277	0.0866814	0	0	0.0244526	0	0.000436035	0.0030419	0	0.0331734	0.0275692	0	0.0805448	0	0.0178736	0.00240617	0	0	0.0273622	0.0162167	0.0929554	0.0305712	0.120181	0.0440901	0	0	0.0124377	0
TCGA-A1-A0SQ-01	0.0942062	0.058467	0.0633587	0.0282418	0.0378585	0.207007	0	0.0290867	0.0366356	0.103124	0	0.147204	0	0.0444774	0	0	0	0.0141146	0.0643734	0	0	0.442842	0.00480466	0	0.110963	0	0.00237481	0	0	0.00593603	0.00747661	0.0210456	0	0.0300415	0	0.00907697	0	0	0	0.0028805	0.0131374	0	0	0.0903753	0.000980537	0	0.0226453	0	0.000484652
TCGA-A2-A04N-01	0.0995037	0.0884479	0.0869443	0.06442	0.0891797	0.280421	0.025977	0.0396902	0.0714647	0.0679306	0	0.0565261	0	0.0842737	0.00172219	0	0	0.0269297	0	0.0224889	0.037851	0.418709	0	0	0.146437	0	0	0	0.0082967	0.0126765	0.0228249	0.0216961	0	0.0180537	0	0.0269159	0.000550044	0	0	0.00860098	0	0.00718266	0.0120891	0.13373	0	0	0.0467701	0	0
TCGA-A2-A04P-01	0.125674	0.0947407	0	0.0560993	0	0.212394	0.0716051	0.0375053	0.0961813	0.0740388	0	0.149477	0	0.162517	0.0230054	0.00462466	0	0.0355839	0.0082302	0	0.127527	0.177436	0	0.0193601	0.0129088	0	0	0	0.0240785	0.0126118	0.0323427	0.0248969	0	0.0502642	0	0.0546492	0.00773597	0.00155512	0	0.0119657	0.00276755	0	0.0428832	0.0596659	0	0.00651017	0.00434082	0	0
TCGA-A2-A04Q-01	0.358513	0.243736	0.495869	0.336368	0	1.24553	0.0306147	0.0278525	0.0263296	0.13214	0	0.116492	0.0318301	0.11171	0.02779	0.0259834	0	0.0531206	0.00989651	0.0837278	0.112123	0.182918	0.0174445	0	0.0100269	0	0	0	0.0274131	0.0249398	0.0235762	0.118321	0	0.10431	0.0285014	0.100028	0.0248838	0.0232662	0	0.0475654	0.00886157	0.0749718	0.100398	0.163789	0.0156202	0	0.00897829	0	0
TCGA-A2-A04R-01	0.0150684	0	0.0470021	0	0	0.0569033	0.00103891	0.00251557	0.00737347	0	0	0.104863	0	0.0136874	0.0363979	0.0123638	0.0342665	0	0	0.425202	0.00296517	0.145138	0	0	0.214188	0	0	0	0.000114716	0.000277768	0.000814176	0	0	0.0115789	0	0.00151136	0.00401904	0.0013652	0.0037837	0	0	0.0469507	0.000327413	0.0160261	0	0	0.0236505	0	0
TCGA-A2-A04T-01	0.0815047	0.107043	0.113647	0.137277	0	0.414504	0.0058436	0	0.0224445	0.145993	0	0.0473635	0.0161463	0.115989	0.00416149	0.0150862	0	0.0908552	0.00426914	0.047797	0.11964	0.305778	0.0200756	0	0	0.0385571	0	0	0.0028978	0	0.0111301	0.0723968	0	0.0234872	0.00800683	0.057518	0.00206365	0.00748114	0	0.0450544	0.00211703	0.0237022	0.0593286	0.151633	0.00995532	0	0	0.0191201	0
TCGA-A2-A04U-01	0.0721049	0	0	0.0017278	0	0.100905	0	0	0.0929744	0.0877262	0	0	0.000322713	0.0717278	0.0262719	0.0149307	0	0	0	0.493909	0.0296516	0.108208	0	0	0.0742786	0	0	0	0	0	0.0114922	0.0108435	0	0	3.99e-05	0.00886598	0.00324736	0.00184552	0	0	0	0.06105	0.00366511	0.0133751	0	0	0.00918126	0	0
TCGA-A2-A04V-01	0.0103495	0.0460239	0	0.0101139	0	0.148527	0.0240718	0	0.000579996	0.0351311	0	0.139127	0	0.0132101	0.00505958	0	0	0.0450055	0.0200218	0.221515	0.0324117	0.272198	0.00173815	0	0.18993	0	0	0	0.00503536	0	0.000121324	0.00734874	0	0.0291027	0	0.0027633	0.00105837	0	0	0.00941427	0.00418816	0.0463367	0.0067799	0.0569385	0.000363587	0	0.0397297	0	0
TCGA-A2-A04W-01	0.136765	0.0292186	0.124568	0.059011	0	0.34697	0.0486735	0	0.0920358	0.038003	0	0.107969	0	0.00707587	0.00549903	0	0.00765762	0.00119494	0	0.372359	0.0328269	0.233825	0	0	0.0528798	0	0	0	0.00852159	0	0.0161133	0.00665343	0	0.0189029	0	0.00123882	0.000962752	0	0.00134067	0.000209206	0	0.0651914	0.00574721	0.0409373	0	0	0.00925801	0	0
TCGA-A2-A04X-01	0.0931308	0.144578	0.132685	0.131164	0	0.324756	0.032223	0	0.0012407	0.136104	0	0.00289307	0.0197408	0.054218	0.0723336	0	0.00253229	0.0124284	0.026802	0.0439523	0.265164	0.227571	0.0144782	0	0.0883189	0	0	0	0.0152183	0	0.000585958	0.0642789	0	0.00136634	0.00932319	0.025606	0.0341617	0	0.00119595	0.0058697	0.012658	0.0207578	0.125232	0.107477	0.00683774	0	0.0417112	0	0
TCGA-A2-A04Y-01	0.0257929	0.0886452	0.12002	0.0849024	0.0121806	0.379367	0.003654	0.00455306	0.0262022	0.239924	0	0.0495813	0	0.0588839	0.0175631	0	0	0.0281351	0.0185536	0.00109996	0.114855	0.380328	0.0135228	0	0.0431442	0	0	0	0.0013026	0.00162311	0.00934072	0.0855297	0	0.0176751	0	0.0209913	0.00626103	0	0	0.0100298	0.00661413	0.000392121	0.0409442	0.135582	0.00482069	0	0.0153803	0	0
TCGA-A2-A0CK-01	0.0283091	0.106471	0.0882469	0.0521878	0.0176985	0.300519	0.0138781	0	0.0570833	0.119221	0	0.249273	0	0.0644881	0.00283501	0	0	0.0663559	0.0177514	0.00147644	0.057566	0.310683	0	0	0.0393897	0	0	0	0.00430403	0	0.0177033	0.0369741	0	0.0773074	0	0.0199998	0.000879226	0	0	0.0205791	0.00550526	0.000457892	0.017853	0.0963525	0	0	0.012216	0	0
TCGA-A2-A0CL-01	0.375076	0.873328	0.613206	0.554356	0.0631496	1.71056	0.0733425	0.0102626	0.0326	0.155461	0	0.337934	0.037735	0.0136645	0.0313943	0	0	0	0.0243013	0.00928179	0.144791	0.101164	0	0	0.0280678	0	0	0	0.110542	0.0154679	0.0491349	0.234311	0	0.509336	0.0568743	0.0205952	0.0473176	0	0	0	0.036627	0.0139896	0.21823	0.152475	0	0	0.0423039	0	0
TCGA-A2-A0CM-01	0	0.336178	0.0245173	0.351404	0	0.799769	0.0148549	0	0	0.101856	0	0.186216	0.0258548	0.119578	0.018567	0	0	0.0425506	0.030511	0.129096	0.146445	0.182093	0.00237742	0	0	0	0	0	0.00893314	0	0	0.0612523	0	0.111983	0.015548	0.0719093	0.0111654	0	0	0.0255882	0.018348	0.077633	0.0880659	0.109504	0.00142968	0	0	0	0
TCGA-A2-A0CO-01	0.0399083	0.438946	0.240917	0.28536	0	0.723427	0.0447397	0.0417991	0.0103224	0.143246	0	0.133668	0	0.100362	0.0886587	0	0	0.119568	0.0259594	0	0.0845142	0.17921	0	0.00879888	0	0.0191538	0	0	0.041426	0.0387032	0.00955785	0.132636	0	0.123768	0	0.0929281	0.0820921	0	0	0.110712	0.0240366	0	0.0782546	0.165937	0	0.00814718	0	0.0177352	0
TCGA-A2-A0CP-01	0.0334961	0.0760778	0.0409752	0.0297754	0	0.209496	0.00360881	0.00369876	0.109015	0.124933	0	0.0689016	0	0.0571086	0.027595	0	0	0.0312028	0.00353095	0.0532943	0.0600975	0.153143	0.0108137	0	0.293057	0	0	0	0.000946521	0.000970112	0.0285924	0.0327675	0	0.0180715	0	0.0149785	0.00723762	0	0	0.00818389	0.000926099	0.0139781	0.0157624	0.0401663	0.00283622	0	0.0768632	0	0
TCGA-A2-A0CQ-01	0.106863	0.0572849	0.0847637	0.0560601	0	0.352962	0.0437145	0	0.0225167	0.0494051	0	0.0928732	0	0.104737	0	0	0	0.0435504	0.110219	0	0.0222617	0.481258	0	0	0.00860741	0.0206966	0	0.000160164	0.00783371	0	0.00403503	0.00885346	0	0.016643	0	0.018769	0	0	0	0.00780429	0.0197514	0	0.00398933	0.0862422	0	0	0.00154246	0.00370887	0
TCGA-A2-A0CR-01	0.204745	0.576851	0.403299	0.212747	0	0.824118	0.0260197	0.0227324	0	0.206128	0	0	0	0.134501	0.0995824	0.0771961	0	0.0909251	0.0200207	0.0726929	0.082698	0.0931756	0.00849076	0	0.0658375	0	0	0	0.0204106	0.017832	0	0.161693	0	0	0	0.105507	0.0781154	0.060555	0	0.0713244	0.0157048	0.0570225	0.0648708	0.0730897	0.00666041	0	0.0516449	0	0
TCGA-A2-A0CS-01	0.087241	0.117737	0.0437327	0.0356255	0	0.475435	0	0.00246266	0	0.0250559	0	0.0569602	0	0.0672492	0.0465297	0	0	0.0261722	0.0109268	0	0.00148439	0.276413	0.277859	0.0372532	0.171634	0	0	0	0	0.000523468	0	0.00532594	0	0.0121076	0	0.0142946	0.00989046	0	0	0.00556322	0.00232263	0	0.000315526	0.0587549	0.0590623	0.00791861	0.0364828	0	0
TCGA-A2-A0CT-01	0.0112548	0	0.0641048	0.0438996	0.0670406	0.140881	0.0899679	0	0.0437886	0.0316231	0	0.0821214	0	0.0403481	0	0.00580744	0	0.0379272	0.0595138	0	0.0390503	0.392336	0.0108468	0	0.155458	0.0112116	0	0	0.0185801	0	0.0090432	0.00653079	0	0.0169597	0	0.00833267	0	0.00119935	0	0.00783271	0.0122908	0	0.00806466	0.0810251	0.00224008	0	0.032105	0.00231542	0
TCGA-A2-A0CU-01	0	0.260447	0.426047	0	0	0.276123	0.121844	0	0.0746719	0.0588346	0	0.132087	0	0.0636872	0.00875392	0	0	0.0401373	0.0324093	0	0.0449558	0.31973	0	0	0.0604461	0.0415162	0	0.000926639	0.0316989	0	0.0194266	0.0153063	0	0.0343635	0	0.0165688	0.00227741	0	0	0.0104421	0.00843157	0	0.0116957	0.0831807	0	0	0.0157256	0.0108008	0
TCGA-A2-A0CV-01	0.0701887	0.0672001	0.193007	0.159342	0	0.481137	0.0372075	0	0.0574996	0.175598	0	0.131072	0	0.0715011	0	0.0547469	0	0.0274468	0.0144942	0	0.0943328	0.273086	0	0	0	0.063016	0	0	0.0165877	0	0.0256343	0.0782844	0	0.058434	0	0.0318764	0	0.0244071	0	0.0122362	0.00646178	0	0.0420552	0.121746	0	0	0	0.0280936	0
TCGA-A2-A0CW-01	0.169197	0.144143	0.0230903	0.0580868	0	0.445066	0.0218576	0	0	0.0653752	0	0.140333	0	0.0437657	0.00523051	0	0	0.0311669	0.018161	0.0687429	0.181386	0.312005	0.00747973	0	0.104496	0	0	0	0.0065235	0	0	0.0195115	0	0.0418831	0	0.0130621	0.00156107	0	0	0.0093019	0.00542023	0.0205167	0.0541356	0.0931193	0.00223236	0	0.0311874	0	0
TCGA-A2-A0CX-01	0.0907407	0.0351517	0.137506	0.11151	0.0985667	0.515231	0.0275738	0	0.0250239	0.0509972	0	0.1192	0.00108748	0.0604196	0.00286793	0.0236829	0	0.0418027	0	0.109932	0.0877159	0.421137	0	0	0.0212371	0	0	0.00732273	0.00934373	0	0.00847966	0.017281	0	0.0403924	0.000368508	0.020474	0.000971835	0.00802525	0	0.0141654	0	0.0372517	0.0297237	0.142708	0	0	0.00719647	0	0
TCGA-A2-A0CY-01	0.0793167	0.000683771	0	0.00144634	0	0.00501559	0.033901	0	0.0050629	0.100384	0	0	0	0.0931178	0.00928607	0	0.0154691	0.0150423	0	0.528915	0	0.186471	0	0	0	0.0122456	0	0.000104738	0.00228597	0	0.000341395	0.00676898	0	0	0	0.00627901	0.000626167	0	0.0010431	0.00101432	0	0.0356652	0	0.0125739	0	0	0	0.000825728	0
TCGA-A2-A0CZ-01	0.0740383	0.134539	0.134129	0.0879764	0.0267802	0.485471	0.0244837	0	0.0832708	0.0943891	0	0.101023	0	0.0456544	0.014331	0	0	0.0153596	0	0.286153	0.0801232	0.158405	0	0	0.0968075	0	0	0	0.0105404	0	0.0358487	0.0406352	0	0.043491	0	0.0196545	0.00616958	0	0	0.00661242	0	0.123191	0.0344936	0.0681943	0	0	0.0416763	0	0
TCGA-A2-A0D0-01	0.0259074	0.00172075	0.123457	0.128432	0	0.271041	0.0273572	0	0	0.149947	0	0.0772719	0.00601705	0.119628	0.0359273	0	0	0.0540708	0.0101192	0.162618	0.100517	0.226744	0.00329321	0	0	0.0248732	0	0.00161683	0.00694364	0	0	0.0380586	0	0.0196127	0.00152721	0.0303632	0.00911883	0	0	0.0137239	0.0025684	0.0412746	0.0255125	0.0575507	0.000835862	0	0	0.00631316	0
TCGA-A2-A0D1-01	0.0855965	0.00909846	0.0350741	0	0	0	0.0414341	0	0.0904353	0.0881789	0	0.126173	0	0.0638741	0.00612214	0	0	0.0395438	0	0.273453	0.0369864	0.228781	0	0	0.0050182	0	0	0	0.00527583	0	0.0115152	0.0112279	0	0.0160657	0	0.00813313	0.000779535	0	0	0.00503513	0	0.0348189	0.0047095	0.0291308	0	0	0.00063897	0	0
TCGA-A2-A0D2-01	0.0740482	0.151439	0.165445	0.178704	0.0558856	0.558146	0.0471773	0	0.0158372	0.15184	0	0.0344539	0.0141728	0.0635357	0.0138804	0	0.0125985	0	0.0424861	0.247107	0.127525	0.219109	0	0	0	0.0102766	0	0	0.0221047	0	0.00742041	0.071144	0	0.0161432	0.00664061	0.0297693	0.00650357	0	0.00590297	0	0.0199066	0.115781	0.0597511	0.102662	0	0	0	0.00481505	0
TCGA-A2-A0D3-01	0.113672	0.110608	0.122175	0.0494026	0	0.23011	0.0568743	0	0.0951888	0.187869	0	0.138704	0	0.0790688	0.00968452	0.0458251	0	0.0262356	0	0	0.0729871	0.281334	0.00583143	0	0.000397911	0	0	0	0.0174926	0	0.0292769	0.057782	0	0.0426607	0	0.0243189	0.00297863	0.0140943	0	0.00806918	0	0	0.0224484	0.0865287	0.00179355	0	0.000122384	0	0
TCGA-A2-A0D4-01	0.0355022	0.0417188	0.0663218	0	0	0.105127	0.060338	0	0.0323568	0	0	0.159774	0	0.0226151	0.00339374	0	0.0347463	0	0.0222239	0.132006	0.00970795	0.29112	0	0	0.231718	0	0	0	0.0080675	0	0.00432627	0	0	0.0213627	0	0.00302376	0.000453761	0	0.00464576	0	0.00297145	0.0176498	0.001298	0.0389243	0	0	0.0309819	0	0
TCGA-A2-A0EM-01	0.105766	0.0564338	0.112104	0.0520764	0	0.360907	0	0.00012758	0.0204104	0.0521581	0	0.118985	0	0.0300718	0	0.024021	0	0.0280158	0.0711212	0	0.0336382	0.375954	0.0373258	0.0696201	0.138551	0	0	0	0	2.45e-05	0.00392143	0.0100211	0	0.0228605	0	0.00577766	0	0.00461511	0	0.00538264	0.0136644	0	0.00646286	0.0722314	0.00717135	0.013376	0.0266196	0	0
TCGA-A2-A0EN-01	0.124484	0.288505	0.259814	0.2057	0.0867555	0.79165	0.0189584	0.0285879	0	0.148181	0	0.215886	0	0.0810135	0.045749	0	0	0.0153248	0.0192305	0	0.0858176	0.233323	0.0185383	0	0.0893898	0	0	0	0.0141539	0.021343	0	0.110628	0	0.161175	0	0.0604827	0.0341551	0	0	0.0114411	0.014357	0	0.0640693	0.174193	0.0138402	0	0.0667362	0	0
TCGA-A2-A0EO-01	0.0553329	0.106776	0.150299	0.0963661	0.19448	0.291905	0.00361446	0.00737001	0.0537028	0.101451	0	0.219961	0	0.0141546	0.0110389	0	0	0.0278344	0.00985006	0.0169218	0.0970884	0.308523	0.00498051	0	0.123509	0	0	0	0.00131722	0.00268586	0.019571	0.036972	0	0.0801606	0	0.00515836	0.0040229	0	0	0.0101437	0.00358967	0.00616682	0.035382	0.112435	0.00181505	0	0.0450104	0	0
TCGA-A2-A0EP-01	0.195948	0.70877	0.318132	0.479113	0.0257589	2.00677	0.0580952	0.0125259	0	0.086205	0	0.164971	0	0.0425353	0.0279575	0	0	0.0432826	0.0279038	0.22273	0.0236011	0.247978	0.0292796	0	0.00784515	0.00509041	0	0	0.0783777	0.016899	0	0.116301	0	0.222566	0	0.0573854	0.0377181	0	0	0.0583936	0.0376457	0.30049	0.0318409	0.334553	0.0395018	0	0.0105841	0.0068676	0
TCGA-A2-A0EQ-01	0.350311	0.239064	0.466568	0.205977	0	0.851929	0.0597905	0	0.00452805	0.114675	0	0.224571	0.0205172	0.040503	0.0192324	0.050069	0	0.0241042	0	0.146907	0.115784	0.15167	0	0	0.0276487	0	0	0	0.0479925	0	0.00363457	0.0920474	0	0.180258	0.0164687	0.0325109	0.0154374	0.0401893	0	0.0193479	0	0.117919	0.0929374	0.121742	0	0	0.022193	0	0
TCGA-A2-A0ER-01	0.0244676	0.0275646	0.0936397	0.0212732	0.0243962	0.301424	0.0404766	0	0.0563386	0.0347637	0	0.179295	0	0.0387331	0.00112911	0.00943406	0	0.0128165	0.0269775	0.00514037	0.0416465	0.326512	0	0.0136545	0.20531	0.00544162	0	0.0023307	0.00819658	0	0.0114086	0.00703971	0	0.0363076	0	0.00784352	0.000228647	0.00191041	0	0.00259536	0.00546299	0.00104093	0.00843348	0.0661192	0	0.00276506	0.0415755	0.00110194	0
TCGA-A2-A0ES-01	0.00741995	0.132473	0.302091	0.168521	0.171553	0.501372	0.0617552	0	0.0402031	0.0911032	0	0.237729	0	0.0117445	0	0.00158409	0	0.0311852	0.0063589	0	0.0724835	0.303347	0.0404806	0.00195324	0.0364095	0.0636629	0	0	0.0299836	0	0.0195196	0.0442328	0	0.115423	0	0.00570225	0	0.000769112	0	0.0151412	0.0030874	0	0.0351924	0.147282	0.0196543	0.000948343	0.0176777	0.0309099	0
TCGA-A2-A0ET-01	0.0236695	0.0849598	0.105966	0.0900116	0	0.199898	0.0249536	0	0.00365094	0.170456	0	0.093031	0	0.0747258	0.00538015	0	0	0.0420719	0.065758	0	0.0481609	0.385982	0.0616046	0	0	0.0223522	0	0.00187278	0.00748803	0	0.00109557	0.0511499	0	0.0279165	0	0.0224235	0.00161446	0	0	0.0126248	0.0197325	0	0.014452	0.115825	0.0184862	0	0	0.00670738	0
TCGA-A2-A0EU-01	0.0363072	0.0424082	0.0730622	0.0725334	0.0598645	0.187822	0.019776	0	0.00296542	0.0584895	0	0.211079	0	0.0663676	0	0	0	0.0365183	0	0.0457426	0.0933522	0.2135	0.0333843	0.0156565	0.194098	0	0	0.00907017	0.00531578	0	0.000797105	0.015722	0	0.056738	0	0.0178396	0	0	0	0.00981611	0	0.0122956	0.025093	0.0573888	0.00897367	0.00420846	0.0521734	0	0
TCGA-A2-A0EV-01	0.151056	0.138701	0.175282	0.100263	0.106526	0.62386	0.0300674	0	0.0558093	0.0830626	0	0.11262	0	0.0260833	0.015755	0.0309903	0	0	0	0.140867	0.0872139	0.361485	0.00161258	0	0.054434	0	0	0	0.0128422	0	0.0238369	0.0354771	0	0.0481014	0	0.0111405	0.00672918	0.0132364	0	0	0	0.0601662	0.0372502	0.154395	0.000688755	0	0.0232495	0	0
TCGA-A2-A0EW-01	0.122482	0.18205	0.399289	0.204831	0.248981	0.638187	0.0382747	0	0.0159815	0.129974	0	0.17785	0	0.0121488	0	0	0	0.0380838	0.0234494	0	0.0454178	0.393776	0	0	0.106553	0.0175774	0	0.000912673	0.0218773	0	0.00913484	0.0742913	0	0.101657	0	0.00694407	0	0	0	0.0217682	0.0134034	0	0.0259602	0.225078	0	0	0.0609046	0.010047	0
TCGA-A2-A0EX-01	0.104536	0.0815426	0.0596127	0.0239265	0.0111976	0.264891	0.0921067	0	0.0740641	0.0556934	0	0.230634	0	0.0155943	0.0203791	0	0	0.0317011	0.00731611	0.0896968	0.0300044	0.204857	0	0	0.147953	0	0	0	0.0268066	0	0.0215555	0.0162089	0	0.0671232	0	0.00453853	0.0059311	0	0	0.00922624	0.00212927	0.0261052	0.00873243	0.0596212	0	0	0.04306	0	0
TCGA-A2-A0EY-01	0.0921592	0.150001	0.0739621	0.0809558	0.0626002	0.427313	0.0271846	0	0.00727477	0.0893405	0	0.173611	0	0.0570043	0.0253899	0	0	0.0497916	0.0457507	0.0170046	0.0598938	0.332273	0.00533477	0	0.110147	0	0	0	0.0122843	0	0.00328735	0.0403716	0	0.0784519	0	0.0257593	0.0114733	0	0	0.0225	0.020674	0.0076841	0.027065	0.150149	0.0024107	0	0.0497736	0	0
TCGA-A2-A0ST-01	0.324864	0.539033	0.488962	0.513133	0	1.44073	0.0225712	0.0774308	0.0188105	0.132706	0	0.15746	0.0209327	0.0892681	0.0484254	0.0118231	0	0.0296214	0	0.0862789	0.159896	0.0793342	0.0444966	0	0.0187287	0	0	0.00221638	0.029409	0.100888	0.0245089	0.172908	0	0.205161	0.0272741	0.116311	0.0630953	0.0154048	0	0.0385949	0	0.112416	0.208335	0.103368	0.0579764	0	0.0244023	0	0
TCGA-A2-A0SU-01	0.0556071	0.0878298	0.0944069	0.0430192	0.00551726	0.286921	0.0474872	0	0.0585532	0.0972768	0	0.268986	0	0.0114603	0.0254155	0	0	0.0204031	0.0156411	0.0346962	0.034527	0.243277	0.0471915	0.0102325	0.0848522	0	0	0	0.0145549	0	0.0179466	0.0298154	0	0.0824445	0	0.00351258	0.00778986	0	0	0.00625356	0.00479401	0.0106344	0.0105826	0.0745647	0.0144642	0.00313627	0.0260073	0	0
TCGA-A2-A0SV-01	0.0671922	0.112461	0.0163854	0.124113	0.082109	0.759863	0.00239985	0.00107966	0.00985364	0.050788	0	0.0729718	0	0.0589587	0.063095	0	0	0.0306148	0.00875096	0.172705	0.0346046	0.444143	0.00171279	0	0.0452788	0	0	0.00304433	0.000897865	0.000403935	0.00368657	0.0190015	0	0.0273012	0	0.0220584	0.0236059	0	0	0.011454	0.00327402	0.0646145	0.0129467	0.166168	0.000640811	0	0.0169403	0	0
TCGA-A2-A0SW-01	0.183362	0.188168	0.243069	0.147745	0	0.59665	0.00667653	0	0.217461	0.237887	0	0.0788152	0	0.0353105	0.0190208	0.0257875	0	0.0335756	0	0.000532234	0.0687938	0.254007	0.00290402	0	0.0192283	0	0	0	0.00367325	0	0.119641	0.130879	0	0.043362	0	0.0194269	0.0104647	0.0141876	0	0.0184724	0	0.000292821	0.0378486	0.139748	0.00159771	0	0.0105789	0	0
TCGA-A2-A0SX-01	0.106694	0.489801	0.390989	0.314847	0.156335	1.0297	0.028309	0.0223677	0.0340021	0.120598	0	0.166364	0.0107638	0.0915069	0.0330595	0.0147965	0	0.00717707	0	0.222087	0.115209	0.118811	0.00190682	0	0.0130416	0	0	0	0.0274308	0.0216738	0.0329473	0.116857	0	0.161203	0.0104298	0.0886683	0.0320339	0.0143375	0	0.00695443	0	0.215198	0.111635	0.115126	0.00184767	0	0.012637	0	0
TCGA-A2-A0SY-01	0.142044	0.137258	0.137679	0.0982667	0.0703321	0.390012	0.0602749	0.0138132	0.0478505	0.103823	0	0.151681	0	0.0798286	0.013887	0	0	0.0428767	0.0475727	0.0296904	0.0910081	0.201418	0.0132891	0	0.102987	0	0	0	0.0305932	0.00701104	0.0242871	0.0526967	0	0.0769877	0	0.040518	0.00704851	0	0	0.0217626	0.0241461	0.0150697	0.0461922	0.102232	0.00674502	0	0.052272	0	0
TCGA-A2-A0T0-01	0.019957	0.0384988	0.0439821	0.109916	0.00327337	0.362802	0.0211799	0	0.0087546	0.0375911	0	0.158332	0	0.0838722	0.0296132	0	0	0.0457613	0	0.204126	0.100736	0.237499	0	0	0	0.0715899	0	0.000944001	0.00669121	0	0.00276578	0.0118759	0	0.0500208	0	0.0264971	0.00935549	0	0	0.014457	0	0.0644879	0.0318249	0.0750314	0	0	0	0.0226169	0
TCGA-A2-A0T1-01	0.133514	0.212106	0.275075	0.153887	0.0418087	0.8878	0.0134056	0.00709475	0	0.142563	0	0.0815416	0	0.0846853	0.0639993	0	0	0.0338217	0	0.175832	0.0996079	0.267197	0.00573934	0	0.0245115	0	0	0	0.00866803	0.00458744	0	0.092181	0	0.0527245	0	0.0547572	0.0413817	0	0	0.021869	0	0.113692	0.0644061	0.172769	0.00371103	0	0.0158491	0	0
TCGA-A2-A0T2-01	0.00658835	0.0698399	0.0976876	0.028179	0.03294	0.29529	0.0576541	0	0.0455917	0.167151	0	0.0411927	0	0.118281	0.00310525	0	0	0.0473146	0.0107727	0.0771069	0.0810135	0.331601	0	0	0.00470471	0	0	0.0145107	0.013516	0	0.0106882	0.0391857	0	0.00965693	0	0.0277291	0.000727972	0	0	0.0110921	0.00252547	0.0180764	0.0189922	0.0777381	0	0	0.00110294	0	0
TCGA-A2-A0T3-01	0	0.0738972	0.0774648	0.0681859	0.0880889	0.205341	0.0730372	0	0.0247123	0.105602	0	0.0309007	0	0.0886298	0.0125179	0	0.0143138	0	0	0.319832	0.0653601	0.242315	0	0	0.022779	0	0	0	0.0174059	0	0.00588935	0.0251667	0	0.00736413	0	0.0211219	0.00298322	0	0.00341122	0	0	0.0762211	0.0155764	0.0577475	0	0	0.00542861	0	0
TCGA-A2-A0T4-01	0.0227351	0.0954874	0.197579	0.130795	0.0572279	0.545609	0.0294406	0	0.0280528	0.0760556	0	0.153409	0	0.0376545	0.00838422	0.00981016	0	0.0442055	0.00432702	0.108156	0.0870271	0.241168	0.00752784	0	0.164781	0	0	0	0.0167289	0	0.0159403	0.0432167	0	0.0871707	0	0.0213962	0.00476412	0.00557438	0	0.0251187	0.00245872	0.0614571	0.049451	0.137038	0.00427751	0	0.0936327	0	0
TCGA-A2-A0T5-01	0.0568234	0.0761086	0.0208378	0.0288627	0	0.166725	0.00779101	0.0147502	0.0220983	0.100476	0	0.0662855	0	0.159826	0.0434263	0	0.0155059	0	0.0164851	0.203398	0.0550144	0.218182	0.00665403	0	0.0701062	0	0	0	0.00164727	0.00311866	0.00467229	0.0212439	0	0.0140149	0	0.0337924	0.00918172	0	0.00327845	0	0.00348547	0.0430049	0.0116318	0.0461307	0.00140687	0	0.0148227	0	0
TCGA-A2-A0T6-01	0.114632	0.213071	0.362487	0.295149	0.21419	0.774237	0.075147	0	0.0120001	0.0781618	0	0.15412	0	0.0630718	0	0.015652	0	0.042477	0.0290063	0	0.0485926	0.236744	0.00942177	0	0.21205	0.0235556	0	0	0.0594342	0	0.00949094	0.0618186	0	0.121894	0	0.0498838	0	0.0123792	0	0.0335953	0.0229412	0	0.0384321	0.187242	0.00745173	0	0.167712	0.0186303	0
TCGA-A2-A0T7-01	0.0773327	0.162735	0.189398	0.140016	0.144826	0.57212	0.0582574	0	0.0228505	0.108692	0	0.167853	0	0.0222107	0.00915282	0	0.00377149	0.00150839	0	0.13142	0.0545766	0.371093	0	0.00271931	0.045895	0	0	0	0.0250798	0	0.00983713	0.0467919	0	0.0722606	0	0.00956168	0.00394028	0	0.00162362	0.00064936	0	0.0565761	0.0234952	0.159755	0	0.00117066	0.0197578	0	0
TCGA-A2-A0YC-01	0.0408395	0.128218	0.0486884	0.0995562	0.0398486	0.339154	0.0487314	0	0.0266747	0.062869	0	0.0912183	0	0.0345215	0.00950803	0	0	0.0220187	0.0339419	0.0675304	0.0310317	0.381153	0.0404606	0	0.133241	0	0	0.0171002	0.02009	0	0.0109969	0.0259184	0	0.0376057	0	0.0142318	0.00391978	0	0	0.00907744	0.0139929	0.0278401	0.0127931	0.157134	0.0166803	0	0.0549298	0	0
TCGA-A2-A0YD-01	0.130418	0.224108	0.209849	0.269338	0.073126	0.871231	0.0204824	0	0.0299878	0.173455	0	0	0	0.096445	0.0249146	0	0	0	0.0277016	0.0841388	0.0652269	0.378239	0.0137461	0	0.0811635	0	0	0.00449905	0.0143785	0	0.0210513	0.121765	0	0	0	0.067704	0.0174899	0	0	0	0.0194464	0.0590651	0.045789	0.265523	0.00964973	0	0.0569765	0	0
TCGA-A2-A0YE-01	0.062699	0.0485649	0.192855	0.0755894	0.102335	0.368212	0.0378316	0	0.141733	0.0423429	0	0.14323	0	0.136019	0	0	0	0.0597424	0.0105699	0.0562379	0.110419	0.245919	0	0	0.0159542	0	0	0	0.0108587	0	0.0406814	0.0121536	0	0.0411111	0	0.0390411	0	0	0	0.0171477	0.00303385	0.0161418	0.0316935	0.0705857	0	0	0.00457928	0	0
TCGA-A2-A0YF-01	0.141742	0.0416452	0.179417	0.152047	0.213725	0.429834	0.0465428	0	0.036141	0.00140956	0	0.100059	0	0.0143752	0	0.00706119	0.00264774	0	0	0.297206	0.0496604	0.406709	0.00919011	0	0.0156066	0.0133912	0	0	0.0131453	0	0.0102074	0.000398107	0	0.02826	0	0.00406005	0	0.00199432	0.00074781	0	0	0.083941	0.0140258	0.114868	0.0025956	0	0.00440782	0.00378213	0
TCGA-A2-A0YG-01	0.0907758	0.0956991	0.0834588	0.0750033	0.0556494	0.351495	0.0916857	0	0.0548365	0.0216795	0	0.15592	0.00181175	0.0623621	0	0	0.00876771	0	0	0.0633522	0.057168	0.441922	0	0	0.0338967	0	0	0.0065971	0.0261989	0	0.0156694	0.00619486	0	0.0445539	0.000517702	0.0178198	0	0	0.00250535	0	0	0.0181027	0.0163356	0.126278	0	0	0.00968588	0	0
TCGA-A2-A0YH-01	0.00732329	0.178806	0.116292	0.204511	0.241855	0.767566	0.00566823	0	0.0798677	0.0896419	0	0.0188292	0.00257541	0.0793479	0.0249741	0	0	0.0122433	0.026475	0.0247882	0.0789335	0.411644	0.00222387	0	0.125667	0	0	0.0171205	0.00364411	0	0.051347	0.0576309	0	0.0121053	0.00165573	0.0510128	0.0160559	0	0	0.00787122	0.0170208	0.0159364	0.0507465	0.264647	0.00142973	0	0.0807913	0	0
TCGA-A2-A0YI-01	0.156179	0.217116	0.405283	0.273025	0.327653	0.783515	0.02801	0	0.052806	0.0443914	0	0.156231	0	0.0413457	0.0225066	0.0417176	0.0127866	0	0	0.0858093	0.0854111	0.363873	0.017667	0	0.0412486	0	0	0.00619641	0.0213906	0	0.0403267	0.0339007	0	0.11931	0	0.0315748	0.0171878	0.0318588	0.00976484	0	0	0.0655306	0.0652265	0.277881	0.0134919	0	0.0315006	0	0
TCGA-A2-A0YJ-01	0	0.134488	0.0834616	0.0641161	0	0.41427	0.00213986	0	0.0170647	0.0759097	0	0.12609	0	0.0271807	0.0113201	0	0.0396749	0	0	0.458961	0	0.19476	0.00184686	0	0	0.0421024	0	0.00294947	0.000294591	0	0.00234927	0.0104503	0	0.0173586	0	0.00374191	0.00155841	0	0.00546197	0	0	0.0631843	0	0.0268123	0.000254254	0	0	0.00579616	0
TCGA-A2-A0YK-01	0.276756	0.457067	0.63299	0.344476	0.133381	1.02153	0.0952516	0.00750543	0.030252	0.206166	0	0.189679	0	0.0786177	0.016643	0.0353472	0	0.0159319	0.000759875	0	0.0928896	0.138348	0.0374645	0	0.0532982	0.000729472	0	0.001117	0.114529	0.00902443	0.0363745	0.247891	0	0.228067	0	0.0945288	0.0200113	0.042501	0	0.0191563	0.000913663	0	0.111689	0.166348	0.0450468	0	0.0640851	0.000877108	0
TCGA-A2-A0YL-01	0.129615	0.155449	0.309871	0.127463	0.129126	0.507436	0.0320535	0	0.0549724	0.2038	0	0.173434	0	0.0542725	0.0157215	0	0	0.00109268	0.0327544	0.0232608	0.117296	0.250101	0.00784773	0	0.0333933	0	0	0	0.0167452	0	0.0287184	0.106468	0	0.0906045	0	0.0283527	0.00821313	0	0	0.000570831	0.0171114	0.0121518	0.0612771	0.130656	0.00409977	0	0.0174451	0	0
TCGA-A2-A0YM-01	0	0.172382	0	0.346688	0	0.757344	0.000313545	0	0	0.0181358	0	0.0850526	0	0.0571789	0.017716	0	0	0.0112731	0.0204768	0.408792	0.0461172	0.172573	0	0.0503865	0	0.111984	0	0	0.000184665	0	0	0.0106813	0	0.0500926	0	0.0336761	0.010434	0	0	0.00663941	0.01206	0.240762	0.0271612	0.101639	0	0.0296757	0	0.0659541	0
TCGA-A2-A0YT-01	0.0112247	0.0679	0.062389	0.0530901	0.0150927	0.290224	0.0379238	0	0.0507499	0.135331	0	0.110876	0	0.0132342	0.00466309	0.0079241	0	0.0562643	0.030322	0.00988141	0.0592399	0.413875	0	0.0408446	0.0154771	0.00240394	0	0.0109903	0.0121576	0	0.0162694	0.0433844	0	0.0355445	0	0.00424264	0.0014949	0.00254031	0	0.0180372	0.00972063	0.00316779	0.0189912	0.13268	0	0.013094	0.00496165	0.000770656	0
TCGA-A2-A1FV-01	0.00180229	0.021326	0.0590519	0.0298197	0.0566286	0.0643534	0.0953369	0	0.0702749	0.0144425	0	0.104331	0	0.0565196	0	0.0230517	0	0.0249763	0.00656261	0	0.036724	0.330719	0	0	0.236006	0.00105573	0	0	0.0158073	0	0.0116519	0.00239464	0	0.0172986	0	0.00937123	0	0.00382209	0	0.0041412	0.00108811	0	0.00608903	0.0548348	0	0	0.039131	0.000175046	0
TCGA-A2-A1FW-01	0.00142567	0.0374962	0.173328	0.0747924	0.221349	0.258927	0.0612534	0	0.113867	0.0385245	0	0.277189	0	0.0101653	0	0.00248521	0	0	0.000994443	0	0.119679	0.312305	0	0	0.0635367	0	0	0	0.0178153	0	0.0331179	0.0112047	0	0.0806194	0	0.00295654	0	0.000722813	0	0	0.00028923	0	0.0348082	0.0908329	0	0	0.0184794	0	0
TCGA-A2-A1FX-01	0.0349512	0.101189	0.0936087	0.144597	0.0990343	0.345304	0.0246805	0	0.00143508	0.0812092	0	0.129595	0	0.0329948	0	0.0132277	0	0.00457814	0.0594055	0	0.0496903	0.433656	0	0	0.16446	0.00506833	0	0	0.0104634	0	0.000608409	0.0344289	0	0.0549423	0	0.0139883	0	0.00560791	0	0.00194092	0.0251852	0	0.0210664	0.18385	0	0	0.0697233	0.00214874	0
TCGA-A2-A1FZ-01	0.105085	0.169821	0.229504	0.152007	0.361667	0.72259	0.00359702	0	0.0097106	0.0847502	0	0.127055	0	0.0413531	0.00792442	0	0	0.0232332	0.0165838	0.0161055	0.0631731	0.471821	0.0583645	0	0.0763294	0	0	0	0.00178672	0	0.00482347	0.0420973	0	0.0631108	0	0.020541	0.00393624	0	0	0.0115405	0.00823753	0.00799994	0.0313795	0.234364	0.0289909	0	0.0379145	0	0
TCGA-A2-A1G0-01	0.0920534	0.164976	0.236998	0.164418	0.0896842	0.529727	0.0295999	0	0.169634	0.0665074	0	0.166331	0	0.0391461	0	0.0215507	0	0.0339376	0.0137411	0	0.0655044	0.264797	0.0556102	0	0.0500968	0.0235435	0	0	0.0179201	0	0.102698	0.0402642	0	0.100699	0	0.0236994	0	0.013047	0	0.0205461	0.00831899	0	0.039657	0.160311	0.033667	0	0.0303291	0.0142535	0
TCGA-A2-A1G1-01	0.0167941	0.257895	0.224553	0.331469	0.0605781	0.886485	0.0209662	0	0	0.00721164	0	0.177999	0.0295603	0.133386	0	0.0192519	0	0.0416496	0	0	0.15231	0.351569	0.0106902	0	0	0.0473738	0	0.00803198	0.0117118	0	0	0.00402845	0	0.099431	0.0165125	0.0745099	0	0.0107541	0	0.0232656	0	0	0.0850809	0.196387	0.00597157	0	0	0.0264631	0
TCGA-A2-A1G4-01	0.0637275	0	0.114596	0.0033699	0.659692	0	0.0663976	0	0.156233	0.0714584	0	0	0	0.129971	0	0.0125978	0	0.025204	0.00186879	0	0.0667486	0.421467	0	0	0	0.0480539	0	0	0.0157014	0	0.0369452	0.0168982	0	0	0	0.030735	0	0.00297906	0	0.00596012	0.000441922	0	0.0157844	0.0996666	0	0	0	0.0113636	0
TCGA-A2-A1G6-01	0.0366824	0.0932652	0.32945	0.136833	0.218793	0.450245	0.0459359	0	0.121155	0.138164	0	0.150479	0	0.027853	0.00292532	0	0	0.0136737	0.0298296	0	0.00987051	0.322147	0.00394391	0	0.101137	0.0328845	0	0	0.0197452	0	0.0520778	0.059389	0	0.0646825	0	0.0119724	0.00125743	0	0	0.00587753	0.012822	0	0.00424277	0.138473	0.00169526	0	0.0434731	0.0141352	0
TCGA-A2-A259-01	0.0494691	0.199835	0.103683	0.18739	0	0.506587	0.0791928	0	0.0140464	0.0345045	0	0.2221	0	0.0204423	0.0319089	0	0.0187229	0	0.0477549	0	0.067275	0.16343	0.0184127	0.0210193	0.26119	0	0	0	0.0548831	0	0.00973462	0.0239127	0	0.153922	0	0.0141672	0.0221138	0	0.0129755	0	0.0330957	0	0.0466237	0.113262	0.0127606	0.0145671	0.181013	0	0
TCGA-A2-A25A-01	0.123079	0.195986	0.377905	0.212123	0.155109	0.717272	0.0615854	0	0.0388518	0.119972	0	0.189948	0	0.02935	0	0.0196443	0	0	0.000460425	0	0.109275	0.273537	0.0250901	0	0.132287	0	0	0	0.0418785	0	0.0264195	0.0815817	0	0.129166	0	0.0199582	0	0.0133582	0	0	0.000313092	0	0.0743076	0.186007	0.0170614	0	0.0899557	0	0
TCGA-A2-A25B-01	0.0485367	0.11336	0.0650023	0.116697	0.0631182	0.458506	0.0242567	0	0.0367019	0.0814429	0	0.208849	0	0.0452511	0	0	0	0.0128712	0.0680099	0	0.0934748	0.392856	0	0.00485759	0	0.0256832	0	0.00574568	0.00846526	0	0.0128085	0.0284225	0	0.0728858	0	0.015792	0	0	0	0.0044919	0.0237346	0	0.0326215	0.137102	0	0.00169524	0	0.00896312	0
TCGA-A2-A25C-01	0.0982589	0.172501	0.169863	0.141523	0.00252924	0.566413	0.0998535	0	0.0608479	0.0350135	0	0.18852	0	0.0577465	0	0.0145821	0	0	0.00917367	0	0.115691	0.347456	0.014263	0.00683074	0.0500022	0	0	1.93e-05	0.0439623	0	0.0267894	0.0154153	0	0.0829994	0	0.0254239	0	0.00642002	0	0	0.00403887	0	0.050935	0.152974	0.00627954	0.00300735	0.0220143	0	0
TCGA-A2-A25D-01	0.0943417	0.171949	0.179548	0.103029	0	0.463277	0.0429068	0	0	0.191979	0	0.083245	0	0.0794864	0.0374991	0	0	0.0121958	0.0269248	0	0.156792	0.225509	0.02033	0	0.123131	0	0	0	0.0220283	0	0	0.0985619	0	0.0427379	0	0.0408082	0.019252	0	0	0.0062613	0.0138231	0	0.0804968	0.115776	0.0104374	0	0.0632153	0	0
TCGA-A2-A25E-01	0.0976664	0.053759	0.109803	0.0613081	0.0374437	0.303744	0.12622	0	0.0609774	0.0420902	0	0.111737	0	0.0734339	0	0.0295606	0	0	0	0.028894	0.0813592	0.412188	0.000488364	0	0.0312534	0	0	0.00179842	0.0356094	0	0.017203	0.0118745	0	0.0315233	0	0.0207173	0	0.00833967	0	0	0	0.0081516	0.0229532	0.116287	0.000137778	0	0.00881727	0	0
TCGA-A2-A25F-01	0.263239	0.883584	1.02893	0.791052	0.300283	2.63707	0.0485567	0	0	0.106692	0	0.250091	0.0580766	0.0393202	0	0.0476051	0	0	0.00666594	0.0984849	0.100182	0.205581	0.0124554	0	0.0244619	0	0	0.00182761	0.0771457	0	0	0.169509	0	0.397338	0.0922708	0.0624711	0	0.0756339	0	0	0.0105907	0.15647	0.159167	0.326622	0.0197888	0	0.0388645	0	0
TCGA-A2-A3KC-01	0.191438	0.23827	0.214024	0.122479	0.150989	0.621504	0.00346259	0.00289392	0.0525424	0.057854	0	0.122534	0	0.0738053	0.0327613	0	0.0118483	0	0.00474813	0.0260352	0.0574329	0.465122	0.00567465	0	0.0832853	0	0	0	0.00183417	0.00153294	0.0278322	0.0306458	0	0.0649072	0	0.0390953	0.017354	0	0.00627613	0	0.00251513	0.013791	0.0304227	0.246379	0.00300591	0	0.0441169	0	0
TCGA-A2-A3KD-01	0.0165975	0.0818704	0.0965209	0.0480483	0.0937346	0.229699	0.0985337	0	0.0807362	0.0599034	0	0.147591	0	0.0243644	0.0072714	0	0	0.0309825	0.0268315	0	0.0349608	0.419021	0	0	0.0118709	0.0555754	0	0.00235791	0.0306949	0	0.0251506	0.0186609	0	0.045977	0	0.00758992	0.00226516	0	0	0.00965156	0.00835844	0	0.0108909	0.130532	0	0	0.00369799	0.0173127	0
TCGA-A2-A3XS-01	0.0541411	0.240957	0.0164224	0.051677	0	0.3679	0.0420095	0.0340399	0.0178231	0.121584	0	0.167901	0	0.113297	0.0765781	0	0	0.0420907	0.0415039	0.0315264	0.0655458	0.221155	0.00132229	0	0.023623	0	0	0	0.0209905	0.0170084	0.0089055	0.0607507	0	0.0838938	0	0.0566098	0.0382631	0	0	0.0210311	0.0207379	0.0157525	0.0327507	0.110503	0.000660698	0	0.0118035	0	0
TCGA-A2-A3XT-01	0.0193486	0.108053	0	0.395394	0	0.734236	0	0.0262522	0	0.0338234	0	0.0721847	0	0.0425934	0.0534422	0	0	0.0462096	0.0308389	0.437403	0.0824381	0.150955	0	0	0.0238593	0	0	0	0	0.0130727	0	0.0168429	0	0.0359456	0	0.0212101	0.0266125	0	0	0.0230108	0.0153567	0.217812	0.0410514	0.0751708	0	0	0.0118811	0	0
TCGA-A2-A3XU-01	0	0	0	0	0	0.0613391	0.081739	0	0.224717	0.0719659	0	0	0	0.12002	0	0	0	0.0451259	0	0.144945	0.0101241	0.259086	0	0	0	0.0422773	0	0	0.00511126	0	0.0140519	0.00450013	0	0	0	0.007505	0	0	0	0.00282179	0	0.00906362	0.000633076	0.016201	0	0	0	0.00264366	0
TCGA-A2-A3XV-01	0.00339956	0	0	0	0	0	0	9.41e-05	0.00289936	0.0664308	0	0.0489736	0	0.0814399	0.0143053	0.000377902	0	0.0730454	0.00591518	0.165828	0.0407486	0.432811	0	0	0	0.0671308	0	0	0	7.64e-06	0.000235289	0.00539099	0	0.00397431	0	0.00660901	0.00116091	3.07e-05	0	0.00592778	0.000480028	0.0134572	0.00330683	0.0351235	0	0	0	0.0054478	0
TCGA-A2-A3XW-01	0.0200755	0.181818	0	0.0259826	0	0.526009	0	0.00559139	0	0.127842	0	0.113556	0	0.0140189	0.0617179	0	0	0.0709112	0.0248771	0.112009	0.0126937	0.251869	0.0895733	0.0115349	0.103805	0	0	0	0	0.00212316	0	0.0485443	0	0.0431194	0	0.00532324	0.0234355	0	0	0.0269264	0.00944633	0.042532	0.00482006	0.0956399	0.0340128	0.00438002	0.039417	0	0
TCGA-A2-A3XX-01	0.0613689	0.153063	0.0385038	0.0706003	0.0221324	0.430509	0.0775031	0	0.0674817	0.0588597	0	0.022025	0	0.110421	0.050373	0	0	0.0207935	0	0.252634	0.0769691	0.234873	0	0	0.028067	0	0	0	0.0329512	0	0.0286906	0.0250248	0	0.00936415	0	0.0469468	0.0214166	0	0	0.00884058	0	0.10741	0.0327242	0.0998588	0	0	0.011933	0	0
TCGA-A2-A3XY-01	0.00170021	0.3467	0.049301	0.234868	0	0.670832	0.0239328	0.00241143	0.0098861	0.0321346	0	0.206667	0	0.0956901	0.0314374	0	0.0179306	0	0.0020458	0.260839	0.130357	0.175013	0.000551437	0	0.0111038	0	0	0	0.0170995	0.00172292	0.00706343	0.0229596	0	0.14766	0	0.0683687	0.0224615	0	0.012811	0	0.00146169	0.186365	0.0931374	0.125044	0.000393991	0	0.00793346	0	0
TCGA-A2-A3XZ-01	0.449643	0.447071	0.0105545	0.137942	0	0.856976	0.120821	0.0298489	0	0.0789746	0	0.223142	0.0126021	0.0485395	0.0558835	0	0	0.0395454	0	0.00863211	0.079702	0.24959	0.0116314	0	0.0410883	0	0	0	0.103909	0.0256708	0	0.0679201	0	0.191907	0.0108381	0.0417452	0.0480613	0	0	0.03401	0	0.00742383	0.0685457	0.214654	0.0100033	0	0.035337	0	0
TCGA-A2-A3Y0-01	0.022827	0.0900824	0.00372163	0.135797	0	0.746954	0.00852831	0	0.0115444	0.203304	0	0.101617	0	0.178983	0.0533366	0	0	0.0754485	0.0060906	0.0957098	0.101415	0.147901	0	0	0	0.0129806	0	0.00314058	0.00372127	0	0.00503733	0.0887103	0	0.0443397	0	0.0780982	0.0232731	0	0	0.0329214	0.00265759	0.0417623	0.0442518	0.0645357	0	0	0	0.00566397	0
TCGA-A2-A4RW-01	0.0907524	0.20738	0.126785	0.0938493	0.15951	0.37675	0.0150457	0	0.039264	0.1345	0	0.0910148	0	0.0436997	0.0143447	0	0	0.0485401	0.0138843	0	0.0613206	0.258772	0.00497041	0	0.274643	0	0	0	0.00831322	0	0.0216946	0.0743158	0	0.0502886	0	0.0241455	0.00792591	0	0	0.02682	0.00767151	0	0.0338816	0.14298	0.00274631	0	0.151749	0	0
TCGA-A2-A4RX-01	0.137164	0.366675	0.158367	0.216736	0.0189506	0.716333	0.0471268	0.0947391	0.0155909	0.0852892	0	0.0724534	0	0.143931	0.036126	0	0.00130842	0.0103821	0.000524291	0.206117	0.130173	0.145801	0	0	0	0.0104381	0	0	0.0324854	0.0653054	0.0107471	0.0587914	0	0.0499435	0	0.0992145	0.0249023	0	0.000901915	0.00715657	0.000361403	0.14208	0.0897303	0.100503	0	0	0	0.00719514	0
TCGA-A2-A4RY-01	0.135748	0.28699	0.159464	0.148611	0.0757758	0.568064	0.115137	0	0.0375706	0.118644	0	0.1319	0	0.154818	0.00473124	0	0.00994983	0	0.0854818	0.0440149	0.0721779	0.149454	0.00760235	0	0.0685194	0	0	0	0.0763019	0	0.0248983	0.0786258	0	0.087411	0	0.102599	0.00313542	0	0.00659382	0	0.0566493	0.0291689	0.0478328	0.0990441	0.00503813	0	0.0454082	0	0
TCGA-A2-A4S0-01	0.0690426	0.0547808	0.0400877	0.0318728	0.0154866	0.205643	0	0.0312076	0.0454643	0.0133054	0	0.0489693	0	0.0759083	0.0212434	0	0.139624	0	0.0454379	0.0274811	0	0.318035	0.00336477	0	0.229959	0	0	0	0	0.00594958	0.00866754	0.0025366	0	0.00933576	0	0.0144716	0.00404996	0	0.0266187	0	0.00866253	0.00523915	0	0.0606318	0.000641478	0	0.0438406	0	0
TCGA-A2-A4S1-01	0	0.158419	0.36481	0.264528	0.749537	0.600629	0.00572734	0	0	0.0413245	0	0	0	0.0191703	0.0229698	0.0208404	0.0212067	0	0	0.124993	0.0219941	0.704601	0.0010797	0	0.00989598	0.00264468	0	0.00355258	0.00204531	0	0	0.0147575	0	0	0	0.00684598	0.00820284	0.00744239	0.00757322	0	0	0.0446367	0.00785438	0.251623	0.000385575	0	0.00353399	0.000944452	0
TCGA-A2-A4S2-01	0.115676	0.232201	0.27851	0.192909	0.0172755	0.618064	0.0269748	0	0.0210276	0.154817	0	0.127166	0	0.0592617	0.0643207	0	0.0035847	0.0110288	0.0414361	0.168992	0.0786489	0.208253	0	0	0.034488	0	0	0	0.0171597	0	0.0133764	0.0984848	0	0.0808952	0	0.0376985	0.0409168	0	0.00228036	0.00701585	0.026359	0.107502	0.0500315	0.132477	0	0	0.0219391	0	0
TCGA-A2-A4S3-01	0.0776511	0.153093	0.0113194	0.0643038	0	0.379596	0.0120376	0.00785444	0	0.126615	0	0.111656	0	0.0782413	0.0936241	0	0	0.0444406	0.0103733	0.178684	0.101846	0.187534	0.0081173	0	0.0389761	0	0	0	0.005117	0.00333881	0	0.053822	0	0.0474635	0	0.0332592	0.0397982	0	0	0.0188911	0.00440953	0.0759561	0.0432931	0.0797182	0.00345055	0	0.0165682	0	0
TCGA-A7-A0CD-01	0.0407256	0.0461091	0.106119	0.0290644	0.0204169	0.165461	0.0444404	0	0.0608358	0.0603127	0	0.0563278	0	0.0117676	0.0341878	0	0.0154851	0	0.0431389	0	0.0304089	0.395744	0.00144434	0	0.245907	0	0	0	0.00672162	0	0.00920142	0.0091223	0	0.00851958	0	0.00177985	0.00517091	0	0.00234212	0	0.00652477	0	0.00459935	0.0598563	0.000218457	0	0.0371934	0	0
TCGA-A7-A0CE-11	0	0.137228	0.198324	0.127306	0.258511	0.386844	0.0295445	0	0.084933	0.129976	0	0.0232217	0	0.0288854	0.0197214	0	0.0106235	0.0044784	0.023198	0	0.0130451	0.549331	0	0.00512032	0.0779217	0	0	0	0.0151742	0	0.0436219	0.0667561	0	0.0119267	0	0.0148356	0.010129	0	0.00545626	0.00230012	0.0119146	0	0.00669998	0.282138	0	0.00262981	0.0400208	0	0
TCGA-A7-A0CE-01	0	0.0388807	0.120534	0.128445	0	0.272089	0.0716384	0	0.0686064	0.083167	0	0.0347626	0	0.0551055	0.0233403	0	0.000379676	0.0357429	0.00894474	0.150112	0.0762787	0.269831	0	0.0570025	0.0650884	0	0	0	0.0194227	0	0.0186007	0.0225484	0	0.0094249	0	0.0149403	0.00632805	0	0.000102938	0.00969067	0.00242511	0.0406986	0.0206808	0.073157	0	0.0154546	0.0176469	0	0
TCGA-A7-A0CG-01	0.123907	0.189664	0.329349	0.14022	0.107856	0.518503	0.043855	0	0.0654305	0.0962177	0	0.245168	0	0.0428722	0.00552868	0.0347289	0	0.0219857	0.00297837	0.00549565	0.0723975	0.24458	0.0104844	0	0.108278	0	0	0	0.0266452	0	0.0397539	0.0584594	0	0.148958	0	0.026048	0.00335908	0.0211004	0	0.0133579	0.00180958	0.00333901	0.0439868	0.1486	0.00637006	0	0.0657867	0	0
TCGA-A7-A0CH-11	0.0379381	0.189077	0.26346	0.129656	0.178512	0.679708	0.0214132	0.0478777	0.0708962	0.0671951	0	0.0839603	0	0.0378054	0.0257479	0	0	0.091692	0.0362765	0.00968221	0.0145686	0.450962	0	3.17e-05	0.0380353	0.00122607	0	0.00263008	0.011997	0.0268239	0.0397203	0.0376467	0	0.0470396	0	0.0211808	0.0144255	0	0	0.0513713	0.0203242	0.00542455	0.00816218	0.252656	0	1.77e-05	0.0213096	0.000686916	0
TCGA-A7-A0CH-01	0.0606035	0.068221	0.102406	0.0589034	0.0603435	0.221648	0.0342459	0	0.018299	0.023978	0	0.140251	0	0.0826534	0	0.0374432	0	0.0515793	0.0140718	0.00888372	0.0430831	0.437377	0.0136497	0.0124631	0.0658883	0.00931267	0	0.00682003	0.00732029	0	0.00391153	0.00512546	0	0.0299796	0	0.0176677	0	0.00800372	0	0.0110254	0.00300795	0.00189895	0.00920929	0.0934923	0.00291772	0.00266407	0.014084	0.00199064	0
TCGA-A7-A0CJ-01	0.052645	0.0315303	0.0413515	0.0523127	0	0.108934	0.0588417	0	0.00348472	0.116227	0	0.129186	0.00962597	0.103553	0.0270467	0	0.0260714	0.0067002	0.0167896	0.182043	0.0443569	0.219263	0.00390261	0.00722526	0.0324994	0	0	0.0131844	0.0116015	0	0.00068706	0.0229158	0	0.0254708	0.00189789	0.0204169	0.00533263	0	0.00514033	0.00132104	0.0033103	0.0358923	0.00874557	0.0432307	0.000769455	0.00142456	0.00640771	0	0
TCGA-A7-A0D9-11	0	0.164256	0.371789	0.18008	0.194024	0.90642	0.0371782	0	0	0.0202563	0	0.122797	0	0	0	0	0	0.0467328	0.0288706	0.010686	0.0213488	0.556896	0	0	0.0568235	0.0429033	0	0.0555081	0.0132001	0	0	0.00719199	0	0.0435991	0	0	0	0	0	0.0165925	0.0102505	0.00379407	0.00757991	0.197726	0	0	0.0201752	0.0152328	0
TCGA-A7-A0D9-01	0.0541504	0.0359512	0.109346	0.0134284	0	0.34063	0.0371753	0	0.0866869	0.0336927	0	0.0787444	0	0.0279742	0.00547614	0.0266938	0	0.00155277	0	0.206471	0.0202839	0.441484	0.00261867	0.0118825	0.0192641	0	0	0	0.00676275	0	0.0157697	0.00612921	0	0.0143248	0	0.00508894	0.000996192	0.00485601	0	0.000282473	0	0.0375601	0.00368995	0.0803127	0.000476376	0.00216161	0.00350443	0	0
TCGA-A7-A0DA-01	0.000324273	0.142279	0.0291016	0.121079	0.0179983	0.348485	0.0352333	0	0.0440938	0.0204424	0	0.0621178	0	0.0314612	0.00449282	0	0	0.00875302	0	0.397062	0.0466846	0.300745	0	0	0	0.0489139	0	0	0.00880605	0	0.0110206	0.00510928	0	0.0155254	0	0.00786326	0.00112291	0	0	0.00218769	0	0.0992397	0.0116681	0.0751668	0	0	0	0.0122253	0
TCGA-A7-A0DB-11	0	0.198836	0.257125	0.162421	1.01683	1.01339	0.00812081	0	0	0.0209156	0	0.0937568	0	0.00573654	0	0	0	0.0408408	0.033041	0	0.0243379	0.703685	0.00591867	0	0.0636469	0	0	0	0.00313154	0	0	0.00806544	0	0.0361544	0	0.00221212	0	0	0	0.015749	0.0127413	0	0.00938518	0.271354	0.00228235	0	0.0245435	0	0
TCGA-A7-A0DB-01	0.0492953	0.0883878	0.0959335	0.0372578	0.154232	0.411629	0.0247889	0	0.0178145	0.0214731	0	0.0663365	0	0.00485657	0.00293848	0	0	0.0113123	0	0.310587	0.0226654	0.350485	0.0388224	0	0.12792	0	0	0	0.0060901	0	0.00437664	0.00527549	0	0.0162975	0	0.00119315	0.000721923	0	0	0.00277918	0	0.0763044	0.0055684	0.0861067	0.00953783	0	0.0314272	0	0
TCGA-A7-A13D-01	0.0144284	0.118568	0	0.0522277	0	0.284998	0.0276737	0	0.0429676	0	0	0	0	0.0399017	0.0138714	0.00916524	0.00207719	0	0	0.7854	0.00513293	0.0447854	0	0.0160325	0	0.012992	0	0	0.00402399	0	0.00624785	0	0	0	0	0.00580204	0.00201702	0.0013327	0.00030204	0	0	0.114204	0.000746371	0.00651218	0	0.00233126	0	0.00188914	0
TCGA-A7-A13E-11	0	0.18707	0.294841	0.173582	0.463629	0.631185	0.0075354	0	0.0366407	0.0269371	0	0.167244	0	0.00793072	0	0	0.00861118	0.03604	0.055882	0	0.027437	0.570107	0.00251907	0	0.044689	0.0084268	0	0	0.00326484	0	0.0158752	0.011671	0	0.0724612	0	0.00343612	0	0	0.00373095	0.015615	0.0242118	0	0.0118876	0.247009	0.00109143	0	0.0193623	0.00365106	0
TCGA-A7-A13E-01	0	0.0618375	0.117579	0.0672274	0	0.332546	0.0263786	0	0.0648753	0.0836052	0	0	0	0.0465207	0.0137298	0	0	0.0156159	0	0.503652	0.0366793	0.205264	0	0	0.00367923	0	0	0	0.00512301	0	0.0125995	0.016237	0	0	0	0.00903483	0.00266647	0	0	0.00303277	0	0.0978147	0.00712352	0.0398644	0	0	0.000714546	0	0
TCGA-A7-A13F-11	0	0.144231	0.358679	0.139969	0.237254	0.532684	0.0505041	0	0.13225	0.114531	0	0.0685911	0	0.0176922	0	0	0	0.0597421	0.0139564	0	0.00513517	0.482988	0	0	0.026811	0.0277986	0	0	0.0206454	0	0.0540621	0.0468186	0	0.0280391	0	0.00723231	0	0	0	0.0244218	0.00570518	0	0.00209918	0.197439	0	0	0.01096	0.0113637	0
TCGA-A7-A13F-01	0.0527985	0.0701328	0.0172847	0.0325693	0.038318	0.295303	0.00179702	0.00469622	0.00984514	0.02685	0	0.0818899	0.00561049	0.0204906	0.0178128	0	0.0335382	0	0.00907374	0.0482959	0	0.522125	0.0162669	0.0142053	0.172569	0	0	0.0149342	0.0002757	0.000720498	0.00151045	0.00411936	0	0.0125636	0.000860767	0.00314368	0.00273285	0	0.00514546	0	0.0013921	0.00740961	0	0.0801048	0.00249568	0.0021794	0.0264757	0	0
TCGA-A7-A13G-11	0.014027	0.15725	0.226741	0.0626732	0.210939	0.414221	0.0880111	0	0.0218682	0.0124682	0	0.102144	0	0.0102051	0	0	0	0.0566359	0.0238947	0	0.0216239	0.54437	0	0	0.0969336	0.021845	0	0	0.0164067	0	0.00407657	0.00232426	0	0.0190413	0	0.0019024	0	0	0	0.0105578	0.00445435	0	0.00403103	0.101479	0	0	0.01807	0.00407226	0
TCGA-A7-A13G-01	0.0710578	0.0734303	0.0317129	0.032073	0	0.133949	0.104299	0	0.0760203	0.00409966	0	0.0404916	0	0.0683782	0	0	0	0.0447894	0.0741828	0	0.0272909	0.301846	0.20386	0	0.0374088	0.0173335	0	0	0.0144123	0	0.0105046	0.000566498	0	0.0055952	0	0.00944862	0	0	0	0.00618907	0.0102507	0	0.0037711	0.0417096	0.0281697	0	0.00516921	0.00239517	0
TCGA-A7-A13H-01	0.200358	0.240771	0.171897	0.21803	0.0834136	1.03014	0	0.00455676	0.0400079	0.0733478	0	0.0647479	0	0.0203876	0.0281124	0.00122711	0	0.0240564	0.01347	0.425645	0.0763008	0.178978	0	0	0.0491623	0	0	0	0	0.00329494	0.0289292	0.0530368	0	0.0468183	0	0.014742	0.0203277	0.000887308	0	0.0173949	0.00974	0.307778	0.0551721	0.129417	0	0	0.0355486	0	0
TCGA-A7-A26E-01	0.0863091	0.0584939	0.196616	0.13321	0.147071	0.362082	0.0586603	0	0.0147693	0.0364584	0	0.145474	0	0.0323174	0	0	0	0.00552642	0.152295	0	0.0472628	0.404244	0	0	0.101773	0	0	0.00121924	0.016502	0	0.00415483	0.0102563	0	0.040924	0	0.00909138	0	0	0	0.00155466	0.042843	0	0.0132957	0.11372	0	0	0.0286302	0	0
TCGA-A7-A26F-01	0.0306169	0.143471	0.197152	0.407352	0.249536	0.807416	0.00910804	0	0	0.0839648	0	0.130608	0	0.0487054	0	0	0	0.0223446	0.0255428	0	0.0733332	0.435107	0	0.116381	0	0.035235	0	0.0196701	0.00658618	0	0	0.0607164	0	0.0944448	0	0.0352197	0	0	0	0.0161578	0.0184704	0	0.0530285	0.314634	0	0.0841569	0	0.0254791	0
TCGA-A7-A26G-01	0.176296	0.162968	0.409863	0.276699	0.301335	0.81786	0.029003	0.0184536	0	0.0349191	0	0.22532	0	0.0629512	0	0.0438909	0	0	0.00131473	0.019666	0.166752	0.312662	0.023554	0	0.0615128	0	0	0	0.0206493	0.0131385	0	0.0248614	0	0.160422	0	0.0448195	0	0.0312491	0	0	0.000936052	0.0140016	0.118723	0.222606	0.0167698	0	0.0437954	0	0
TCGA-A7-A26H-01	0.025712	0.100321	0.0910461	0.117156	0.0450919	0.462097	0.0255436	0	0.0339635	0.0588226	0	0.166037	0	0.0424838	0	0	0	0.0258464	0.0077235	0.126054	0.0946646	0.366649	0.0203647	0	0.0115019	0.020345	0	0	0.0108492	0	0.0144253	0.0249838	0	0.0705212	0	0.0180442	0	0	0	0.0109778	0.00328041	0.0535389	0.040207	0.155727	0.00864951	0	0.00488522	0.00864116	0
TCGA-A7-A26I-01	0.0210438	0.11313	0.0967431	0.128933	0.29425	0.670011	0	0.00360723	0	0	0	0.135931	0	0.0578344	0.0300922	0	0	0.0309573	0	0.333341	0.0248893	0.317315	0	0	0.066033	0	0	0	0	0.00104047	0	0	0	0.039208	0	0.0166818	0.00867982	0	0	0.00892934	0	0.0961491	0.00717908	0.0915266	0	0	0.0190466	0	0
TCGA-A7-A26J-01	0.0383482	0.124017	0.0889267	0.148158	0.104543	0.378295	0.0523926	0	0.0126875	0.0211748	0	0.153024	0	0.057429	0	0	0	0.00076514	0.0919107	0.0464455	0.0558306	0.466943	0	0	0.0378434	0	0	0.00355404	0.0183519	0	0.00444415	0.00741705	0	0.0536008	0	0.020116	0	0	0	0.000268011	0.0321942	0.0162688	0.0195562	0.163559	0	0	0.0132557	0	0
TCGA-A7-A2KD-01	0.0712351	0.170819	0.15217	0.187713	0.141082	0.575024	0.0651972	0	0.0330246	0.0548092	0	0.188385	0	0.0567067	0.0509509	0.0136186	0	0.0130905	0.0137317	0.030678	0.0844954	0.350102	0.00147396	0	0.0424605	0	0	0.00127598	0.0369715	0	0.0187273	0.0310807	0	0.106828	0	0.0321568	0.0288928	0.00772274	0	0.00742325	0.00778686	0.0173966	0.047915	0.198533	0.000835842	0	0.0240782	0	0
TCGA-A7-A3IY-01	0	0	0.114629	0.272797	0.0860643	0.596014	0	0.00194044	0	0.0107072	0	0.0159241	0	0.036995	0.0233671	0.0034086	0	0.0311676	0.00293061	0.299658	0.0235501	0.301137	0	0	0	0.249214	0	0	0	0.000718553	0	0.00396493	0	0.00589676	0	0.0136994	0.00865295	0.00126222	0	0.0115415	0.00108522	0.110965	0.00872069	0.111512	0	0	0	0.0922851	0
TCGA-A7-A3IZ-01	0.0309548	0.00621125	0.0401951	0.0541563	0.18698	0.0786186	0.0309953	0	0.0141556	0.0516881	0	0.0505509	0	0.0229422	0.00332242	0	0.00618833	0.00640322	0	0.0419438	0.00752571	0.454767	0	0	0.307332	0	0	0.0021854	0.00608108	0	0.00277723	0.0101409	0	0.00991778	0	0.00450111	0.000651838	0	0.00121411	0.00125627	0	0.00822911	0.0014765	0.0892224	0	0	0.0602966	0	0
TCGA-A7-A3J0-01	0.150081	0.128474	0.0387966	0.0401731	0	0.347266	0.0444674	0	0.00728328	0.13388	0	0.119535	0	0.0682441	0.0502262	0	0	0.0515307	0.00674519	0.107672	0.151718	0.255512	0	0	0.00318665	0	0	0	0.0168035	0	0.00275223	0.0505908	0	0.0451704	0	0.0257883	0.0189797	0	0	0.0194726	0.0025489	0.0406873	0.0573316	0.0965538	0	0	0.00120418	0	0
TCGA-A7-A3J1-01	0.271156	0.451609	0.279823	0.227144	0.149194	1.007	0.0543823	0.0154915	0.0249928	0.126518	0	0.263779	0	0.043	0.0217312	0	0	0.00802541	0.00591897	0	0.101747	0.288475	0	0	0.0444383	0	0	0.00150052	0.052573	0.014976	0.0241612	0.122309	0	0.255002	0	0.0415693	0.0210082	0	0	0.0077584	0.00572204	0	0.0983621	0.278877	0	0	0.0429598	0	0
TCGA-A7-A3RF-01	0.0878983	0.00456498	0	0	0	0.0816542	0.0318573	0	0.0320264	0.047771	0	0.0457648	0	0.021765	0.0179364	0	0	0.0372088	0	0.271561	0.0298857	0.331655	0	0	0.127902	0.0046659	0	0	0.00383342	0	0.00385377	0.00574833	0	0.00550692	0	0.002619	0.0021583	0	0	0.00447736	0	0.0326772	0.00359617	0.0399084	0	0	0.0153906	0.000561452	0
TCGA-A7-A425-01	0.105019	0.183158	0	0.104938	0.107397	0.465071	0	0.0147983	0	0.0632177	0	0.135127	0	0.0516794	0.0428874	0	0.0329415	0	0.078609	0	0.0225965	0.482654	0	0	0.0749347	0	0	0.000554555	0	0.00654424	0	0.0279567	0	0.0597571	0	0.0228541	0.018966	0	0.0145677	0	0.0347632	0	0.0099928	0.213443	0	0	0.0331383	0	0
TCGA-A7-A426-01	0.0601625	0.186075	0.151494	0.078843	0.0249553	0.3694	0.0381979	0	0.060173	0.157809	0	0.114376	0	0.108593	0	0	0	0.0678916	0.0140312	0	0.0324288	0.216393	0	0	0.190105	0	0	0	0.0185527	0	0.0292261	0.0766481	0	0.0555525	0	0.0527439	0	0	0	0.032975	0.00681497	0	0.0157507	0.105102	0	0	0.0923343	0	0
TCGA-A7-A4SA-01	0.0338362	0.277219	0.198093	0.187953	0.0456361	0.621112	0.0279072	0	0.0195069	0.196045	0	0.188784	0	0.0799419	0.0499164	0	0	0.0219854	0.0321605	0	0.0748234	0.23931	0	0.00501792	0.0646013	0	0	0	0.0176366	0	0.0123279	0.123896	0	0.119307	0	0.0505212	0.0315459	0	0	0.0138942	0.0203246	0	0.0472865	0.151238	0	0.0031712	0.0408264	0	0
TCGA-A7-A4SB-01	0.0613646	0.0714711	0.0613021	0	0.0139322	0.109346	0.104971	0	0.114738	0.117039	0	0.00191423	0	0.0729152	0	0	0	0.0444591	0	0	0.0569803	0.339983	0	0	0.147001	0	0	0	0.0183725	0	0.0200821	0.0204847	0	0.000335038	0	0.012762	0	0	0	0.00778145	0	0	0.00997297	0.0595054	0	0	0.0257287	0	0
TCGA-A7-A4SC-01	0.0622508	0.170332	0.144178	0.121016	0.0663963	0.441895	0.0458856	0	0.0684288	0.144973	0	0.171093	0	0.0381003	0.0147623	0	0	0.0197822	0.0192097	0	0.0471748	0.327181	0.00316083	0	0.100248	0	0	0	0.021892	0	0.0326474	0.0691666	0	0.0816284	0	0.0181777	0.00704307	0	0	0.00943807	0.00916496	0	0.0225071	0.156098	0.00150803	0	0.0478284	0	0
TCGA-A7-A4SD-01	0.149229	0.287372	0.0192845	0.260008	0	0.790156	0.0115252	0	0.0847333	0.162111	0	0.0598374	0.0193987	0.120851	0.0349333	0	0.0201831	0.0274072	0.0271117	0.183761	0.152691	0.077572	0	0.0062131	0	0.0116708	0	0	0.00771209	0	0.0566991	0.108476	0	0.0400401	0.0129806	0.0808671	0.0233756	0	0.0135055	0.0183395	0.0181417	0.122963	0.102173	0.0519072	0	0.00415748	0	0.0078095	0
TCGA-A7-A4SE-01	0.0306501	0.18239	0.00939229	0.185614	0	0.588709	0.0170537	0	0.00917292	0.0288183	0	0.0159922	0	0.0691901	0.0488586	0	0.0118394	0	0	0.444023	0.150955	0.171744	0.0119802	0	0.0203721	0	0	0	0.00782326	0	0.00420801	0.0132202	0	0.00733633	0	0.0317404	0.0224135	0	0.00543125	0	0	0.203692	0.0692496	0.0787864	0.00549585	0	0.00934553	0	0
TCGA-A7-A4SF-01	0.1489	0.127898	0.0823331	0.00420886	0.0138826	0.33613	0.0482551	0	0.0199226	0.0797289	0	0.133183	0	0.0660999	0.0382527	0	0	0.0163761	0	0.179941	0.0805369	0.242744	0.000735565	0	0.0942242	0	0	0	0.0157533	0	0.00650388	0.0260282	0	0.0434787	0	0.0215788	0.0124879	0	0	0.00534612	0	0.0587432	0.0262919	0.0792457	0.000240131	0	0.0307602	0	0
TCGA-A7-A56D-01	0.0185305	0.028708	0	0.0158115	0	0.188842	0	0.0111822	0.0631986	0.0212685	0	0	0	0.0645814	0.0184711	0.00295699	0	0.0644036	0.017535	0.329963	0.0214219	0.324718	0	0.0283875	0.0319123	0	0	0	0	0.0019295	0.0109049	0.00366988	0	0	0	0.0111435	0.00318718	0.000510228	0	0.0111128	0.00302566	0.0569351	0.00369635	0.0560301	0	0.00489827	0.00550647	0	0
TCGA-A7-A5ZV-01	0	0.0864564	0.0139155	0.0333649	0.095885	0.473959	0.00828324	0	0	0.0671646	0	0.0275541	0	0.0210252	0.0108243	0	0	0.0319983	0.0504584	0.210379	0.0176413	0.490099	0.00998154	0.0331196	0.0144454	0	0	0.00702602	0.00148608	0	0	0.0120499	0	0.00494344	0	0.00377209	0.00194197	0	0	0.00574076	0.00905266	0.0377438	0.003165	0.0879277	0.00179077	0.00594193	0.00259163	0	0
TCGA-A7-A5ZW-01	0.0289239	0.120864	0.153842	0.112461	0.138318	0.35842	0	0.000645264	0.0236354	0.113527	0	0.120811	0	0.0350008	0.0202284	0	0	0.0172711	0.00329961	0.104335	0.0385396	0.268215	0.0140288	0	0.240463	0	0	0	0	0.000280646	0.0102798	0.0493764	0	0.0525445	0	0.015223	0.00879799	0	0	0.00751176	0.0014351	0.0453788	0.0167621	0.116655	0.00610158	0	0.104585	0	0
TCGA-A7-A5ZX-01	0.047336	0.121767	0.0815517	0.0517522	0.100413	0.260727	0.069767	0	0.12284	0.0591604	0	0.0226366	0	0.0633304	0	0	0	0.0131197	0	0.0368368	0.0220552	0.336919	0	0	0.252535	0	0	0.000799693	0.0193146	0	0.0340077	0.0163782	0	0.00626681	0	0.0175327	0	0	0	0.00363211	0	0.0101981	0.00610585	0.0932742	0	0	0.0699128	0	0
TCGA-A7-A6VV-01	0.120547	0.253537	0	0.175873	0.0887005	0.770624	0	0.00777363	0.0216961	0.0169168	0	0.116886	0	0.0254151	0.0139402	0	0	0.00438595	0	0.464035	0.086417	0.225394	0	0	0.0171402	0	0	0	0	0.00335756	0.00937088	0.00730662	0	0.0504848	0	0.0109772	0.00602099	0	0	0.00189436	0	0.200424	0.0373249	0.0973515	0	0	0.00740314	0	0
TCGA-A7-A6VW-01	0	0.00914101	0	0.138	0	0.275455	0.0213011	0.02199	0.0188873	0.0266628	0	0.0238263	0	0.0934938	0.00932157	0	0	0.0465448	0.0513103	0.157446	0.035906	0.268805	0	0.160235	0	0.0608188	0	0.00345074	0.00580473	0.00599245	0.00514695	0.00726584	0	0.00649287	0	0.0254778	0.0025402	0	0	0.0126838	0.0139825	0.0429053	0.00978468	0.0732516	0	0.0436653	0	0.0165736	0
TCGA-A7-A6VX-01	0.0443326	0.12944	0	0.0721856	0.0284725	0.347237	0.0353223	0	0.0400196	0.0526917	0	0.0175181	0	0.0952138	0.0243949	0	0	0.0406796	0	0.211775	0.0582962	0.379781	0	0	0	0.0428767	0	0.00143089	0.0105131	0	0.0119111	0.0156828	0	0.00521396	0	0.0283387	0.0072607	0	0	0.0121076	0	0.0630311	0.0173508	0.113035	0	0	0	0.0127615	0
TCGA-A7-A6VY-01	0.300274	0.111853	0.0300309	0.212371	0	1.12624	0	0.00575907	0.107113	0.0485812	0	0.0676093	0.0166023	0.0857448	0.0137449	0	0	0.0321996	0	0.215675	0.10327	0.260494	0.00261906	0	0	0.0405883	0	0	0	0.00361481	0.0672317	0.030493	0	0.0424364	0.0104208	0.0538196	0.0086273	0	0	0.0202108	0	0.135373	0.0648195	0.163505	0.00164391	0	0	0.0254761	0
TCGA-A8-A06N-01	0.00548144	0.0194398	0	0.0244099	0.0972846	0.0465335	0.0024903	0	0.0256307	0	0	0.117663	0	0.0614887	0.0172602	0	0	0.0924891	0.0193434	0.0996149	0	0.407912	0	0.0172226	0.138885	0	0	0	0.000296203	0	0.00304858	0	0	0.0139952	0	0.00731363	0.00205297	0	0	0.0110009	0.00230075	0.0118485	0	0.0485181	0	0.0020485	0.0165194	0	0
TCGA-A8-A06O-01	0.0321083	0.070633	0.00737762	0.0254788	0.0181229	0.24897	0.0206929	0	0.0486734	0.0602692	0	0.102656	0	0.0378968	0.0180548	0	0	0.0176893	0	0.127372	0.046356	0.497676	0.0106618	0	0	0.0120014	0	0	0.00674918	0	0.0158752	0.0196573	0	0.0334822	0	0.0123604	0.00588873	0	0	0.00576952	0	0.0415435	0.0151194	0.162321	0.00347745	0	0	0.00391435	0
TCGA-A8-A06P-01	0.114169	0.0873237	0.102373	0.0800957	0.112646	0.471769	0.000200666	0.0154373	0.0307836	0.0720753	0	0.0635339	0	0.0356214	0.0438276	0	0	0	0.00927841	0.0306787	0.017396	0.505288	0.000692212	0	0.173168	0	0	0.0020184	5.96e-05	0.00458494	0.00914283	0.0214066	0	0.0188698	0	0.0105797	0.0130169	0	0	0	0.00275572	0.00911167	0.00516666	0.150072	0.000205589	0	0.0514315	0	0
TCGA-A8-A06Q-01	0.0591492	0	0.0184711	0	0	0.0179374	0.0767278	0	0.022698	0.038391	0	0.110636	0	0.0411837	0	0	0.00648145	0.000916609	0.0175306	0	0.060065	0.532029	0	0	0.0933407	0	0	0	0.00948847	0	0.00280692	0.00474759	0	0.0136817	0	0.00509294	0	0	0.000801522	0.000113352	0.0021679	0	0.00742787	0.0657929	0	0	0.0115429	0	0
TCGA-A8-A06R-01	0.0265868	0.106804	0.0206694	0.123676	0.0525783	0.38609	0	0.00783915	0.132286	0.0276435	0	0.040121	0	0.0633805	0.0417474	0.000183829	0.0078097	0	0	0.246667	0.122517	0.275453	0.00364711	0	0.0267154	0	0	0.00399059	0	0.00282312	0.0476402	0.00995528	0	0.0144488	0	0.0228253	0.0150346	6.62e-05	0.00281252	0	0	0.0888325	0.0441221	0.0991991	0.00131344	0	0.00962107	0	0
TCGA-A8-A06T-01	0.0339538	0.0815063	0.0773468	0.0607154	0	0.201996	0.0557668	0	0.0486424	0.136963	0	0.114054	0	0.0907119	0	0.0406856	0	0.043274	0.000748399	0	0.137311	0.30423	0.0195609	0	0	0.00805141	0	0	0.0191651	0	0.0167167	0.0470696	0	0.0391965	0	0.0311745	0	0.0139823	0	0.0148718	0.000257199	0	0.0471889	0.104553	0.00672242	0	0	0.00276699	0
TCGA-A8-A06U-01	0.0218067	0.0768973	0.0983519	0.0679011	0.0378014	0.291608	0.0140251	0	0	0.144449	0	0.0625674	0	0.0634123	0.00112552	0	0	0.0548833	0.0348293	0	0.131481	0.433365	0.0104142	0	0.0494476	0	0	0	0.00487282	0	0	0.0501866	0	0.0217381	0	0.0220316	0.000391043	0	0	0.0190684	0.0121009	0	0.045681	0.150566	0.00361826	0	0.0171798	0	0
TCGA-A8-A06X-01	0.0679981	0.0396632	0.12225	0.106778	0.0459049	0.332297	0.00553481	0	0.0303888	0.0353129	0	0	0	0.122307	0.00632237	0.0584289	0	0.0545694	0	0.170422	0.0945551	0.391744	0	0	0	0.0304145	0	0	0.00161487	0	0.00886644	0.0103031	0	0	0	0.0356851	0.00184466	0.0170476	0	0.0159216	0	0.0497235	0.027588	0.114298	0	0	0	0.00887394	0
TCGA-A8-A06Y-01	0.123563	0.00549206	0.0587171	0	0	0.125881	0.0927908	0	0.122005	0.0263366	0	0	0	0.107193	0	0	0	0.0400789	0	0.118716	0.0503195	0.365769	0	0.035303	0.0414888	0	0	0	0.00886127	0	0.0116512	0.00251507	0	0	0	0.0102366	0	0	0	0.00382742	0	0.011337	0.00480537	0.0349299	0	0.00337134	0.00396207	0	0
TCGA-A8-A06Z-01	0.0482286	0.0210359	0.0622093	0	0.00769663	0.191364	0.00390334	0.0048191	0	0	0	0.278726	0	0.00921433	0.0540105	0	0.0439421	0.0201259	0.028746	0.169803	0.0113439	0.326153	0.00829868	0	0.0409146	0	0	0	0.000377057	0.000465517	0	0	0	0.0269245	0	0.00089009	0.00521733	0	0.00424474	0.00194413	0.00277682	0.0164027	0.0010958	0.0315059	0.00080164	0	0.00395229	0	0
TCGA-A8-A075-01	0.126765	0.155717	0.0791299	0.12543	0.0524192	0.618117	0.00315202	0.0117485	0.089529	0.102062	0	0.133608	0	0.0602126	0.0123136	0	0.0327574	0.0181512	0.014604	0.0634794	0.100632	0.326598	0.0143553	0	0.0167967	0	0	0	0.00167553	0.00624519	0.0475914	0.0542537	0	0.0710228	0	0.0320075	0.0065456	0	0.017413	0.00964872	0.00776313	0.033744	0.0534936	0.173611	0.00763091	0	0.00892872	0	0
TCGA-A8-A076-01	0.145181	0.087682	0.177495	0.106643	0.155512	0.529224	0.00416082	0	0.0378598	0.0351398	0	0.0406712	0	0.0364015	0.0327202	0	0	0.00627433	0.00642522	0.171527	0.038966	0.523761	0	0	0.0635718	0	0	0.00252139	0.00158413	0	0.0144142	0.0133786	0	0.0154846	0	0.013859	0.0124574	0	0	0.0023888	0.00244625	0.0653045	0.0148353	0.199409	0	0	0.0242034	0	0
TCGA-A8-A079-01	0.130098	0.0306477	0.116756	0	0	0.379431	0.0218016	0	0.0927805	0.068847	0	0.101522	0	0.0261773	0.0299135	0	0	0.0115163	0.0254688	0.0693808	0.0579216	0.467074	0	0	0.0227149	0.00114484	0	0.00373644	0.00403313	0	0.0171637	0.0127361	0	0.0187807	0	0.00484259	0.00553377	0	0	0.00213042	0.00471153	0.0128349	0.010715	0.086405	0	0	0.00420208	0.000211786	0
TCGA-A8-A07B-01	0.0599441	0.0385156	0.0514397	0.00803386	0.0803062	0.152471	0.0368244	0	0.0149305	0.0716553	0	0.0918014	0	0.0594737	0.0197966	0	0	0.0250147	0.0184357	0	0.0700858	0.457882	0.00103863	0.0198649	0.112003	0	0	0.00119351	0.00557987	0	0.00226236	0.0108577	0	0.0139103	0	0.00901184	0.00299971	0	0	0.0037904	0.00279349	0	0.0106199	0.0693813	0.000157379	0.00301006	0.0169714	0	0
TCGA-A8-A07C-01	0.0917833	0.104866	0.139794	0.167524	0.159117	0.538358	0	0.0340781	0.0526676	0.0853293	0	0.199485	0.0138315	0.0813936	0	0	0	0.0229177	0.0156747	0.0374679	0.0675367	0.372937	0	0.00103833	0.0156424	0	0	0	0	0.0178785	0.0276311	0.0447664	0	0.104656	0.00725644	0.0427016	0	0	0	0.0120233	0.00822343	0.0196568	0.0354319	0.195654	0	0.000544738	0.0082065	0	0
TCGA-A8-A07E-01	0.115786	0.146237	0.328606	0.148404	0.118288	0.706052	0.0114083	0	0	0.17225	0	0.075511	0	0.0126475	0.00486486	0.00900672	0	0.0399191	0.0332041	0	0.12147	0.261862	0.0314613	0	0.226395	0	0	0	0.00619616	0	0	0.0935537	0	0.0410121	0	0.0068692	0.00264224	0.00489179	0	0.0216812	0.0180341	0	0.0659735	0.142224	0.0170875	0	0.122961	0	0
TCGA-A8-A07F-01	0.147917	0.168445	0.144826	0.14427	0.15009	0.621867	0.0335727	0	0.0137232	0.0805527	0	0.187097	0	0.0182762	0.01535	0	0	0.0457316	0	0.0423733	0.0412742	0.365954	0.0189967	0	0.135475	0	0	0.00162319	0.0143392	0	0.0058613	0.0344049	0	0.0799112	0	0.00780597	0.00655614	0	0	0.0195324	0	0.0180981	0.0176286	0.156303	0.00811369	0	0.0578629	0	0
TCGA-A8-A07G-01	0.076467	0.0885966	0.149447	0.0832035	0.0929721	0.428237	0.0965219	0	0.082684	0.0893829	0	0.0893553	0	0.0302065	0.0201544	0	0	0	0.0219202	0.0402405	0.0742873	0.394809	0.00057089	0	0.0535435	0	0	0.00632412	0.0312758	0	0.0267919	0.0289625	0	0.0289536	0	0.00978774	0.00653059	0	0	0	0.00710274	0.013039	0.0240711	0.127929	0.000184984	0	0.0173496	0	0
TCGA-A8-A07I-01	0.0977191	0.144759	0.125357	0.186329	0.11941	0.60249	0.00940649	0.00427089	0	0.0535564	0	0.0851588	0	0.0373528	0.0659373	0	0	0.0305934	0	0.224949	0.0998349	0.327982	0.00535549	0	0.0556027	0	0	0	0.00422213	0.001917	0	0.0240389	0	0.0382237	0	0.0167659	0.0295961	0	0	0.0137319	0	0.100969	0.0448111	0.147216	0.00240382	0	0.0249574	0	0
TCGA-A8-A07J-01	0.0408385	0.206735	0.25796	0.234228	0.434421	1.03343	0.0277614	0	0.00615478	0.0242694	0	0.0686986	0	0.0075472	0.00795359	0	0	0.00984938	0.0541598	0.225316	0.021397	0.413948	0.019954	0	0.112899	0	0	9.2e-05	0.0147043	0	0.00326	0.0128547	0	0.0363875	0	0.00399752	0.00421277	0	0	0.00521691	0.0286868	0.119343	0.0113333	0.219256	0.010569	0	0.0597993	0	0
TCGA-A8-A07L-01	0.0185143	0.0859726	0	0.017035	0	0.21448	0.00108219	0.00916343	0	0.0872018	0	0.145226	0	0.103659	0.0305646	0	0	0.0429827	0.0272025	0.0996724	0.00777026	0.366556	0	0.00887262	0.0700473	0	0	0	0.00020808	0.00176192	0	0.0167669	0	0.0279237	0	0.0199312	0.00587687	0	0	0.00826461	0.00523042	0.0191648	0.00149405	0.0704804	0	0.001706	0.0134685	0	0
TCGA-A8-A07O-01	0	0.0396904	0	0.181441	0	0.364101	0	0.0131196	0	0.0503848	0	0.00813571	0	0.031826	0.035208	0	0	0.0275009	0	0.658384	0.0191682	0.0962602	0	0	0	0.0600124	0	0	0	0.00431695	0	0.0165788	0	0.00267701	0	0.0104722	0.011585	0	0	0.00904903	0	0.216638	0.00630719	0.0316739	0	0	0	0.0197468	0
TCGA-A8-A07P-01	0.0974687	0.0203929	0.0802503	0.0418401	0.0812606	0.27723	0.0196393	0	0.00478104	0.0479544	0	0.0838283	0.00257246	0	0.00247198	0	0.00331352	0.00247189	0.042047	0	0.0371055	0.433018	0.00312226	0	0.317675	0	0	0	0.00452258	0	0.00110099	0.0110431	0	0.0193042	0.000592392	0	0.000569254	0	0.000763045	0.000569233	0.0096827	0	0.00854474	0.0997164	0.000719003	0	0.0731549	0	0
TCGA-A8-A07R-01	0.0601495	0.0495074	0	0.0554608	0	0.309748	0.127802	0	0.283509	0.015441	0	0.0378247	0	0.043439	0.0119846	0	0.00509537	0.0207587	0.00991004	0.0750247	0.119823	0.186405	0.0138546	0	0	0.0194605	0	0.0296677	0.0206707	0	0.0458546	0.00249741	0	0.00611775	0	0.00702579	0.00193838	0	0.000824121	0.0033575	0.00160284	0.0121344	0.0193801	0.0301489	0.00224083	0	0	0.00314753	0
TCGA-A8-A07S-01	0.071131	0.0669497	0.0782479	0.0527508	0.0432855	0.267991	0.0101892	0	0	0	0	0.10187	0	0.0464184	0.0156476	0	0.0457059	0.00424924	0.00249231	0.114109	0.0240347	0.524702	0.00646946	0	0.104112	0	0	0	0.00183606	0	0	0	0	0.0183567	0	0.00836446	0.00281966	0	0.00823608	0.0007657	0.000449106	0.0205621	0.00433099	0.0945498	0.00116578	0	0.0187607	0	0
TCGA-A8-A07U-01	0.192739	0.290616	0.188871	0.332266	0	0.937444	0.0473777	0	0.0361498	0.0969135	0	0.134706	0.018886	0.1042	0.041358	0	0	0.0695065	0.0284892	0.0388188	0.221475	0.130068	0.000768864	0.00677969	0.0245038	0	0	0	0.0468553	0	0.0357512	0.0958449	0	0.133221	0.0186778	0.103051	0.040902	0	0	0.0687402	0.028175	0.0383908	0.219033	0.128634	0.000760386	0.00670494	0.0242336	0	0
TCGA-A8-A07W-01	0.0802767	0.0812399	0.0463469	0.0868255	0.117272	0.437889	0.0171814	0	0.0422321	0.0493875	0	0.110835	0	0.0393051	0.00447368	0.00694706	0	0.00318956	0	0.147297	0.0438341	0.510157	0	0	0.0214931	0	0	0.00366747	0.00647843	0	0.0159241	0.0186221	0	0.0417916	0	0.0148204	0.00168685	0.00261947	0	0.00120266	0	0.0555399	0.0165281	0.19236	0	0	0.00810422	0	0
TCGA-A8-A07Z-01	0.0278191	0.129419	0.00344296	0.0335	0	0.376041	0.0279887	0	0	0.0977299	0	0.0306678	0	0.0643428	0.0673368	0	0.0221113	0	0.063979	0	0.0062332	0.472951	0.00162009	0.059175	0.0858643	0	0	0	0.00819114	0	0	0.0286015	0	0.0089752	0	0.0188305	0.0197067	0	0.00647108	0	0.018724	0	0.0018242	0.138413	0.000474135	0.0173181	0.025129	0	0
TCGA-A8-A081-01	0.0978308	0.0976489	0.304575	0.185658	0	0.660345	0.0115765	0	0.0202021	0.183015	0	0.118175	0.0435385	0.047886	0.00552242	0	0	0.0540793	0.0215245	0.121799	0.14557	0.16335	0.00510255	0	0.058659	0	0	0	0.00724434	0	0.0126421	0.114527	0	0.0739518	0.0272455	0.0299661	0.00345582	0	0	0.0338417	0.0134696	0.0762194	0.0910945	0.102221	0.00319307	0	0.0367076	0	0
TCGA-A8-A082-01	0.0829812	0.0506022	0.265075	0.0859887	0.115235	0.450111	0.00142364	0.00276115	0	0	0	0.089025	0	0.0119248	0.00479327	0	0.0779257	0	0.0154784	0.0213289	0.00730046	0.684749	0.0142111	0	0.0607329	0	0	0.00834585	0.000235084	0.000455945	0	0	0	0.0147006	0	0.00196912	0.000791505	0	0.0128678	0	0.00255592	0.00352201	0.00120551	0.113072	0.00234666	0	0.0100287	0	0
TCGA-A8-A083-01	0.0446919	0.0294119	0.0963329	0.0226425	0	0.165217	0	0	0.106274	0.0694675	0	0.069198	0	0.0908507	0	0	0	0.0853507	0.0277939	0	0.0380581	0.421275	0.0281902	0	0.0548854	0	0	0.00865704	0	0	0.0156359	0.0102206	0	0.010181	0	0.0133667	0	0	0	0.0125575	0.00408926	0	0.00559942	0.0619814	0.00414758	0	0.00807519	0	0
TCGA-A8-A084-01	0.0442057	0.0763798	0.0604076	0.0664518	0	0.263028	0.0964769	0	0.00533674	0	0	0.0374008	0	0.0737697	0.0110955	0.0028217	0	0.0114665	0	0.366486	0.06349	0.262777	0	0	0.0240247	0	0	0.0448538	0.0172132	0	0.000952168	0	0	0.00667296	0	0.0131618	0.00197964	0.000503442	0	0.00204582	0	0.0653876	0.0113277	0.0468841	0	0	0.00428642	0	0
TCGA-A8-A085-01	0.0422013	0.0801959	0.0515178	0	0	0.103302	0.0217378	0	0.00054005	0	0	0.0823611	0	0.0115751	0.0302492	0	0.0423795	0	0	0.340449	0.0077532	0.359402	0	0	0.103553	0	0	0	0.00164604	0	4.09e-05	0	0	0.00623658	0	0.000876495	0.00229054	0	0.00320908	0	0	0.0257796	0.000587091	0.0272148	0	0	0.00784126	0	0
TCGA-A8-A086-01	0.0156789	0.0471224	0.049788	0.0740186	0.0949298	0.228442	0.00321553	0.00481666	0.0168661	0.0405276	0	0	0	0.0244222	0.0367888	0	0.0361267	0	0	0.27001	0.0218269	0.440151	0	0	0.105248	0	0	0	0.000678177	0.00101587	0.00355717	0.00854755	0	0	0	0.0051508	0.00775901	0	0.00761937	0	0	0.056947	0.00460345	0.0928309	0	0	0.0221976	0	0
TCGA-A8-A08A-01	0.161572	0.135368	0.0278768	0.0679779	0.0411193	0.483963	0.00714997	0	0.007814	0.0213142	0	0.0339076	0	0.0922772	0.0670222	0	0.00474442	0.00577061	0.00587897	0.252188	0.035622	0.394412	0.0168983	0	0.0550009	0	0	0	0.00204007	0	0.00222953	0.00608148	0	0.00967469	0	0.026329	0.0191231	0	0.0013537	0.0016465	0.00167742	0.0719555	0.0101639	0.112536	0.00482151	0	0.0156932	0	0
TCGA-A8-A08B-01	0.0382073	0.061445	0.0256166	0.0429909	0	0.117693	0.0158564	0	0.0820113	0.128184	0	0.201513	0	0.0333862	0.00970169	0	0.00195178	0.0360769	0	0.0785376	0.107119	0.237112	0	0	0.0574883	0.00719759	0	0.00386336	0.0043122	0	0.0223032	0.03486	0	0.0548021	0	0.00907946	0.0026384	0	0.000530792	0.0098112	0	0.0213585	0.0291314	0.0644834	0	0	0.0156341	0.00195741	0
TCGA-A8-A08C-01	0.0834505	0.0619056	0.0632583	0.0299143	0	0.221202	0.0597234	0	0.0259352	0.0732155	0	0.143193	0	0.0643616	0.0156448	0	0	0.0512198	0.0501323	0	0.0383928	0.382877	0.0248896	0.0216662	0.0467017	0	0	0.0020466	0.0111289	0	0.00483278	0.013643	0	0.0266828	0	0.0119932	0.00291527	0	0	0.00954435	0.00934171	0	0.00715416	0.0713457	0.00463796	0.0040373	0.00870244	0	0
TCGA-A8-A08F-01	0.0288874	0.141287	0.0913968	0.210565	0.100753	0.709524	0.00589242	0	0	0.0965916	0	0.0764707	0	0.0589575	0.026126	0	0	0.0460476	0.0695266	0.110613	0.0788418	0.406536	0	0	0.0145014	0	0	0.00989596	0.00368089	0	0	0.060339	0	0.0477698	0	0.0368297	0.0163204	0	0	0.0287651	0.043432	0.0690978	0.049251	0.253955	0	0	0.00905874	0	0
TCGA-A8-A08G-01	0.00899215	0.123183	0.00201431	0.0848667	0.0614266	0.371728	0.0362234	0	0.0431486	0.0719497	0	0.117535	0	0.0850191	0.033999	0	0.0166567	0.00156416	0	0.0990879	0.0879204	0.334528	0	0	0.0517448	0	0	0.0206235	0.0138611	0	0.0165111	0.0275321	0	0.0449754	0	0.0325332	0.01301	0	0.0063738	0.000598538	0	0.0379167	0.0336434	0.12801	0	0	0.0198005	0	0
TCGA-A8-A08H-01	0	0.308623	0.283866	0.40833	1.19448	1.55368	0.0128959	0	0	0.0449337	0	0.0569003	0.00081645	0.00156667	0	0	0.00787647	0.00643276	0.0677104	0.0633766	0.0163158	0.599878	0.00312962	0	0.0980909	0	0	0.020076	0.00890258	0	0	0.0310195	0	0.0392805	0.000563627	0.00108153	0	0	0.00543744	0.00444079	0.0467431	0.0437514	0.0112634	0.41412	0.0021605	0	0.067716	0	0
TCGA-A8-A08I-01	0.227181	0.138877	0.505162	0.470128	0	1.74928	0	0	0.0170514	0.179092	0	0.0126573	0.00927089	0.0299109	0.0269715	0	0	0.0393942	0.00509701	0.404263	0.113505	0.157505	0.00528137	0	0	0	0	0	0	0	0.0183413	0.192641	0	0.0136149	0.00997225	0.0321737	0.029012	0	0	0.0423744	0.0054826	0.434846	0.122092	0.169421	0.00568092	0	0	0	0
TCGA-A8-A08J-01	0	0.0634813	0.0138509	0.0652605	0.126711	0.291541	0	0	0.0975721	0.0441448	0	0	0	0.0386924	0.0439259	0.0151368	0	0	0	0.239757	0.0376563	0.463114	0	0	0.0200013	0	0	0	0	0	0.0301198	0.0136272	0	0	0	0.0119441	0.0135596	0.00467262	0	0	0	0.0740111	0.0116242	0.14296	0	0	0.00617426	0	0
TCGA-A8-A08L-01	0.056281	0.176644	0.254936	0.132526	0	0.523976	0.0570845	0	0	0.135148	0	0.165511	0.0333041	0.0717704	0.00757257	0	0	0.0300765	0.0593202	0.0296215	0.119287	0.230503	0.0130192	0	0.0477812	0	0	0	0.0342619	0	0	0.0811153	0	0.0993395	0.019989	0.0430764	0.00454504	0	0	0.0180518	0.0356038	0.0177788	0.0715959	0.138347	0.00781407	0	0.0286781	0	0
TCGA-A8-A08O-01	0.062526	0.10787	0.0770509	0.0654255	0.0221525	0.274478	0.0726984	0	0.0949238	0.0823164	0	0.0734554	0	0.032447	0.0273299	0	0	0.0566317	0.017982	0.00619029	0.0602259	0.335526	0.00334975	0	0.136923	0	0	0	0.0183833	0	0.0240034	0.0208153	0	0.0185747	0	0.00820488	0.00691091	0	0	0.0143205	0.0045471	0.00156534	0.0152293	0.0848446	0.000847051	0	0.0346237	0	0
TCGA-A8-A08P-01	0	0.223371	0.118796	0.202995	0.105886	0.850673	0.0102584	0	0	0.128707	0	0.127546	0.0083914	0.081776	0.0467346	0	0	0.0492685	0.0258291	0.0673698	0.116818	0.283591	0.0065578	0	0.0471523	0	0	0	0.0070588	0	0	0.0885632	0	0.087764	0.00577412	0.0562701	0.0321581	0	0	0.0339016	0.017773	0.0463571	0.0803826	0.195139	0.00451242	0	0.0324455	0	0
TCGA-A8-A08R-01	0.0436981	0.217555	0.179379	0.268409	0.0837428	0.888587	0.0123221	0.00206215	0.0166219	0.0453002	0	0.0635809	0.00887953	0.0695445	0.0112756	0.00656312	0.00522651	0.0113631	0	0.32841	0.161348	0.257502	0	0	0	0	0	0	0.00876624	0.00146706	0.0118252	0.0322276	0	0.0452329	0.00631711	0.0494756	0.00802176	0.00466916	0.00371826	0.00808397	0	0.233639	0.114787	0.183193	0	0	0	0	0
TCGA-A8-A08S-01	0.0336024	0.05753	0.0533319	0.0510466	0	0.196576	0	0.0140795	0	0.0720926	0	0	0	0.0545926	0.0945075	0.00755585	0	0.0665132	0.0138267	0.354184	0.0328577	0.212922	0	0.000400747	0.0764684	0	0	0	0	0.00424585	0	0.0217404	0	0	0	0.0164631	0.0284999	0.00227856	0	0.0200579	0.00416961	0.106808	0.00990865	0.0642092	0	0.00012085	0.02306	0	0
TCGA-A8-A08T-01	0.0911639	0.0869722	0.012413	0.0559636	0.00674743	0.256287	0.0152396	0	0.0155355	0.0440731	0	0.0935607	0	0.0273807	0.0187489	0	0.00112321	0.00768422	0.0028654	0.296659	0.0225643	0.34401	0	0	0.110556	0	0	0	0.00413649	0	0.00421679	0.0119628	0	0.0253952	0	0.00743194	0.00508902	0	0.000304872	0.00208573	0.000777757	0.0805222	0.00612462	0.0933746	0	0	0.0300082	0	0
TCGA-A8-A08X-01	0.230815	0.171835	0.119964	0.0736391	0.0203828	0.646405	0	0	0.329535	0.0514118	0	0.140973	0	0.0378893	0.00137197	0.00719587	0	0.0151309	0.00362034	0.0268266	0.0664977	0.300183	0.0028977	0	0.0164669	0	0	0	0	0	0.167688	0.0261616	0	0.0717362	0	0.0192805	0.000698146	0.00366172	0	0.00769955	0.00184226	0.0136511	0.0338382	0.152752	0.00147454	0	0.0083794	0	0
TCGA-A8-A08Z-01	0.0247419	0.198671	0.110524	0.268834	0.421959	0.725646	0.00184713	0.00240354	0.0129461	0.0446664	0	0.0960185	0	0.0313976	0.012709	0	0.0130621	0.0156051	0.027578	0.177218	0.0220781	0.446834	0.000351678	0	0.0880311	0	0	0.00725404	0.000863565	0.00112369	0.00605249	0.0208823	0	0.0448902	0	0.0146789	0.00594165	0	0.00610675	0.00729564	0.0128932	0.0828522	0.0103219	0.208902	0.000164415	0	0.041156	0	0
TCGA-A8-A090-01	0.0187997	0.0941651	0.0830489	0.154095	0.171367	0.546287	0.0030091	0.00288099	0	0.00548485	0	0	0	0.0510736	0.0464349	0.031868	0.0156428	0	0	0.343931	0.0499368	0.412477	0.00371093	0	0.0335511	0	0	0	0.00129328	0.00123822	0	0.00235732	0	0	0	0.0219508	0.0199572	0.0136965	0.00672307	0	0	0.147817	0.0214622	0.177278	0.00159491	0	0.0144199	0	0
TCGA-A8-A091-01	0.0237119	0.0947218	0.0638573	0.0552388	0.115703	0.200243	0.0563474	0	0.0653719	0.0918072	0	0.152783	0	0.0301959	0	0.0185142	0	0.00252843	0.0076493	0	0.0374951	0.412137	0	0	0.125171	0	0	0	0.0193899	0	0.0224953	0.031592	0	0.0525746	0	0.0103908	0	0.00637099	0	0.000870065	0.00263222	0	0.0129025	0.141821	0	0	0.043073	0	0
TCGA-A8-A092-01	0.0307322	0.0725802	0	0.0167824	0.0551565	0.259456	0.0208179	0	0.0076059	0.0416484	0	0.0943241	0	0.0437022	0.0198119	0	0	0.00860677	0.0192603	0.148002	0.059661	0.444434	0	0	0.0875648	0	0	0.00456011	0.00470292	0	0.00171823	0.00940867	0	0.0213085	0	0.00987265	0.00447566	0	0	0.00194433	0.00435103	0.0334348	0.0134778	0.100401	0	0	0.0197815	0	0
TCGA-A8-A093-01	0.036607	0.071553	0.00350591	0.0202737	0	0.119527	0	0.00932187	0.0328903	0	0.0393905	0.188797	0	0.0385157	0.0872355	0	0.0659835	0	0.0204813	0.138673	0.0165357	0.233839	0.000701198	0	0.127636	0	0	0	0	0.00116579	0.00411325	0	0.00492618	0.0236109	0	0.00481678	0.0109097	0	0.0082519	0	0.00256138	0.0173424	0.00206795	0.0292439	8.77e-05	0	0.0159621	0	0
TCGA-A8-A094-01	0.0392283	0.0463155	0.231866	0.231191	0.104182	0.668675	0.0296996	0	0.0450516	0.0947124	0	0.0802659	0.0458212	0.0467907	0	0.0126197	0	0.0520863	0	0.135463	0.112057	0.330461	0.00686553	0	0	0.00627078	0	0.00183469	0.0171406	0	0.0260007	0.0546615	0	0.046324	0.0264449	0.0270044	0	0.00728325	0	0.0300607	0	0.0781801	0.0646718	0.19072	0.00396232	0	0	0.00361906	0
TCGA-A8-A095-01	0.0611951	0.133982	0.109471	0.0698817	0.0483737	0.379782	0.0213533	0.000488734	0	0.0859542	0	0.140211	0	0.0928836	0.00786404	0.000856148	0	0.025612	7.35e-05	0.0178409	0.0600451	0.403981	0.0069839	0.00157256	0.13428	0	0	0	0.00816188	0.000186809	0	0.0328544	0	0.0535931	0	0.035503	0.00300588	0.000327247	0	0.00978971	2.81e-05	0.00681935	0.0229511	0.154414	0.00266947	0.000601082	0.0513261	0	0
TCGA-A8-A096-01	0.143878	0.218066	0.192388	0.296437	0.214204	0.972683	0.000427261	0	0	0.106003	0	0.214044	0	0.0670725	0.00750579	0	0	0.0395002	0.100367	0	0.0748436	0.356348	0.00249978	0	0.0307976	0	0	0.000590448	0.000292137	0	0	0.072479	0	0.146352	0	0.0458604	0.00513204	0	0	0.027008	0.0686254	0	0.0511738	0.243651	0.00170921	0	0.0210577	0	0
TCGA-A8-A097-01	0.0466439	0.103481	0.0831416	0.122492	0.10945	0.444394	0.0438181	0	0.00833735	0.033949	0	0.0566759	0	0.0304991	0.0193849	0.00704619	0	0	0	0.273379	0.0713431	0.413428	0	0	0.0354697	0.0066698	0	0	0.0176627	0	0.00336071	0.0136845	0	0.0228455	0	0.0122939	0.00781388	0.00284025	0	0	0	0.110196	0.0287577	0.166649	0	0	0.0142975	0.00268853	0
TCGA-A8-A099-01	0.149597	0.0878802	0.0982292	0.0698648	0	0.353312	0.000483451	0.00151681	0.0291507	0.0173042	0	0.199135	0	0.0290227	0.0359456	0	0	0.00926579	0.0508557	0	0.0717929	0.460386	0.0141437	0	0.0809977	0	0	0	0.000107362	0.000336847	0.00647365	0.00384283	0	0.0442229	0	0.0064452	0.00798263	0	0	0.0020577	0.0112938	0	0.0159434	0.10224	0.00314096	0	0.0179876	0	0
TCGA-A8-A09A-01	0.0406154	0.11896	0.171443	0.108078	0.0945411	0.358679	0	0	0.0203415	0.120387	0	0.194555	0	0.0553499	0.00733269	0.00715303	0	0.0217721	0.0135639	0	0.14784	0.278774	0.0162769	0	0.116655	0	0	0	0	0	0.00858521	0.0508097	0	0.0821126	0	0.0233607	0.00309479	0.00301897	0	0.00918903	0.00572472	0	0.0623964	0.117658	0.00686975	0	0.0492349	0	0
TCGA-A8-A09B-01	0.0444472	0.0699469	0.0290873	0.0305013	0	0.192192	0.0621825	0	0.0260306	0.109032	0	0.0876022	0	0.047354	0	0	0	0.0201845	0.0996347	0	0.0496034	0.379483	0	0	0.0620008	0.048443	0	0.00844927	0.0146249	0	0.00612222	0.0256435	0	0.0206035	0	0.0111373	0	0	0	0.00474727	0.0234334	0	0.0116664	0.0892519	0	0	0.0145822	0.0113935	0
TCGA-A8-A09C-01	0.0474622	0.0263402	0	0	0	0.135041	0.0426785	0	0.0169966	0.0439709	0	0.0781066	0	0.0773629	0.011966	0	0	0.0476155	0.0312994	0.0194536	0.0545504	0.42983	0.0308268	0	0.101237	0.0132127	0	0.000893156	0.00730528	0	0.00290931	0.0075265	0	0.0133695	0	0.0132422	0.00204822	0	0	0.00815034	0.00535751	0.00332986	0.00933738	0.0735741	0.00527662	0	0.0173287	0.00226161	0
TCGA-A8-A09D-01	0.0295612	0.135598	0.139339	0.130428	0.280436	0.566007	0.0134721	0	0.00351331	0.0304548	0	0.114861	0	0.0127285	0.0241521	0	0	0.0147471	0	0.166659	0.0538938	0.505168	0.00597113	0	0.0512094	0	0	0.00317038	0.00575063	0	0.00149968	0.0129998	0	0.0490289	0	0.00543324	0.0103095	0	0	0.00629487	0	0.0711393	0.0230049	0.215634	0.00254881	0	0.021859	0	0
TCGA-A8-A09E-01	0.0419084	0.0151671	0	0	0	0.0612994	0.0259723	0	0.00643248	0.116314	0	0.0699771	0	0.118444	0.0293679	0	0	0.016114	0.0338358	0.0908758	0.090643	0.260636	0.00525834	0	0.13184	0	0.00428874	0	0.00380366	0	0.000942042	0.0170343	0	0.0102482	0	0.0173463	0.00430095	0	0	0.0023599	0.00495528	0.0133088	0.0132747	0.0381704	0.000770088	0	0.0193081	0	0.00062809
TCGA-A8-A09G-01	0.249839	0.120572	0.289975	0.136965	0.0807623	0.494613	0.0431935	0	0	0.125234	0	0.245344	0.000342031	0.0812575	0.0156728	0	0	0.0336596	0.0338994	0	0.143735	0.220974	0.00687125	0	0.0498181	0	0	0	0.0226914	0	0	0.0657906	0	0.12889	0.000179684	0.0426881	0.00823359	0	0	0.0176829	0.0178088	0	0.07551	0.116087	0.00360976	0	0.0261716	0	0
TCGA-A8-A09I-01	0.054071	0.0307764	0.127496	0.142382	0.00806927	0.575564	0.060912	0	0	0.0883985	0	0	0	0.0940419	0	0	0	0.085727	0.00913365	0	0.111935	0.497602	0.00948822	0	0	0.0353342	0	0.00742752	0.0286054	0	0	0.0415136	0	0	0	0.0441638	0	0	0	0.040259	0.00428933	0	0.0525668	0.233683	0.00445584	0	0	0.0165936	0
TCGA-A8-A09K-01	0.0718549	0.101947	0.213406	0.0622651	0	0.318439	0	0	0.0527981	0.253986	0	0.0985755	0.0125871	0.0774896	0.0116771	0	0	0.056827	0.00672568	0.0129689	0.0637905	0.189391	0.00423588	0	0.157958	0	0	0.000989677	0	0	0.0234996	0.113045	0	0.0438744	0.00560233	0.0344894	0.00519729	0	0	0.0252928	0.00299349	0.00577224	0.0283922	0.084295	0.00188532	0	0.0703047	0	0
TCGA-A8-A09M-01	0.0993854	0.0867752	0.0787598	0.0777525	0	0.441593	0.0313851	0	0.0949423	0.129554	0	0.141755	0	0.066947	0.0332231	0.0276141	0	0.0434128	0.0519532	0.00737741	0.0656602	0.304709	0	0	0.00146763	0	0	0	0.01372	0	0.0415039	0.0566342	0	0.0619678	0	0.0292658	0.0145235	0.0120715	0	0.0189778	0.0227112	0.00322503	0.0287033	0.133203	0	0	0.000641573	0	0
TCGA-A8-A09N-01	0.149112	0.0751638	0.136225	0.0376816	0	0.323663	0.0261366	0	0.0219271	0.138369	0	0.138806	0	0.0213629	0.0501267	0	0	0.0685278	0.0103812	0	0.0921202	0.289108	0.00428183	0	0.138853	0	0	0	0.00805448	0	0.00675726	0.042641	0	0.0427756	0	0.00658337	0.0154475	0	0	0.0211181	0.00319915	0	0.0283886	0.0890942	0.00131953	0	0.0427901	0	0
TCGA-A8-A09Q-01	0.175598	0.126229	0.10636	0.107152	0.191733	0.60985	0.0475231	0	0.0520064	0.0500097	0	0.202256	0	0.0422393	0.00462249	0	0	0.0154439	0.000975613	0.086296	0.0415574	0.394799	0.0056148	0	0.0510272	0	0	0.00562891	0.0240008	0	0.0262651	0.0252567	0	0.102147	0	0.0213324	0.00233452	0	0	0.00779971	0.000492719	0.0435825	0.020988	0.199388	0.00283567	0	0.0257705	0	0
TCGA-A8-A09R-01	0.0351112	0.183616	0.0800943	0.213635	0.0725718	0.697741	0	0.00189194	0.0123527	0	0	0	0	0.0721144	0.0124138	0.0796535	0	0.021981	0	0.342238	0.134276	0.306607	0.00617926	0	0.0102933	0	0	0	0	0.00100673	0.00657303	0	0	0	0	0.0383731	0.00660555	0.0423848	0	0.0116964	0	0.18211	0.0714501	0.16315	0.00328808	0	0.00547723	0	0
TCGA-A8-A09T-01	0.19799	0.0334789	0.056194	0.0855432	0.0206468	0.488611	0.00974953	0	0	0.0266868	0	0.127397	0	0.0154803	0	0	0	0.047428	0.00677606	0	0.0426127	0.628218	0.00144845	0	0	0.0867573	0.00135897	0.00608624	0.001651	0	0	0.00451918	0	0.0215737	0	0.00262147	0	0	0	0.00803152	0.00114747	0	0.0072161	0.106383	0.000245283	0	0	0.0146916	0.00023013
TCGA-A8-A09V-01	0.0838633	0.141179	0.0626891	0.0950161	0.0757282	0.269841	0.0148457	0	0.0587391	0	0.0334167	0.171159	0	0.0496579	0.0223997	0	0.0596241	0	0.0330386	0	0.00209742	0.264489	0	0.000373167	0.28482	0	0	0.00534041	0.00350224	0	0.0138571	0	0.00788332	0.040378	0	0.0117148	0.00528431	0	0.0140659	0	0.00779412	0	0.000494802	0.0623954	0	8.8e-05	0.0671917	0	0
TCGA-A8-A09W-01	0.179082	0.0365379	0.148095	0.0449802	0.0509814	0.521479	0.0438974	0	0.0484963	0.0515754	0	0.159778	0	0.0262367	0.00105767	0.000819983	0	0.00800756	0.0523404	0	0.043955	0.475603	0	0	0.0882325	0	0	0	0.0105109	0	0.0116121	0.0123494	0	0.0382578	0	0.0062822	0.000253252	0.000196339	0	0.00191735	0.0125325	0	0.0105247	0.11388	0	0	0.0211266	0	0
TCGA-A8-A09X-01	0.149765	0.089226	0.247749	0.152389	0.0945905	0.678372	0.0152245	0.0042483	0.0150573	0.167444	0	0.155675	0	0.0530099	0.0388823	0	0	0.0571049	0.0269748	0	0.0976715	0.286044	0.0107303	0	0.0719342	0	0	0	0.00778518	0.00217241	0.0076997	0.085624	0	0.0796056	0	0.0271071	0.0198828	0	0	0.0292011	0.0137938	0	0.0499452	0.146271	0.00548704	0	0.0367842	0	0
TCGA-A8-A09Z-01	0.0789476	0.0641922	0.262959	0.157989	0	0.496891	0.0069505	0	0	0.113106	0	0.216503	0	0.0724923	0.0355466	0	0	0.0787101	0.0208484	0	0.105158	0.274726	0.00602596	0	0.0699334	0	0	0	0.00218786	0	0	0.035603	0	0.0681503	0	0.0228189	0.0111892	0	0	0.0247761	0.00656259	0	0.0331012	0.0864775	0.00189683	0	0.0220134	0	0
TCGA-A8-A0A1-01	0.0650638	0.211375	0.230658	0.322124	0.208545	0.98683	0	0.0174343	0	0.0812023	0	0.00536864	0	0.0811497	0.0505505	0	0	0.00642589	0.0226648	0.350101	0.0854565	0.223244	0	0	0.0764032	0	0	0	0	0.0120126	0	0.0559502	0	0.00369911	0	0.0559139	0.0348304	0	0	0.00442758	0.0156166	0.241227	0.0588814	0.15382	0	0	0.0526435	0	0
TCGA-A8-A0A2-01	0.151605	0.0680193	0.146153	0.0957584	0.0966362	0.358499	0.0186969	0	0.131185	0.10501	0	0.153793	0	0.0522352	0	0.00896396	0	0.0349283	0.0386659	0	0.0503322	0.333315	0	0	0.0728734	0	0	0	0.0070704	0	0.0496088	0.0397105	0	0.0581583	0	0.0197532	0	0.0033898	0	0.0132084	0.0146218	0	0.0190336	0.126046	0	0	0.0275577	0	0
TCGA-A8-A0A4-01	0.0821733	0.0956847	0.11824	0.031145	0.0498535	0.251762	0.0590415	0	0.0633573	0.0870906	0	0.160577	0	0.0673426	0	0	0.000157334	0.0304294	0.0132866	0	0.063526	0.360758	0	0	0.0944337	0	0	0	0.0174069	0	0.0186793	0.0256764	0	0.047342	0	0.0198542	0	0	4.64e-05	0.00897132	0.00391721	0	0.018729	0.10636	0	0	0.0278414	0	0
TCGA-A8-A0A6-01	0.173256	0.118351	0.373976	0.190157	0.0432876	0.774085	0.0088154	0.0343188	0	0.15141	0	0.188088	0	0.0620368	0.0168142	0.0279576	0	0.0433722	0.00321475	0	0.130983	0.247907	0.0139564	0	0.0711265	0	0	0	0.00578771	0.0225319	0	0.0994075	0	0.123488	0	0.0407299	0.0110393	0.0183554	0	0.0284758	0.00211063	0	0.0859963	0.162762	0.00916301	0	0.0466978	0	0
TCGA-A8-A0A7-01	0.278124	0.303419	0.767838	0.328942	0.193539	1.19126	0.0188528	0.0225318	0.0525196	0.232074	0	0.133237	0.00212422	0.0424832	0.0248132	0.0967094	0	0.0253895	0	0.0698214	0.0878238	0.162449	0.000842112	0	0.0283281	0	0	0	0.0181818	0.0217298	0.0506503	0.223814	0	0.128495	0.00204861	0.0409711	0.02393	0.0932672	0	0.0244859	0	0.0673362	0.0846979	0.156667	0.000812139	0	0.0273198	0	0
TCGA-A8-A0A9-01	0.0338985	0.119012	0.0587004	0.0867217	0	0.35977	0.0244548	0	0.00425608	0.102954	0	0.145455	0	0.05854	0.0132965	0	0	0.0289434	0.00362361	0.17244	0.0664053	0.350317	0	0	0.0175648	0.0107942	0	0.000955147	0.00809785	0	0.00140934	0.0340916	0	0.0481653	0	0.0193847	0.00440293	0	0	0.00958419	0.00119991	0.0571011	0.0219891	0.116002	0	0	0.00581633	0.00357434	0
TCGA-A8-A0AB-01	0.0389763	0.0880041	0.0650365	0.0164456	0.0107076	0.130179	0.00109836	0	0.0487752	0	0	0.143347	0	0.0127337	0.0211562	0	0.101342	0	0	0.247108	0	0.123985	0.00652402	0	0.29314	0	0	0.000791011	0.000143197	0	0.00635899	0	0	0.0186887	0	0.00166014	0.00275821	0	0.0132123	0	0	0.0322163	0	0.0161643	0.000850558	0	0.0382177	0	0
TCGA-A8-A0AD-01	0.0603695	0.0737254	0.126285	0.197863	0.23251	0.467484	0.00386983	0.00335872	0.0122264	0	0	0.125537	0	0.0313258	0.0167354	0	0.0231158	0.000764352	0.142338	0.00827323	0.00697413	0.447287	0.00284355	0	0.167375	0	0	0.00797626	0.00091853	0.000797216	0.00290202	0	0	0.029797	0	0.00743539	0.00397226	0	0.0054867	0.000181424	0.033785	0.00196371	0.00165536	0.106167	0.000674937	0	0.0397275	0	0
TCGA-AC-A23C-01	0.164726	0.117953	0.202229	0.147068	0.0823005	0.625542	0.062917	0	0.0912608	0.119278	0	0.184605	0	0.0387406	0.00327043	0.0142917	0	0.00202761	0	0.000685666	0.115234	0.327015	0	0.000489404	0.0353431	0	0	0.00484109	0.0338265	0	0.0490651	0.064128	0	0.0992506	0	0.0208284	0.0017583	0.00768376	0	0.00109012	0	0.000368639	0.0619541	0.175815	0	0.000263121	0.0190017	0	0
TCGA-AC-A23E-01	0.0190827	0.0585521	0.130835	0.150647	0.211266	0.39749	0.0197714	0	0	0.0174827	0	0.0303085	0	0.0180996	0.00608391	0	0	0	0	0.179117	0.0199148	0.61345	0	0	0.087388	0	0	0.00838444	0.00484583	0	0	0.0042849	0	0.00742841	0	0.00443608	0.00149113	0	0	0	0	0.0439004	0.00488099	0.150352	0	0	0.0214182	0	0
TCGA-AC-A23G-01	0.0191739	0.157712	0.15629	0.165791	0.132529	0.686623	0.0123826	0	0.0220215	0.0491158	0	0	0	0.0501651	0.0466613	0.0179973	0	0	0	0.413464	0.0405306	0.296681	0	0	0.0371775	0.0138031	0	0	0.00610174	0	0.0108515	0.0242026	0	0	0	0.0247197	0.0229931	0.00886844	0	0	0	0.203741	0.0199721	0.146194	0	0	0.0183198	0.00680169	0
TCGA-AC-A23H-11	0	0.0846252	0.359239	0.0927587	0.196889	0.47736	0.0645607	0	0.0974268	0.0726965	0	0.034624	0	0.000658346	0	0	0.0065659	0.015156	0.0129319	0	0.00582477	0.432374	0	0	0.257181	0	0	0	0.0239041	0	0.036073	0.0269164	0	0.0128198	0	0.000243758	0	0	0.00243107	0.00561164	0.00478812	0	0.00215667	0.16009	0	0	0.0952233	0	0
TCGA-AC-A23H-01	0.134681	0.0209152	0.149979	0.0714102	0.0218124	0.39029	0.0356459	0	0.0136237	0.0218475	0	0.0481737	0	0.0414479	0.00230357	0	0	0.0145278	0	0.419049	0.0594098	0.287178	0.00890166	0	0.0411627	0	0	0.00672857	0.00665152	0	0.00254217	0.00407674	0	0.00898919	0	0.00773415	0.000429846	0	0	0.00271087	0	0.0781944	0.0110858	0.0535872	0.00166105	0	0.00768094	0	0
TCGA-AC-A2B8-01	0.0850148	0.201655	0.25553	0.222155	0.168528	0.711117	0.0601655	0	0.00142491	0.101247	0	0.196872	0	0.0154652	0	0.0152828	0	0.00938909	0.0337361	0.036798	0.0703473	0.361104	0	0	0.0981685	0	0	0	0.0369293	0	0.000874603	0.0621451	0	0.120839	0	0.00949245	0	0.00938051	0	0.00576298	0.0207071	0.0225865	0.0431788	0.221644	0	0	0.0602553	0	0
TCGA-AC-A2BK-01	0.0923325	0.0140154	0.167813	0.0615837	0.0350228	0.350082	0.0537328	0	0.0878009	0.166717	0	0	0.0245413	0.0897517	0	0	0	0.0632062	0	0	0.108187	0.335914	0.0270571	0.0175159	0	0.025576	0	0	0.00809205	0	0.0132226	0.0251072	0	0	0.00369587	0.0135164	0	0	0	0.00951873	0	0	0.0162928	0.050588	0.00407475	0.00263787	0	0.00385169	0
TCGA-AC-A2BM-01	0.0911801	0.125367	0.118777	0.124394	0	0.45152	0	0.0392939	0.0231607	0.155747	0	0.13126	0	0.0734446	0.014845	0	0	0	0.00925713	0.00981047	0.106769	0.319095	0	0	0.117317	0	0	0	0	0.01884	0.0111047	0.0746752	0	0.0629344	0	0.0352141	0.00711763	0	0	0	0.00443846	0.00470377	0.0511917	0.152995	0	0	0.0562494	0	0
TCGA-AC-A2FB-11	0.05362	0.179607	0.407043	0.145913	0.291758	0.826803	0	0	0.103203	0.088501	0	0.142152	0	0.00391785	0.00304633	0	0.0101463	0.00446225	0.0732086	0	0.0304305	0.438777	0.0035399	0	0.0986143	0	0	0	0	0	0.0579997	0.0497373	0	0.0798892	0	0.00220182	0.00171203	0	0.00570218	0.00250777	0.041143	0	0.0171018	0.246591	0.00198941	0	0.0554209	0	0
TCGA-AC-A2FB-01	0.297078	0.308286	0.795255	0.320151	0.124737	1.13306	0.0736691	0	0.0192631	0.168753	0	0.239257	0	0.0300021	0	0.055928	0	0.047151	0.00394226	0	0.0997588	0.12223	0.0217368	0.013828	0.104267	0	0	0.000213081	0.0745002	0	0.0194804	0.170657	0	0.241957	0	0.0303406	0	0.056559	0	0.0476829	0.00398674	0	0.100884	0.123609	0.021982	0.013984	0.105443	0	0
TCGA-AC-A2FE-01	0.0502854	0.289543	0.402614	0.282342	0	0.894093	0	0.0180226	0	0.261846	0	0.106391	0	0.0649761	0.0578594	0	0	0.083763	0.0412833	0	0.117066	0.167609	0.0187931	0	0	0.0623897	0	0	0	0.0157979	0	0.229524	0	0.0932584	0	0.0569554	0.0507172	0	0	0.0734232	0.0361873	0	0.102616	0.146919	0.0164733	0	0	0.0546883	0
TCGA-AC-A2FF-11	0.091664	0.174622	0.232972	0.162552	0.2203	0.635395	0.0730289	0	0.0900534	0.0683229	0	0.0922238	0	0.0391393	0.00384192	0.0213907	0	0.00327507	0	0.0692166	0.0275525	0.448349	0.0196821	0	0.0439238	0	0	0	0.0454719	0	0.0560723	0.0425416	0	0.0574237	0	0.0243704	0.00239219	0.0133191	0	0.00203924	0	0.0430981	0.0171557	0.279167	0.0122552	0	0.0273494	0	0
TCGA-AC-A2FF-01	0.128381	0.259756	0.349356	0.163512	0.190172	0.704204	0.0420066	0	0.0985883	0.104594	0	0.188341	0	0.0207164	0.00788714	0.0371965	0	0.0126469	0	0	0.0719028	0.195914	0.0524272	0	0.167779	0	0	0	0.0327137	0	0.0767781	0.081455	0	0.146675	0	0.0161334	0.0061423	0.0289677	0	0.00984909	0	0	0.0559961	0.152573	0.040829	0	0.130662	0	0
TCGA-AC-A2FG-01	0.0825679	0.095572	0.138686	0.0680103	0.0159666	0.348422	0.0436858	0	0.148865	0.0679614	0	0.12948	0	0.0212799	0	0	0	0.00770259	0.0191263	0	0.0146209	0.318032	0.060505	0	0.16874	0	0	0	0.015849	0	0.0540077	0.0246561	0	0.046975	0	0.00772024	0	0	0	0.00279447	0.00693895	0	0.00530442	0.115381	0.021951	0	0.0612183	0	0
TCGA-AC-A2FK-01	0.076587	0.208294	0.327718	0.203653	0.155055	0.557181	0.00388373	0	0.0159857	0.122389	0	0.171854	0	0.108175	0	0.015438	0	0	0.0262056	0.197944	0.0402614	0.166717	0.00888194	0	0.122264	0	0	0	0.00243341	0	0.0100161	0.0766846	0	0.107678	0	0.0677791	0	0.00967291	0	0	0.0164196	0.124025	0.0252265	0.104459	0.00556512	0	0.0766067	0	0
TCGA-AC-A2FM-11	0.0169753	0.0408078	0.137346	0.102515	0	0.370164	0.0179704	0	0.0977273	0.076256	0	0.070914	0	0.0601936	0	0	0	0.054099	0.0291355	0	0.00486706	0.367233	0	0	0	0.205609	0	0.0159952	0.00573132	0	0.0311683	0.0243204	0	0.0226167	0	0.0191976	0	0	0	0.0172538	0.0092922	0	0.00155226	0.117122	0	0	0	0.0655751	0
TCGA-AC-A2FM-01	0.0139203	0.048699	0	0.0156532	0	0.114016	0.0517751	0	0.1059	0.0750689	0	0.176734	0	0.0502949	0.0033855	0	0	0.0491288	0.0152785	0	0.0698231	0.298198	0	0	0.050616	0.0530804	0	0.00071671	0.011972	0	0.0244873	0.0173582	0	0.0408661	0	0.0116297	0.000782827	0	0	0.01136	0.00353285	0	0.0161452	0.0689522	0	0	0.0117039	0.0122738	0
TCGA-AC-A2FO-01	0.115687	0.341021	0.408165	0.23481	0.20307	0.708686	0.0690094	0	0.105072	0.115332	0	0.19775	0	0.04035	0.00610192	0.0195378	0	0.0314978	0.0166078	0	0.063913	0.216654	0.0424789	0	0.075695	0	0	0	0.0620061	0	0.0944088	0.103628	0	0.177682	0	0.0362552	0.00548268	0.017555	0	0.0283013	0.0149223	0	0.0574269	0.194667	0.038168	0	0.0680132	0	0
TCGA-AC-A2QH-01	0	0.0349296	0.0418133	0.103379	0.221846	0.233555	0.000874216	0.00577441	0.000231674	0	0	0.00207257	0.00289453	0.0314734	0.0325783	0	0.0361727	0	0	0.497431	0.00578897	0.356506	0	0	0.0216831	0	0	0.00651951	0.000131313	0.000867356	3.48e-05	0	0	0.000311315	0.000434778	0.00472752	0.00489349	0	0.00543338	0	0	0.0747175	0.000869542	0.0535496	0	0	0.00325695	0	0
TCGA-AC-A2QI-01	0.139495	0.203029	0.225714	0.179254	0.189504	0.592645	0.036649	0	0.035502	0.109563	0	0.157021	0	0.0544716	0.0164469	0.000992448	0	0.00818481	0	0.0486518	0.111791	0.341638	0.000763717	0	0.0783254	0	0	0	0.0199591	0	0.0193344	0.059668	0	0.0855138	0	0.0296653	0.00895703	0.000540489	0	0.00445746	0	0.0264958	0.0608814	0.186057	0.000415921	0	0.0426561	0	0
TCGA-AC-A2QJ-01	0	0.148244	0	0.0944064	0.27263	0.65556	0.00725914	0.00366947	0	0.0233567	0	0	0	0.0626892	0.0227645	0.0388453	0	0.00759801	0.0416308	0.195651	0.00897796	0.568315	0	0	0	0.0192438	0	0	0.0017887	0.000904178	0	0.00575522	0	0	0	0.015447	0.00560931	0.0095717	0	0.00187219	0.0102581	0.0482095	0.00221222	0.140036	0	0	0	0.00474178	0
TCGA-AC-A3BB-01	0.187898	0.295567	0.277842	0.169886	0.0279416	0.832558	0.0267616	0.0242605	0.0542496	0.190822	0	0.0737901	0	0.126894	0.0781666	0	0	0.0762313	0.0337708	0.0255888	0.0736676	0.189289	0.00106291	0	0.0202042	0.00524115	0	0	0.0202063	0.0183179	0.0409612	0.14408	0	0.0557153	0	0.095811	0.0590197	0	0	0.0575585	0.0254987	0.0193209	0.0556227	0.142923	0.000802549	0	0.0152552	0.00395733	0
TCGA-AC-A3EH-01	0.204731	0.096034	0.110907	0.0161915	0.0245666	0.381095	0.0153316	0	0	0.0465249	0	0.0642072	0	0.0279352	0.00139824	0.0141016	0	0.0121292	0	0.37928	0.0423761	0.352317	0	0	0.0443988	0	0	0	0.00343327	0	0	0.0104185	0	0.0143782	0	0.00625563	0.000313113	0.00315782	0	0.00271613	0	0.0849336	0.00948943	0.0788955	0	0	0.00994239	0	0
TCGA-AC-A3HN-01	0.121678	0.226337	0.174091	0.19719	0.125086	0.710204	0.00750241	0.0185116	0.020775	0.107302	0	0.139365	0	0.0328963	0.00912603	0	0	0.026415	0	0.22997	0.0389983	0.279725	0	0	0.0894123	0	0	0	0.0050184	0.0123825	0.0138965	0.0717748	0	0.0932222	0	0.0220045	0.00610444	0	0	0.0176691	0	0.153828	0.0260861	0.187109	0	0	0.0598083	0	0
TCGA-AC-A3OD-01	0.00137895	0.290714	0.316797	0.195675	0.233422	0.82235	0.0306726	0	0	0.142812	0	0.157477	0	0.0346087	0.0533522	0	0	0.0193987	0	0.0704214	0.0869891	0.32777	0.0342732	0	0.0422259	0	0	0	0.0255332	0	0	0.118883	0	0.131091	0	0.0288099	0.0444128	0	0	0.0161484	0	0.058622	0.0724137	0.27285	0.0285306	0	0.0351508	0	0
TCGA-AC-A3QP-01	0.0432181	0.0833585	0.0575048	0.0932372	0.101618	0.349564	0.0108941	0	0.096436	0.119265	0	0.00913821	0	0.0824385	0.00049261	0.000997447	0	0.0544485	0.107851	0	0.056435	0.379711	0	0	0.0818924	0	0	0	0.00341185	0	0.0302021	0.0373516	0	0.00286193	0	0.0258183	0.000154277	0.000312383	0	0.0170523	0.0337771	0	0.0176745	0.118919	0	0	0.0256473	0	0
TCGA-AC-A3QQ-01	0.0669931	0.0479277	0	0.0101206	0	0.162763	0.0341613	0	0.0665039	0.1822	0	0.0394965	0	0.121836	0.0347068	0	0	0.0600659	0.0153703	0.0659724	0.0534254	0.279912	0	0	0.0385806	0.00776851	0	0	0.00834047	0	0.0162369	0.0444842	0	0.00964306	0	0.0297463	0.00847367	0	0	0.0146651	0.00375266	0.0161072	0.0130438	0.0683405	0	0	0.00941945	0.00189668	0
TCGA-AC-A3TM-01	0.0309315	0.0887336	0.0185277	0.00590792	0	0.161304	0.00168119	0	0.088915	0.286002	0	0.0643065	0	0.115202	0.00187644	0	0	0.0862778	0.000540339	0.0161524	0.033094	0.231526	0	0	0.0744267	0	0	0	0.000419548	0	0.0221891	0.071373	0	0.016048	0	0.0287491	0.000468274	0	0	0.021531	0.000134844	0.0040309	0.00825874	0.0577783	0	0	0.0185735	0	0
TCGA-AC-A3TN-01	0.0612527	0.0676251	0.00845979	0	0	0.092972	0	0.094851	0	0.125938	0	0	0	0.092298	0.0105777	0.0494668	0	0	0.00479536	0.134179	0.0591529	0.295495	0.00819858	0	0.125048	0	0	0	0	0.0157231	0	0.0208763	0	0	0	0.0152999	0.00175342	0.00819994	0	0	0.00079491	0.0222424	0.00980557	0.0489831	0.00135905	0	0.0207287	0	0
TCGA-AC-A3W5-01	0.181663	0.206974	0.195637	0.189378	0.0893053	0.816106	0.0178906	0.0100265	0	0.131971	0	0.0460453	0	0.0813756	0.0893525	0	0	0.0376504	0.00774005	0.220151	0.10647	0.189466	0.015556	0	0.0463044	0	0	0	0.011178	0.00626451	0	0.082455	0	0.028769	0	0.0508433	0.0558273	0	0	0.0235239	0.00483597	0.13755	0.0665224	0.118378	0.00971933	0	0.0289309	0	0
TCGA-AC-A3W6-01	0.0612535	0.315629	0.207982	0.15787	0.101751	0.618693	0.0103502	0	0	0.13617	0	0.23798	0	0.0524048	0.0838883	0	0	0	0.0184038	0	0.153857	0.20129	0.019174	0	0.0864819	0	0	0	0.00644333	0	0	0.08477	0	0.148149	0	0.0326235	0.0522229	0	0	0	0.0114569	0	0.0957805	0.125309	0.0119364	0	0.0538375	0	0
TCGA-AC-A3W7-01	0.0909273	0.177829	0.065126	0.0777362	0.0649369	0.296847	0.00577424	0	0.0538713	0.134069	0	0.155604	0	0.0794506	0	0	0	0.0444194	0.0123496	0	0.0471566	0.338735	0	0	0.128571	0	0	0	0.00208561	0	0.0194579	0.0484245	0	0.0562029	0	0.0286969	0	0	0	0.0160439	0.00446059	0	0.0170326	0.122349	0	0	0.0464387	0	0
TCGA-AC-A3YI-01	0	0.104096	0.106718	0.229849	0.0147712	0.484107	0.0502999	0	0.0267339	0.0825577	0	0.0285678	0	0.0143849	0.00938045	0	0	0.0347872	0.0503172	0.302106	0.0373545	0.204298	0	0.0133928	0.0229536	0.122828	0	3.85e-05	0.0231356	0	0.0122964	0.0379728	0	0.0131399	0	0.00661639	0.00431458	0	0	0.0160005	0.0231436	0.138955	0.0171814	0.0939677	0	0.00616008	0.0105576	0.0564952	0
TCGA-AC-A3YJ-01	0.0310239	0.0633562	0.0110787	0.0421314	0.0607237	0.272728	0.0136369	0	0	0.0689588	0	0.025378	0	0.0596737	0.00229933	0	0	0.017725	0.0481762	0	0.0136715	0.67312	0.0218901	0	0.055471	0	0	0	0.00335107	0	0	0.0169456	0	0.00623627	0	0.0146639	0.000565027	0	0	0.00435566	0.0118386	0	0.00335956	0.165409	0.00537917	0	0.0136312	0	0
TCGA-AC-A4ZE-01	0.0223797	0.13346	0.0541862	0.0227338	0.0458356	0.134972	0.0595884	0	0.0534483	0.146479	0	0.127745	0	0.0601943	0	0.053942	0	0.0277844	0.00369813	0	0.0526838	0.292724	0	0	0.121713	0	0	0	0.0194054	0	0.0174059	0.047702	0	0.0416012	0	0.0196028	0	0.0175667	0	0.00904823	0.00120433	0	0.0171569	0.0953279	0	0	0.0396369	0	0
TCGA-AC-A5EH-01	0.0668668	0.0755645	0.0966754	0.132307	0.00877492	0.601631	0.00765853	0	0.00298443	0.0432272	0	0.000675059	0	0.0728794	0.0654504	0.000113692	0.0434844	0	0	0.332711	0.0402811	0.312094	0	0	0.0409164	0.0375245	0	0	0.0023553	0	0.000917832	0.0132941	0	0.000207608	0	0.0224133	0.0201286	3.5e-05	0.0133732	0	0	0.102322	0.0123881	0.0959814	0	0	0.0125834	0.0115403	0
TCGA-AC-A5XS-01	0.0659814	0.156015	0.155253	0.171587	0.137293	0.590695	0.00165	0.0172657	0.0970264	0.0890136	0	0.0977419	0	0.126083	0.0113278	0.0555836	0	0.0673373	0	0	0.0590848	0.322887	0	0.0112647	0.0178285	0.00976268	0	0.0161438	0.000953989	0.0099826	0.0560984	0.0514655	0	0.0565121	0	0.0728981	0.00654947	0.0321371	0	0.0389328	0	0	0.0341614	0.186685	0	0.00651296	0.010308	0.00564455	0
TCGA-AC-A5XU-01	0.0480177	0.0937496	0	0.0200857	0.0419154	0.24666	0	0.00795374	0.184046	0.0873554	0	0.0661261	0	0.0539917	0.0286092	0	0	0.0260826	0	0.212735	0.063459	0.241984	0	0	0.0276582	0	0	0	0	0.00203449	0.0470772	0.0223447	0	0.0169145	0	0.0138106	0.00731797	0	0	0.00667169	0	0.0544156	0.0162322	0.0618972	0	0	0.00707471	0	0
TCGA-AC-A62V-01	0.00572769	0	0	0	0	0.109365	0.0194518	0	0	0.0577996	0	0.0423781	0	0.0227019	0.00438865	0	0	0.0166667	0.0117585	0.243975	0.0032664	0.494226	0	0	0.0833874	0	0	0	0.00239729	0	0	0.00712335	0	0.00522277	0	0.00279784	0.000540867	0	0	0.00205404	0.00144914	0.030068	0.000402559	0.0609096	0	0	0.0102769	0	0
TCGA-AC-A62X-01	0	0.00940187	0	0.194679	0	0.089099	0	0.0887764	0.0101523	0.00099379	0	0	0	0.116022	0	0.0241983	0	0.011243	0.0333463	0.203981	0	0	0	0.328343	0.175097	0	0	0.00784715	0	0.0099459	0.00113739	0.000111337	0	0	0	0.0129983	0	0.00271101	0	0.00125958	0.00373589	0.0228526	0	0	0	0.0367853	0.0196167	0	0
TCGA-AC-A62Y-01	0.0153713	0.101058	0.0666419	0.148959	0.122365	0.480552	0.0403393	0	0	0.0339281	0	0.0930522	0	0.0297731	0	0.00341029	0	0.00888689	0	0.325965	0.030016	0.360952	0	0	0	0.073677	0	0	0.0163881	0	0	0.0137835	0	0.0378031	0	0.0120955	0	0.00138545	0	0.00361036	0	0.132426	0.0121942	0.146639	0	0	0	0.0299318	0
TCGA-AC-A6IV-01	0.0211031	0.357027	0.22137	0.234239	0.396724	0.863017	0.00689913	0.000474958	0.0205128	0.127255	0	0.149763	0	0.0393816	0.0501263	0	0	0.00709589	0.0344418	0.00326937	0.0687781	0.380942	0.0089627	0	0.0962441	0	0	0.00585395	0.00543222	0.000373971	0.0161513	0.100198	0	0.11792	0	0.0310082	0.0394683	0	0	0.00558714	0.0271187	0.00257422	0.0541543	0.299945	0.00705703	0	0.0757804	0	0
TCGA-AC-A6IW-01	0.0374543	0.305355	0.055198	0.345078	0.111007	1.0269	0.00582879	0.0135099	0.00203221	0.0980586	0	0.0712072	0.00413449	0.136848	0.0268174	0.0120048	0	0.0722673	0.0611578	0	0.113466	0.227877	0.128188	0	0	0.0266022	0	0	0.00334871	0.00776162	0.00116753	0.0563359	0	0.0409094	0.00237532	0.0786209	0.0154069	0.0068969	0	0.0415185	0.0351359	0	0.0651875	0.130918	0.0736457	0	0	0.0152833	0
TCGA-AC-A6IX-06	0.453157	0.436646	0.231232	0.215055	0	0.784405	0.100899	0.158843	0	0.150778	0	0.176621	0	0.0360992	0.081632	0	0	0.0546723	0.0159763	0	0.0506033	0.144773	0.000825594	0	0.0282725	0	0	4.71e-06	0.0938404	0.147731	0	0.140229	0	0.164264	0	0.0335737	0.0759209	0	0	0.0508474	0.0148586	0	0.047063	0.134644	0.000767834	0	0.0262945	0	0
TCGA-AC-A6IX-01	0.0818258	0.167449	0.139933	0.144822	0.133341	0.522495	0.0512618	0	0.112789	0.0796069	0	0.155686	0	0.0352769	0.00806728	0	0	0.0412486	0.0124087	0	0.0503749	0.332242	0	0.0138413	0.107196	0	0	0	0.0300955	0	0.066218	0.0467368	0	0.0914025	0	0.0207109	0.00473626	0	0	0.0242168	0.00728506	0	0.0295748	0.195058	0	0.00812615	0.0629344	0	0
TCGA-AC-A6NO-01	0.109777	0.0961814	0	0.015812	0	0.175455	0.0341188	0.0213461	0.0841503	0.0988451	0	0.0619905	0	0.150034	0.00500629	0	0	0.0482909	0	0.0951036	0.0592438	0.273746	0.0188861	0	0.049238	0	0	0	0.00893117	0.00558769	0.0220278	0.0258744	0	0.0162271	0	0.039274	0.00131048	0	0	0.0126409	0	0.024895	0.0155081	0.0716577	0.00494375	0	0.0128889	0	0
TCGA-AC-A7VB-01	0.0902777	0.0436993	0.000437197	0	0	0.0704674	0.114491	0	0.109431	0.0792076	0	0	0	0.026628	0.0424061	0	0.00166957	0.0150442	0.00334138	0.261893	0.0293775	0.286567	0	0	0.0281097	0	0	0.00183379	0.0141324	0	0.0135078	0.00977711	0	0	0	0.00328687	0.00523446	0	0.000206086	0.001857	0.000412448	0.0323272	0.00362625	0.0353729	0	0	0.00346976	0	0
TCGA-AC-A7VC-01	0.0597623	0.116418	0	0.0615082	0.0442761	0.330486	0.0102874	0	0	0	0	0	0.0134979	0.0597787	0.0322211	0.0428251	0.0230477	0	0.0334193	0.524494	0.0170166	0.201479	0.0152356	0	0.0042297	0.0224682	0	0	0.00166921	0	0	0	0	0	0.00219014	0.0096996	0.00522814	0.00694873	0.00373968	0	0.00542256	0.0851036	0.00276108	0.0326916	0.0024721	0	0.000686303	0.00364566	0
TCGA-AC-A8OP-01	0.0248405	0.113712	0.070191	0.0897808	0.0410307	0.264305	0.0568391	0.0078716	0.0180777	0.0631004	0	0.125386	0	0.115486	0	0	0	0.0673706	0.0128186	0.0494384	0.0648072	0.300579	0	0	0.0645367	0.0536887	0	0	0.0251435	0.00348211	0.00799693	0.0279133	0	0.0554664	0	0.0510868	0	0	0	0.0298023	0.00567051	0.0218697	0.0286684	0.132965	0	0	0.0285487	0.0237499	0
TCGA-AC-A8OQ-01	0.203388	0.333118	0	0.149806	0	0.654967	0.028004	0	0.172632	0.0850878	0	0.111926	0	0.0782863	0.0565126	0	0	0.0467465	0.00456194	0.0988289	0.113397	0.182603	0	0	0.0214132	0	0	0	0.0204926	0	0.126328	0.062265	0	0.0819048	0	0.0572879	0.0413544	0	0	0.0342079	0.00333831	0.0723205	0.082981	0.133624	0	0	0.0156696	0	0
TCGA-AC-A8OR-01	0.0245006	0.0904855	0	0.0437248	0.0204326	0.239741	0.00339094	0.00265035	0.00350413	0.00787101	0	0.102525	0	0.0163529	0.0507636	0	0.0452248	0.0153296	0.0196357	0.216912	0.0168088	0.453496	0.0114499	0	0.0340852	0	0	0	0.000507591	0.000396731	0.000524533	0.00117821	0	0.0153469	0	0.00244787	0.00759881	0	0.00676971	0.00229469	0.00293927	0.0324696	0.00251611	0.067884	0.00171394	0	0.00510221	0	0
TCGA-AC-A8OS-01	0.0865725	0.211143	0.130768	0.089298	0.100217	0.390901	0.0251396	0.0037298	0.0323096	0.189272	0	0.11668	0	0.0628275	0.00605094	0	0	0.0260317	0.0217344	0	0.0666307	0.236346	0	0	0.213247	0	0	0	0.0136962	0.00203201	0.0176024	0.103116	0	0.0635678	0	0.0342287	0.00329657	0	0	0.0141822	0.011841	0	0.0363007	0.128762	0	0	0.116178	0	0
TCGA-AN-A03X-01	0.0163296	0.0130569	0.0989717	0.0665961	0.0619638	0.318955	0.00342818	0	0.006482	0.0320957	0	0.106402	0	0.028498	0	0	0	0.0144243	0.00160716	0	0.0377002	0.506295	0.00363586	0	0.254877	0	0	0.00455424	0.000610457	0	0.00115425	0.0057153	0	0.0189471	0	0.00507465	0	0	0	0.00256854	0.000286188	0	0.00671329	0.0901562	0.00064744	0	0.0453861	0	0
TCGA-AN-A03Y-01	0.144213	0.0345519	0.139027	0	0	0.160018	0.038408	0	0.0484134	0.175223	0	0.181533	0	0.102748	0.00901641	0	0	0.0146394	0.0162379	0.00523393	0.0795015	0.266951	0	0	0.059589	0	0	0.00250539	0.00988785	0	0.0124637	0.0451098	0	0.0467344	0	0.0264517	0.00232121	0	0	0.0037688	0.00418034	0.00134744	0.0204671	0.0687246	0	0	0.0153408	0	0
TCGA-AN-A041-01	0.0211897	0.114954	0.0185034	0.0663475	0	0.343398	0.0485064	0	0.0644316	0.0178199	0	0.0800827	0	0.0261147	0.0208244	0	0	0.0149851	0.00283676	0.336439	0.0386658	0.311128	0	0	0.0381658	0	0	0	0.0118257	0	0.0157082	0.00434441	0	0.0195238	0	0.00636664	0.00507689	0	0	0.0036533	0.00069159	0.0820222	0.00942654	0.0758517	0	0	0.00930465	0	0
TCGA-AN-A046-01	0.0296744	0.0758728	0.158635	0.0965121	0	0.346842	0.00345127	0	0	0.21281	0	0.0155482	0	0.20821	0.0144978	0.0300017	0	0.0628178	0.0164357	0	0.154439	0.247861	0.032675	0	0.00125236	0	0	0	0.00123252	0	0	0.0759989	0	0.00555259	0	0.0743562	0.00517748	0.0107143	0	0.0224336	0.00586955	0	0.0551535	0.0885166	0.011669	0	0.000447245	0	0
TCGA-AN-A049-01	0.114085	0.118046	0.115607	0.0891442	0.0615095	0.457592	0.0730787	0	0.0435936	0.0630669	0	0.170521	0	0.0329004	0.00633065	0	0	0.00804722	0.00907862	0.0495881	0.0907253	0.392342	0.0102095	0	0.046825	0	0	0.00369285	0.0256123	0	0.0152785	0.0221034	0	0.0597634	0	0.0115308	0.00221874	0	0	0.00282036	0.00318184	0.0173794	0.031797	0.137506	0.00357817	0	0.016411	0	0
TCGA-AN-A04A-01	0.017114	0.0340887	0.05863	0.0557749	0.033973	0.196986	0.0787284	0	0.066382	0.0637527	0	0.120348	0	0.0137442	0	0.0138204	0	0.0130274	0	0.138402	0.0678856	0.361458	0.0216712	0	0.0331726	0.00718329	0	0.000424455	0.0166139	0	0.0140084	0.0134536	0	0.0253967	0	0.0029004	0	0.00291649	0	0.00274913	0	0.0292068	0.0143257	0.0762776	0.00457323	0	0.00700034	0.00151587	0
TCGA-AN-A04C-01	0.118268	0.0135199	0.0521231	0.000927002	0	0.203632	0.0471105	0	0.0631485	0.0663252	0	0.160515	0	0.110504	0.00411036	0	0	0.0631037	0.00599778	0.0337038	0.0969928	0.3175	0	0.0125008	0	0.017075	0	0.00141188	0.0088524	0	0.0118661	0.012463	0	0.030162	0	0.0207646	0.000772367	0	0	0.0118576	0.00112703	0.00633318	0.0182256	0.0596606	0	0.00234898	0	0.00320852	0
TCGA-AN-A04D-01	0.0666238	0	0	0.00579795	0.00985225	0.149682	0.0237969	0	0.00862492	0.121527	0	0.066318	0	0.155415	0.0203234	0	0	0.0193258	0.0515117	0.0540138	0.0119109	0.321538	0	0.00755783	0.13291	0	0.00522596	0	0.0028024	0	0.0010157	0.0143115	0	0.00780984	0	0.0183022	0.00239335	0	0	0.00227588	0.0060662	0.00636086	0.00140267	0.0378655	0	0.000890037	0.0156519	0	0.000615427
TCGA-AN-A0AJ-01	0.0779834	0.104898	0.165979	0.123502	0.000474344	0.534157	0.0180568	0	0	0.146011	0	0.113434	0	0.0708601	0.0143535	0.0180237	0	0.0500735	0.00375587	0.143166	0.117698	0.274877	0.00626395	0	0.0232758	0	0	0.000151247	0.00922575	0	0	0.074601	0	0.0579565	0	0.0362045	0.0073336	0.00920881	0	0.025584	0.00191898	0.0731476	0.0601353	0.140443	0.00320043	0	0.0118923	0	0
TCGA-AN-A0AK-01	0.0273409	0.0205458	0	0.0149116	0	0.206868	0.0225202	0	0.038301	0.0691114	0	0.121556	0	0.0477106	0.00302596	0.00381783	0	0.0452058	0	0.106916	0.067359	0.474476	0	0	0	0	0	0	0.00517947	0	0.00880893	0.0158951	0	0.027957	0	0.0109731	0.000695946	0.000878071	0	0.010397	0	0.0245897	0.015492	0.109126	0	0	0	0	0
TCGA-AN-A0AL-01	0.286053	0.187113	0.0842071	0.189673	0	0.568092	0.140681	0	0.0656152	0.0305622	0	0.206224	0	0.0679276	0.0189296	0	0.00462351	0.023928	0.00617482	0.116374	0.0763077	0.208772	0	0.00592091	0.0279601	0	0	0	0.0808785	0	0.0377227	0.0175705	0	0.11856	0	0.0390521	0.0108827	0	0.0026581	0.0137564	0.00354995	0.0669042	0.0438699	0.120025	0	0.00340398	0.0160745	0	0
TCGA-AN-A0AM-01	0.0423941	0.0592062	0	0.126264	0	0.267638	0.0389763	0	0.0616213	0.0884088	0	0.102237	0	0.144991	0.0177937	0	0	0.0633196	0	0.00234724	0.147659	0.317752	0	0.00480823	0	0.0039694	0	0.00611745	0.0141008	0	0.0222933	0.0319845	0	0.0369874	0	0.0524548	0.00643741	0	0	0.0229078	0	0.000849185	0.0534199	0.114956	0	0.00173952	0	0.00143605	0
TCGA-AN-A0AR-01	0.0443156	0	0	0.00523917	0	0.126763	0.00195074	0	0.118767	0.0378875	0	0.0857046	0	0.0370129	0.0822491	0	0	0.0601406	0.0271024	0.0709018	0.0298992	0.272663	0.133286	0	0.0424354	0	0	0	0.000338803	0	0.0206273	0.00658027	0	0.0148851	0	0.00642837	0.014285	0	0	0.0104452	0.00470712	0.0123142	0.00519287	0.0473558	0.0231491	0	0.00737015	0	0
TCGA-AN-A0AS-01	0	0.0884418	0	0.0788701	0.122048	0.393862	0.0237888	0	0	0.0207111	0	0.0251698	0	0.0247082	0.0229521	0	0	0.00993866	0	0.563252	0.0208322	0.259133	0	0	0.0187347	0.00467502	0	0.00610375	0.00475096	0	0	0.00413629	0	0.00502676	0	0.00493456	0.00458384	0	0	0.00198489	0	0.112489	0.00416048	0.0517526	0	0	0.00374158	0.000933667	0
TCGA-AN-A0AT-01	0.0801846	0.071897	0.05078	0.110949	0	0.382176	0.0422113	0	0.0210682	0.0870538	0	0.125608	0	0.0991621	0.0131585	0	0	0.000393639	0	0.301189	0.0856882	0.185538	0	0	0	0.0389287	0	0	0.0165537	0	0.00826215	0.0341393	0	0.049259	0	0.0388877	0.00516025	0	0	0.000154371	0	0.118115	0.0336037	0.0727613	0	0	0	0.0152664	0
TCGA-AN-A0FD-01	0	0.063428	0	0.0429617	0	0.2048	0.00216153	0	0.11999	0.0734157	0	0.0510326	0	0.146843	0.00777395	0	0.0204008	0.0254044	0	0.185169	0.172333	0.153917	0.00815356	0	0	0.0334055	0	0	0.00055291	0	0.0306929	0.0187794	0	0.0130539	0	0.0375618	0.00198854	0	0.00521843	0.00649833	0	0.0473654	0.044082	0.0393714	0.00208564	0	0	0.00854498	0
TCGA-AN-A0FF-01	0.0828104	0.19877	0.0854453	0.117083	0.0959422	0.503026	0.0126181	0.00717287	0	0.0757451	0	0	0	0.0774306	0.0837262	0	0.0193995	0	0.0117166	0.238806	0.105226	0.317082	0.0134272	0	0.0376499	0	0	0	0.00558698	0.00317597	0	0.0335381	0	0	0	0.0342844	0.0370719	0	0.00858964	0	0.00518781	0.105737	0.0465914	0.140396	0.00594523	0	0.0166705	0	0
TCGA-AN-A0FJ-01	0.095139	0.135739	0	0.158382	0	0.397431	0.0249121	0	0.024842	0.0688428	0	0.257305	0	0.0514259	0.00241074	0	0.0186178	0	0	0.275946	0.0724862	0.188461	0.00738635	0	0.00736438	0	0	0	0.00677449	0	0.00675542	0.0187208	0	0.0699703	0	0.0139845	0.000655566	0	0.00506284	0	0	0.0750397	0.0197116	0.0512492	0.00200861	0	0.00200264	0	0
TCGA-AN-A0FK-01	0.0599524	0.0698668	0.0259452	0.00279117	0	0.127647	0.0868966	0	0.0756854	0.0506667	0	0.00205632	0	0.0320163	0.0448999	0.00058152	0	0.0330638	0	0.282668	0.0640282	0.317741	0	0	0.00969627	0	0	0	0.0133099	0	0.0115927	0.0077606	0	0.000314967	0	0.00490393	0.00687731	8.91e-05	0	0.00506437	0	0.0432962	0.00980718	0.0486683	0	0	0.00148518	0	0
TCGA-AN-A0FL-01	0.092964	0	0	0	0	0.066303	0.0344269	0	0.0500805	0.0268018	0	0.108683	0	0.0199915	0	0	0.0102654	0.0176024	0.0186873	0.226503	0.0259194	0.364285	0	0.0691045	0.027649	0	0	0	0.00340854	0	0.00495838	0.00265359	0	0.0107605	0	0.00197932	0	0	0.00101636	0.00174278	0.0018502	0.0224257	0.00256623	0.0360672	0	0.00684191	0.00273748	0	0
TCGA-AN-A0FN-01	0.14265	0.308171	0.535134	0.343202	0.175478	0.981229	0.0108097	0.0314152	0.046735	0.0604182	0	0.281261	0	0.085011	0	0.0799022	0	0.0477502	0	0.000560545	0.0977271	0.165154	0.00790775	0	0.0741826	0.00920089	0	0.00196531	0.00880238	0.0255816	0.0380566	0.049199	0	0.229032	0	0.069225	0	0.0650649	0	0.0388833	0	0.000456455	0.0795798	0.134486	0.00643933	0	0.0604074	0.00749234	0
TCGA-AN-A0FS-01	0.096913	0.0982497	0.16214	0.0688141	0.0495408	0.353603	0.124542	0	0.097436	0.0420267	0	0.0688309	0	0.0390215	0	0	0	0.0392004	0.0196115	0	0.0164782	0.383754	0	0	0.0983641	0.0707352	0	0	0.0319079	0	0.0249633	0.0107673	0	0.0176346	0	0.00999739	0	0	0	0.0100432	0.00502451	0	0.00422175	0.0983184	0	0	0.0252011	0.0181225	0
TCGA-AN-A0FT-01	0.0433008	0.0384771	0	0.00430967	0	0.167723	0.030799	0	0.0242046	0.0770687	0	0.134131	0	0.0521892	0	0.0239567	0	0.0640008	0.000726244	0	0.0746594	0.452837	0	0	0.0336968	0.0297337	0	0.0019968	0.00512901	0	0.00403083	0.0128344	0	0.0223371	0	0.00869115	0	0.00398955	0	0.0106582	0.000120943	0	0.0124332	0.0754116	0	0	0.00561159	0.0049516	0
TCGA-AN-A0FV-01	0.0720663	0.00922078	0.10826	0.0494263	0.0271925	0.33494	0.00143417	0.00630192	0.00422788	0.00422565	0	0.0959709	0	0.122577	0.02747	0	0	0.000357693	0	0.393795	0.00216481	0.292538	0	0	0.0489374	0	0	0	0.000223675	0.000982854	0.000659385	0.000659037	0	0.0149677	0	0.0191173	0.00428425	0	0	5.58e-05	0	0.0614167	0.000337626	0.0456245	0	0	0.00763233	0	0
TCGA-AN-A0FW-01	0.0289934	0.0234312	0.066374	0	0	0.131824	0.00716415	0.0131134	0	0.166782	0	0.111834	0	0.0381797	0.0242674	0.0447445	0	0.00258202	0.0463399	0	0.0950347	0.321722	0.0293905	0	0.0988457	0	0	0	0.00167322	0.00306269	0	0.0389528	0	0.0261194	0	0.00891705	0.00566777	0.0104503	0	0.000603043	0.0108229	0	0.0221958	0.0751397	0.0068643	0	0.0230859	0	0
TCGA-AN-A0FX-01	0.0435953	0.123429	0.11477	0.0820449	0	0.356161	0.0291557	0	0.0461945	0.0465677	0	0.0321409	0	0.0825657	0.030116	0	0.00740147	0	0	0.343025	0.124258	0.223371	0	0	0	0.0352033	0	0	0.0092631	0	0.0146765	0.0147951	0	0.0102115	0	0.0262321	0.00956821	0	0.00235153	0	0	0.108983	0.0394783	0.0709676	0	0	0	0.0111845	0
TCGA-AN-A0FY-01	0.0721569	0.13447	0.00385742	0.0370987	0.0322379	0.322122	0.0375428	0	0.00201105	0.0519732	0	0.139639	0	0.0342736	0.0128658	0	0	0.0164641	0.00767558	0.214181	0.0920477	0.371867	0.00164039	0	0.0178183	0	0	0	0.00937842	0	0.000502373	0.0129832	0	0.0348827	0	0.00856175	0.00321395	0	0	0.00411283	0.00191741	0.0535038	0.0229941	0.0928948	0.00040978	0	0.00445112	0	0
TCGA-AN-A0FZ-01	0.0772628	0.0956626	0.0831887	0.0314765	0.0497211	0.295918	0.0523964	0	0.0136547	0	0.0102457	0.152771	0	0.0281461	0.0541045	0	0.0801865	0	0.00127779	0.261595	0.0345167	0.266329	0.0118477	0	0.0329286	0	0	0	0.00714005	0	0.00186072	0	0.00139617	0.0208181	0	0.00383547	0.0073728	0	0.010927	0	0.000174124	0.0356474	0.00470358	0.0362927	0.00161448	0	0.00448717	0	0
TCGA-AN-A0G0-01	0.0826029	0.012423	0.0717715	0.0704732	0.186105	0.264447	0	0	0.0724782	0.039409	0	0.111096	0.0142906	0.0773601	0.00555939	0	0.0148787	0.0427495	0.0102431	0.131934	0.0909005	0.384288	0	0	0	0.0034815	0	0.00133145	0	0	0.0169848	0.00923525	0	0.0260348	0.00334892	0.0181289	0.00130281	0	0.00348673	0.0100181	0.00240041	0.0309179	0.021302	0.0900554	0	0	0	0.000815869	0
TCGA-AN-A0XL-01	0.0135732	0.119563	0.176782	0.108881	0.0975762	0.400699	0.0423016	0	0.0159927	0.0669227	0	0.138672	0	0.0412919	0	0.00564167	0	0.0306612	0.0532992	0	0.0581492	0.380585	0	0	0.134724	0.0317587	0	0	0.0146869	0	0.0055526	0.0232353	0	0.0481464	0	0.0143364	0	0.00195876	0	0.0106455	0.0185053	0	0.0201892	0.132138	0	0	0.0467755	0.0110265	0
TCGA-AN-A0XN-01	0	0.113436	0.131571	0.248286	0.248803	0.756386	0.0159892	0	0.00259685	0.0115412	0	0.0799889	0	0.0224108	0.00283123	0.00560533	0	0	0	0.387436	0.0408601	0.342631	0	0	0	0.088109	0	0	0.00583663	0	0.000947943	0.00421296	0	0.0291988	0	0.00818074	0.0010335	0.00204614	0	0	0	0.141428	0.0149154	0.125072	0	0	0	0.0321629	0
TCGA-AN-A0XO-01	0.0265904	0.0481404	0.0344696	0	0	0.147724	0.00239157	0.00667221	0.0137143	0	0	0.177662	0	0.0132817	0.0476114	0	0.0664357	0	0	0.525195	0	0.0978448	0	0.0318722	0.0173183	0	0	0	0.000342758	0.000956256	0.00196553	0	0	0.0254624	0	0.00190352	0.00682363	0	0.0095215	0	0	0.0752705	0	0.014023	0	0.0045679	0.00248204	0	0
TCGA-AN-A0XP-01	0.0280799	0.10235	0.0384756	0.0530838	0	0.183885	0.0439596	0	0.0173271	0.0411861	0	0.0534015	0	0.0196768	0.0376552	0	0.00273959	0.00671259	0.00126274	0.0244686	0.0474671	0.586996	0	0.0079049	0.10278	0	0	0.00646251	0.00728798	0	0.00287262	0.00682817	0	0.00885334	0	0.00326218	0.0062428	0	0.000454191	0.00111287	0.000209348	0.00405661	0.0078695	0.097317	0	0.00131054	0.0170397	0	0
TCGA-AN-A0XR-01	0.0861234	0.0928999	0	0.019628	0	0.206629	0.0365377	0	0.0421147	0.00968757	0	0.0561877	0	0.035995	0.0329825	0	0.00679371	0.0130322	0	0.455906	0.0520666	0.153263	0.0530047	0	0.0524284	0	0	0	0.00633603	0	0.00730314	0.00167993	0	0.00974356	0	0.00624193	0.00571953	0	0.0011781	0.00225993	0	0.079059	0.0090289	0.0265775	0.00919159	0	0.00909166	0	0
TCGA-AN-A0XS-01	0.14316	0.227581	0.214614	0.140706	0.056078	0.635133	0.011749	0.0172714	0.149396	0.152112	0	0.230168	0	0.0401102	0.0128762	0	0	0.0415493	0.017741	0.0127456	0.0657308	0.205303	0	0	0.0429624	0	0	0.000285904	0.00691641	0.0101673	0.0879461	0.089545	0	0.135495	0	0.023612	0.00757995	0	0	0.0244592	0.0104438	0.00750308	0.0386944	0.120857	0	0	0.0252911	0	0
TCGA-AN-A0XT-01	0.0416656	0.0939104	0.0829503	0.0196384	0	0.169388	0.0280923	0.00829282	0.0880585	0.069406	0	0.079389	0	0.0747744	0.0442858	0	0	0.0390049	0.0216757	0.00314589	0.0908154	0.276176	0	0	0.176883	0	0	0	0.00545362	0.0016099	0.017095	0.0134739	0	0.015412	0	0.0145161	0.0085973	0	0	0.0075721	0.00420795	0.000610718	0.0176302	0.0536147	0	0	0.0343387	0	0
TCGA-AN-A0XU-01	0.0185766	0.0813768	0.2675	0.180633	0.103327	0.55917	0.036634	0	0.0862922	0.0997236	0	0.0262444	0.0312372	0.0979318	0	0	0	0.0997447	0	0.150567	0.119051	0.232597	0.0148302	0	0	0.00514674	0	0	0.0177776	0	0.0418756	0.0483936	0	0.0127358	0.0151587	0.047524	0	0	0	0.0484038	0	0.0730667	0.0577728	0.112874	0.00719674	0	0	0.00249759	0
TCGA-AN-A0XV-01	0.0499264	0.131245	0.203132	0.0744719	0.0103807	0.354358	0.00527376	0.0136178	0.0632746	0.162231	0	0.0761743	0	0.0719286	0.0218362	0.0654863	0	0.0438931	0.0116365	0.082554	0.148515	0.129351	0.00473227	0	0.099495	0	0	0	0.00235617	0.00608404	0.0282693	0.0724804	0	0.0340326	0	0.0321357	0.00975579	0.0292575	0	0.0196102	0.00519889	0.0368828	0.0663525	0.0577905	0.00211425	0	0.0444516	0	0
TCGA-AN-A0XW-01	0.0738761	0.211814	0.2268	0.263757	0.141565	0.808865	0.0149091	0	0.0500455	0.159148	0	0.093108	0.00337288	0.0962853	0.0350841	0.000851999	0	0.0547939	0.0586985	0	0.119825	0.289985	0	0	0.0238922	0	0	0	0.00971377	0	0.0326064	0.103691	0	0.0606631	0.00219755	0.0627332	0.0228585	0.000555107	0	0.0357002	0.0382441	0	0.0780702	0.188935	0	0	0.0155666	0	0
TCGA-AO-A03L-01	0.117054	0.104417	0.130402	0.113167	0	0.338362	0.0496994	0	0.0675294	0.116534	0	0.238125	0	0.0722128	0.00814495	0	0.00442303	0.00390743	0.0476754	0	0.0922113	0.224322	0	0	0.0752145	0	0	0	0.0207741	0	0.0282269	0.0487107	0	0.0995351	0	0.0301845	0.00340455	0	0.0018488	0.00163329	0.019928	0	0.0385438	0.0937655	0	0	0.0314393	0	0
TCGA-AO-A03M-01	0.105997	0.203816	0.260301	0.174428	0.058063	0.619636	0.0397581	0	0.0301377	0.127588	0	0.243853	0.0361422	0.0858029	0.015471	0	0.00296377	0	0.0134258	0.00950278	0.161068	0.183379	0.0155402	0	0.0353668	0	0	0	0.0258711	0	0.019611	0.0830233	0	0.158678	0.0235182	0.055833	0.0100672	0	0.00192856	0	0.00873637	0.00618358	0.104809	0.119327	0.0101122	0	0.0230137	0	0
TCGA-AO-A03N-01	0.0871911	0.0253185	0.0116451	0	0	0.058414	0.0455094	0	0.0293394	0.0265588	0	0	0	0.0919161	0.0267348	0.00933846	0	0	0	0.486138	0.0535709	0.177785	0	0	0.0531095	0	0	0	0.00575575	0	0.00371067	0.003359	0	0	0	0.011625	0.00338125	0.00118107	0	0	0	0.0614838	0.00677532	0.0224851	0	0	0.00671697	0	0
TCGA-AO-A03O-01	0.000770815	0.129045	0.099096	0.128141	0	0.377077	0.0204691	0	0.0330116	0.0724821	0	0.162912	0	0.0784077	0.0296262	0.0097908	0	0.0383766	0.0184957	0.0803167	0.109772	0.325326	0.00183833	0	0.0191762	0	0	0	0.00875088	0	0.014113	0.0309873	0	0.0696474	0	0.0335206	0.0126657	0.00418573	0	0.0164066	0.00790723	0.0343367	0.0469292	0.139082	0.000785916	0	0.00819814	0	0
TCGA-AO-A03P-01	0.0489801	0	0	0	0	0.0223474	0.000399403	0.00623753	0	0.0722463	0	0.0788569	0	0.0433474	0.071398	0	0	0.00139558	0	0.189634	0.102569	0.354775	0.00141636	0	0.0777257	0	0	0	6.69e-05	0.00104553	0	0.0121098	0	0.0132179	0	0.00726583	0.0119676	0	0	0.000233926	0	0.0317861	0.0171924	0.0594668	0.000237409	0	0.0130283	0	0
TCGA-AO-A03R-01	0.110659	0.0447008	0.15993	0.0113661	0	0.174702	0.0196574	0.00168353	0.0759387	0.161441	0	0.229303	0	0.118119	0.0220651	0	0	0.0794884	0.0260315	0	0.0800862	0.178058	0.00442015	0.00370712	0	0	0	0	0.0056546	0.000484281	0.0218444	0.0464399	0	0.0659609	0	0.033978	0.0063472	0	0	0.0228655	0.00748818	0	0.0230374	0.0512198	0.00127149	0.00106638	0	0	0
TCGA-AO-A03T-01	0.0425592	0	0.0312842	0	0	0.00235042	0.0269772	0	0.0709145	0.111786	0	0.149784	0	0.0789972	0.0210884	0	0	0.0641406	0.0122328	0.117177	0.109239	0.208597	0.00960238	0	0.0194637	0	0	0	0.00479576	0	0.0126066	0.0198723	0	0.0266273	0	0.0140434	0.00374892	0	0	0.0114024	0.00217464	0.0208308	0.0194196	0.0370825	0.00170703	0	0.00346009	0	0
TCGA-AO-A03U-01	0.0481935	0	0.561926	0.424337	0.291615	0.810967	0.00545354	0	0.00994631	0.0473267	0	0.145468	0	0.0174759	0.0132132	0	0	0.167916	0.058465	0	0.0169582	0.403368	0.0218642	0	0.0925443	0	0	0	0.00252666	0	0.00460818	0.0219267	0	0.0673963	0	0.00809668	0.00612174	0	0	0.0777964	0.0270871	0	0.00785681	0.186883	0.0101298	0	0.0428763	0	0
TCGA-AO-A03V-01	0.0877573	0.119504	0.119845	0.0621869	0	0.273036	0.069827	0	0.113735	0.0919579	0	0.161373	0	0.0487989	0.0129519	0	0	0.0276956	0	0	0.138356	0.290924	0	0.0108103	0.0335703	0	0	0	0.0192292	0	0.0313209	0.0253237	0	0.0444396	0	0.0134384	0.00356676	0	0	0.00762692	0	0	0.0381009	0.0801157	0	0.00297699	0.00924472	0	0
TCGA-AO-A0J2-01	0.0409802	0	0.271237	0.13404	0	0.435296	0.0492843	0	0.0572852	0.164061	0	0.0454737	0.000456372	0.145123	0	0	0	0.134248	0.0050297	0	0.141471	0.249503	0.00208695	0.00132962	0.00464803	0	0	0	0.0144156	0	0.0167558	0.0479876	0	0.013301	0.000133488	0.0424481	0	0	0	0.0392673	0.00147118	0	0.04138	0.0729793	0.000610429	0.000388912	0.00135954	0	0
TCGA-AO-A0J3-01	0.0123153	0	0	0	0	0.0223992	0.0207516	0	0.0272913	0.104149	0	0.0997568	0	0.0233721	0.0104217	0	0	0.0728123	0.0196224	0	0.0399301	0.413663	0	0	0.16823	0	0	0	0.00285291	0	0.00375197	0.0143183	0	0.0137144	0	0.00321316	0.00143276	0	0	0.0100101	0.00269766	0	0.00548955	0.0568699	0	0	0.023128	0	0
TCGA-AO-A0J4-01	0.217217	0.384197	0.0735388	0.214049	0	0.683935	0.0898124	0.00789888	0	0.098337	0	0.152112	0	0.10344	0.0665565	0	0.00105317	0.0206964	0.0250871	0.124383	0.151627	0.114319	0.0041957	0	0.0404819	0	0	0	0.0681926	0.00599744	0	0.0746651	0	0.115495	0	0.0785394	0.0505349	0	0.000799653	0.0157143	0.0190481	0.0944413	0.115127	0.0868002	0.0031857	0	0.030737	0	0
TCGA-AO-A0J5-01	0.0479788	0.113295	0.0649869	0.0898545	0.142246	0.313576	0.0556338	0	0.0955404	0.0461739	0	0.127463	0	0.0194585	0	0	0	0.00265188	0.0088063	0	0.0357343	0.455129	0	0	0.146357	0	0	0.00705228	0.0168742	0	0.0289782	0.0140049	0	0.0386607	0	0.00590193	0	0	0	0.000804338	0.00267102	0	0.0108385	0.138044	0	0	0.0443912	0	0
TCGA-AO-A0J6-01	0.0351583	0.0673907	0.0887366	0.247334	0	0.47339	0	0	0.0476959	0.207111	0	0	0.0286379	0.0928859	0.00531635	0	0	0.122115	0.0041217	0	0.092569	0.182966	0	0.184568	0	0.0276783	0	0.00433418	0	0	0.0186664	0.0810559	0	0	0.0112078	0.0363522	0.00208063	0	0	0.0477915	0.00161308	0	0.0362282	0.0716064	0	0.0722332	0	0.0108323	0
TCGA-AO-A0J7-01	0.0346959	0	0.0217369	0	0	0	0.0153012	0	0	0.0264001	0	0.0834676	0	0.0316035	0.106888	0	0.0939945	0	0.0250024	0.225018	0.01681	0.156678	0.00641085	0	0.212427	0	0	0	0.00182693	0	0	0.00315213	0	0.00996587	0	0.0037734	0.0127622	0	0.0112228	0	0.00298524	0.0268667	0.00200708	0.018707	0.000765444	0	0.0253634	0	0
TCGA-AO-A0J8-01	0.0885901	0.170901	0.116415	0.102229	0.0024917	0.525278	0.0273371	0	0	0.0611373	0	0.111503	0	0.0294982	0.0347012	0	0	0.0342763	0	0.362482	0.0873386	0.153711	0.00424296	0	0.0937721	0	0	0	0.01183	0	0	0.0264568	0	0.0482524	0	0.0127652	0.0150167	0	0	0.0148329	0	0.156862	0.0377953	0.0665177	0.00183612	0	0.0405793	0	0
TCGA-AO-A0J9-01	0.00400319	0.112588	0.130424	0.0530508	0.0412498	0.433562	0.00587063	0	0	0.109229	0	0.190719	0	0.0213831	0.0316662	0	0	0.0612141	0.00624188	0.139157	0.0527878	0.335801	0.00873347	0	0.0371984	0	0	0	0.00202944	0	0	0.0377595	0	0.06593	0	0.00739198	0.0109468	0	0	0.0211613	0.00215777	0.0481055	0.0182484	0.116084	0.0030191	0	0.0128592	0	0
TCGA-AO-A0JA-01	0.149354	0.164298	0.128033	0.153689	0.210873	0.552891	0.0679346	0	0.0961025	0.0572512	0	0.149506	0	0.0119606	0.0117232	0.0104494	0	0	0.0249003	0	0.0730071	0.427758	0	0.00113236	0.0541395	0	0	0.0141359	0.0307786	0	0.0435404	0.0259384	0	0.0677353	0	0.0054189	0.00531131	0.00473424	0	0	0.0112814	0	0.0330768	0.193801	0	0.000513028	0.0245286	0	0
TCGA-AO-A0JB-01	0.0433303	0	0	0	0	0	0	0.005311	0.0875848	0.13139	0	0.0998101	0	0.107507	0.029276	0	0	0.0464539	0.0136656	0.00217193	0.0518324	0.384811	0	0.00479114	0.0353954	0	0	0	0	0.000684669	0.011291	0.0169382	0	0.012867	0	0.0138593	0.00377413	0	0	0.00598862	0.0017617	0.000279995	0.00668199	0.049608	0	0.000617652	0.00456301	0	0
TCGA-AO-A0JC-01	1.70908	2.08426	1.14346	0.76247	0	2.47937	0.134433	0.168467	0	0.176901	0	0.166063	0.00923161	0.0857775	0.0410022	0	0	0.0432416	0.000686144	0.02004	0.0352074	0.0977581	0	0	0.0211902	0	0	0	0.215596	0.270177	0	0.283703	0	0.266321	0.0148051	0.137565	0.0657568	0	0	0.0693481	0.00110039	0.0321389	0.0564633	0.156778	0	0	0.0339835	0	0
TCGA-AO-A0JD-01	0.0605624	0.00964271	0.0742049	0.0324196	0	0.212917	0.0531249	0	0.0149203	0.0959887	0	0.11516	0.0155993	0.0626157	0.00997442	0	0	0.0382053	0.0189786	0.0519169	0.0951368	0.372534	0.0408012	0	0	0.0148603	0	0.000184127	0.0156251	0	0.00438835	0.0282322	0	0.0338708	0.00458808	0.0184165	0.00293368	0	0	0.011237	0.00558198	0.0152698	0.0279816	0.10957	0.0120005	0	0	0.0043707	0
TCGA-AO-A0JE-01	0.212371	0.119237	0.234393	0.195395	0	0.962135	0.0197348	0	0.0327581	0.108872	0	0.16898	0	0.0910477	0.0441543	0	0	0.0403423	0.0083505	0	0.132171	0.258123	0.0236963	0	0.0717703	0	0	0	0.0127482	0	0.021161	0.0703287	0	0.109157	0	0.0588147	0.0285226	0	0	0.0260602	0.00539423	0	0.0853792	0.166741	0.0153073	0	0.046362	0	0
TCGA-AO-A0JF-01	0.155368	0.156973	0.327991	0.154348	0.225729	0.808295	0.0393225	0	0.00309991	0.106869	0	0.196649	0	0.0148591	0	0.00371149	0	0.0132225	0.00563556	0	0.0456228	0.342983	0.0620272	0	0.165998	0	0	0	0.0222282	0	0.00175232	0.060411	0	0.111162	0	0.00839955	0	0.00209803	0	0.00747438	0.00318567	0	0.0257896	0.193881	0.0350627	0	0.0938354	0	0
TCGA-AO-A0JG-01	0.171012	0.247522	0.433243	0.163587	0.074775	0.640708	0.0664713	0	0.0497244	0.259003	0	0.173968	0	0.0755615	0.0116753	0.0142663	0	0.0232955	0.00676491	0	0.0752263	0.212033	0.000787956	0	0.0312219	0	0	0	0.0455099	0	0.0340441	0.177328	0	0.119108	0	0.0517336	0.00799358	0.00976748	0	0.0159494	0.00463164	0	0.0515041	0.14517	0.000539478	0	0.0213763	0	0
TCGA-AO-A0JI-01	0.0653612	0.0807616	0.0218028	0.00776492	0	0.0686877	0.0491707	0	0.0693941	0.0778296	0	0.0955166	0	0.00731624	0.000461072	0.00118452	0	0.0411885	0	0	0.0366753	0.0813913	0	0	0.539872	0	0	0	0.0114526	0	0.0161629	0.0181276	0	0.0222472	0	0.00170405	0.00010739	0.000275891	0	0.00959339	0	0	0.0085422	0.0189572	0	0	0.125744	0	0
TCGA-AO-A0JJ-01	0.0952478	0.244997	0.338689	0.217293	0.212944	0.714467	0.00704691	0.00901945	0.109585	0.117724	0	0.234755	0	0.0281198	0.00437283	0	0	0.0363585	0.0506674	0	0.0558869	0.26141	0.00824611	0	0.0768069	0	0	0	0.00489702	0.00626777	0.0761528	0.0818088	0	0.163136	0	0.019541	0.00303876	0	0	0.0252662	0.0352097	0	0.0388368	0.181658	0.00573036	0	0.0533744	0	0
TCGA-AO-A0JL-01	0	0	0	0.0173224	0	0	0.0644256	0	0.0929874	0.0618545	0	0.0483993	0	0.0617808	0.0364435	0	0	0.0401919	0	0.278082	0.0330254	0.25785	0	0	0.0249599	0	0	0	0.0085043	0	0.0122745	0.00816491	0	0.0063888	0	0.00815518	0.00481062	0	0	0.0053054	0	0.0367073	0.00435941	0.0340367	0	0	0.00329476	0	0
TCGA-AO-A0JM-01	0.0273327	0.0660943	0.066019	0.0926086	0	0.369134	0.00392199	0	0.0556045	0	0	0.00407108	0	0.0632452	0.0619829	0.0179951	0.0298331	0	0	0.407741	0.0703145	0.257207	0	0	0.0280834	0	0	0	0.00110229	0	0.0156279	0	0	0.00114419	0	0.0177754	0.0174206	0.0050576	0.00838474	0	0	0.114598	0.0197622	0.0722892	0	0	0.00789298	0	0
TCGA-AO-A124-01	0.0717359	0.107086	0.0348975	0.15966	0	0.302543	0.118321	0	0.00601639	0.1206	0	0.00254608	0	0.141102	0	0.00223936	0	0.0942143	0	0.178214	0.0155846	0.162162	0	0.0811523	0	0.0761892	0	0.00165807	0.0380544	0	0.00193499	0.0387875	0	0.000818871	0	0.0453814	0	0.000720224	0	0.0303012	0	0.0573172	0.00501231	0.0521546	0	0.0261002	0	0.024504	0
TCGA-AO-A125-01	0.0156807	0.0422244	0.012105	0	0	0	0.0260168	0	0.00523023	0.0184433	0	0	0	0.202582	0	0	0.00510314	0.0401489	0.0115919	0.103925	0	0.458903	0	0.0682415	0	0.0586371	0	0.00117734	0.00203621	0	0.000409344	0.00144346	0	0	0	0.0158551	0	0	0.000399397	0.00314225	0.000907236	0.00813365	0	0.035916	0	0.00534092	0	0.00458923	0
TCGA-AO-A126-01	0.0721485	0.0963539	0.055275	0.0168016	0.024197	0.266487	0.0156836	0	0.0523445	0.0842167	0	0.0821147	0	0.104885	0.0116206	0.0437674	0	0.0600553	0	0	0.0431271	0.340528	0	0	0.161657	0	0	0	0.00380576	0	0.0127019	0.020436	0	0.0199259	0	0.0254513	0.00281984	0.0106206	0	0.014573	0	0	0.0104652	0.0826323	0	0	0.0392277	0	0
TCGA-AO-A128-01	0	0.408316	0.610376	0.826341	0	1.64769	0.0197776	0	0	0.206656	0	0.0605578	0.0347627	0.0882409	0.0197127	0.00983645	0	0.101933	0.00327205	0.00440705	0.192455	0.212708	0.0118636	0	0.0338168	0	0	0	0.0252263	0	0	0.26359	0	0.0772415	0.0443399	0.112551	0.0251435	0.0125464	0	0.130016	0.00417351	0.0056212	0.245477	0.271309	0.015132	0	0.0431334	0	0
TCGA-AO-A129-01	0.153783	0.198628	0.099889	0.183331	0	0.494977	0.046327	0.00813604	0.0801616	0.126423	0	0.128393	0	0.115114	0.0275192	0	0	0.040719	0.00591542	0.0605398	0.164471	0.182494	0	0	0.013787	0	0	0	0.0289092	0.0050771	0.0500229	0.0788912	0	0.0801208	0	0.071834	0.0171727	0	0	0.0254097	0.00369138	0.0377784	0.102634	0.113881	0	0	0.00860347	0	0
TCGA-AO-A12A-01	0.149585	0.16624	0.157822	0.109983	0.00268875	0.555267	0.0908975	0	0.0474799	0.174431	0	0.111814	0	0.0782206	0.0243144	0	0	0.00517051	0.000117264	0	0.12199	0.295597	0.0170316	0	0.0329355	0	0	0	0.0429691	0	0.0224448	0.0824571	0	0.0528569	0	0.0369765	0.0114939	0	0	0.00244421	5.54e-05	0	0.0576674	0.139735	0.00805119	0	0.0155693	0	0
TCGA-AO-A12B-01	0.0154797	0	0.108718	0	0	0.0927983	0.0781921	0	0.0493425	0.0955742	0	0.17817	0	0.0373547	0.0100249	0.00873645	0	2.77e-05	0.0238066	0	0.0544091	0.443854	0	0	0.0183811	0	0	0.00212653	0.00945245	0	0.00596489	0.0115537	0	0.0215385	0	0.00451572	0.00121188	0.00105613	0	3.35e-06	0.00287792	0	0.00657738	0.0536564	0	0	0.00222204	0	0
TCGA-AO-A12C-01	0.0217077	0.0719962	0.0137102	0.0439192	0.0551188	0.182948	0.098539	0	0.092361	0.0289	0	0	0	0.0142619	0	0	0	0.00304186	0	0.303209	0.03367	0.340364	0	0	0.0856532	0	0	0	0.0191106	0	0.0179125	0.00560487	0	0	0	0.00276595	0	0	0	0.000589938	0	0.0588043	0.00652995	0.0660102	0	0	0.0166116	0	0
TCGA-AO-A12D-01	0.157642	0.180009	0.145476	0.135746	0.00139659	0.52016	0.0138334	0	0.0146453	0.114454	0	0.25053	0.00916411	0.093766	0.0232355	0	0	0	0.0232855	0.0103643	0.100175	0.313419	0.000642077	0.00187359	0.0306121	0	0	0	0.00767753	0	0.0081281	0.0635218	0	0.139044	0.00508606	0.0520399	0.0128957	0	0	0	0.0129234	0.00575215	0.0555969	0.173947	0.000356352	0.00103984	0.0169896	0	0
TCGA-AO-A12E-01	0.0582334	0.126872	0.0993726	0.132382	0.121433	0.418142	0	0.00346807	0.0342428	0.0761949	0	0.0801199	0	0.0122478	0.00300318	0	0.0144079	0	0.0375549	0	0.0323604	0.47879	0.000374434	0	0.227236	0	0	0	0	0.00121988	0.0120448	0.0268012	0	0.0281819	0	0.00430811	0.00105636	0	0.00506793	0	0.0132098	0	0.0113826	0.168412	0.000131706	0	0.0799293	0	0
TCGA-AO-A12F-01	0	0.00557582	0	0.111118	0.0318171	0.181911	0.0677442	0	0.102552	0.0195712	0	0.0743743	0	0.0778756	0	0	0	0.0316078	0.0205375	0.120281	0	0.354718	0	0.0352269	0.0872123	0.00470178	0	0.00359758	0.0128165	0	0.0194018	0.00370267	0	0.0140709	0	0.0147333	0	0	0	0.00597987	0.00388549	0.0227559	0	0.0671091	0	0.00666457	0.0164997	0.000889529	0
TCGA-AO-A12G-01	0.0456141	0.049358	0.0496728	0	0	0.183062	0.0541436	0	0.0581388	0.0957045	0	0.145151	0	0.0352694	0.0240246	0	0	0.0278351	0.00428436	0	0.114161	0.322619	0.0136354	0	0.105033	0	0	0	0.0119253	0	0.0128053	0.0210792	0	0.03197	0	0.0077682	0.00529151	0	0	0.00613077	0.000943645	0	0.0251443	0.0710579	0.00300324	0	0.023134	0	0
TCGA-AO-A12H-01	0.0259276	0.0450796	0.00221719	0.0165848	0	0.153564	0.0227792	0	0.0209215	0.0373672	0	0.0260601	0	0.0245352	0.00162426	0	0	0.027085	0	0.00951534	0.00831601	0.684847	0	0	0.132566	0	0	0.00438298	0.00331392	0	0.00304367	0.0054362	0	0.00379124	0	0.00356939	0.000236298	0	0	0.00394035	0	0.0013843	0.00120982	0.099632	0	0	0.0192858	0	0
TCGA-AO-A1KO-01	0.0168143	0.0312762	0.17167	0.0857366	0.0600651	0.175545	0.0377659	0	0.210302	0.105254	0	0.28629	0	0	0	0	0	0.0159287	0.00616414	0.00906978	0.00216465	0.275994	0	0.0314894	0	0.0195777	0	0	0.00895548	0	0.0498692	0.0249591	0	0.0678883	0	0	0	0	0	0.00377719	0.00146171	0.00215073	0.000513307	0.0654468	0	0.00746714	0	0.00464249	0
TCGA-AO-A1KP-01	0.0370897	0	0.012187	0.011492	0	0.0052013	0.125276	0	0.0508631	0.0174541	0	0.15144	0	0.126085	0.0332346	0.0715275	0	0.0045824	0	0.0610659	0.0182441	0.177927	0	0.0875018	0.0525447	0.00667213	0.0155819	0	0.0132782	0	0.00539107	0.00184999	0	0.0160514	0	0.013364	0.0035226	0.00758132	0	0.000485697	0	0.00647248	0.00193373	0.0188588	0	0.00927447	0.00556931	0.000707191	0.00165156
TCGA-AO-A1KQ-01	0.00825301	0.0290845	0.243943	0.0734037	0	0.258578	0.00962138	0.0151141	0	0.254	0	0	0	0.108614	0.00616968	0.0888257	0	0.0420718	0	0.147365	0.111289	0.175159	0.00704488	0	0	0.0347259	0	0	0.00374678	0.00588578	0	0.0989131	0	0	0	0.0422967	0.00240261	0.0345907	0	0.0163837	0	0.0573871	0.0433384	0.0682107	0.00274343	0	0	0.013523	0
TCGA-AO-A1KR-01	0	0.0743741	0.0169771	0.0323744	0	0	0.0406502	0	0.0866945	0.243615	0	0	0.0145095	0.222557	0.0207514	0	0	0.0921215	0.0116501	0	0.118057	0.0964713	0	0.0497393	0.00318343	0	0	0	0.00564867	0	0.0120469	0.0338523	0	0	0.00201621	0.030926	0.00288358	0	0	0.012801	0.00161887	0	0.0164049	0.0134055	0	0.00691167	0.000442363	0	0
TCGA-AO-A1KS-01	0.0352234	0.102816	0.175311	0.0878187	0.178132	0.274947	0.0727579	0	0.036217	0.0340658	0	0.197107	0	0.0288607	0	0.0484566	0	0.00691504	0.0117553	0.0441352	0.0723657	0.370493	0.00946497	0.00622336	0.0601784	0	0	0.00100414	0.0260431	0	0.0129636	0.0121936	0	0.0705529	0	0.0103304	0	0.0173446	0	0.00247518	0.00420771	0.0157978	0.0259027	0.132615	0.00338791	0.0022276	0.0215403	0	0
TCGA-AO-A1KT-01	0	0.0107723	0.00698858	0.109785	0.112701	0.29313	0.00108356	0	0.0317942	0.0357869	0	0.125042	0	0.0441784	0	0	0	0.00482792	0.0176	0.0712928	0.0211911	0.51127	0	0.0456012	0.0111365	0.0689878	0	0.010207	0.000286642	0	0.00841076	0.00946699	0	0.0330784	0	0.0116868	0	0	0	0.00127717	0.00465587	0.0188596	0.00560584	0.13525	0	0.0120632	0.00294603	0.0182499	0
TCGA-AQ-A04H-01	0	0.0832846	0.0573903	0.0720359	0.162145	0.200913	0.0769385	0	0.0529296	0.064218	0	0.109755	0.00505671	0.0223411	0.0142215	0	0	0.00483301	0	0.204694	0.0780012	0.304329	0	0	0.0593738	0.00330872	0	0	0.0201561	0	0.0138663	0.0168236	0	0.0287532	0.00132474	0.00585284	0.0037257	0	0	0.00126614	0	0.053625	0.0204345	0.0797272	0	0	0.0155546	0.000866807	0
TCGA-AQ-A04J-01	0.277352	0.370295	0.191881	0.212058	0.0537947	0.665095	0.1818	0	0.0602117	0.112918	0	0.186009	0	0.0448566	0.0469124	0.0219824	0	0	0.0105473	0.0766062	0.0775534	0.132282	0.0186626	0.00980431	0.019854	0	0	0	0.158727	0	0.0525698	0.0985868	0	0.162401	0	0.0391635	0.0409584	0.0191924	0	0	0.0092087	0.0668835	0.0677105	0.115493	0.0162939	0.00855997	0.0173342	0	0
TCGA-AQ-A04L-01	0.0352628	0.0236651	0.0457866	0	0.0534607	0.356282	0.0456393	0	0.00543539	0.0215552	0	0.0499693	0	0.0755473	0	0	0	0.00398447	0	0.316559	0.0344106	0.432824	0	0	0	0.014075	0	0	0.0067636	0	0.000805508	0.00319441	0	0.00740529	0	0.0111959	0	0	0	0.000590486	0	0.0469131	0.00509954	0.0641432	0	0	0	0.00208587	0
TCGA-AQ-A0Y5-01	0	0.0380862	0.107125	0.0785374	0.111515	0.37772	0.00212475	0.000334676	0.0124831	0	0	0.103622	0	0.0274884	0.0219125	0	0.0258351	0.021903	0	0.358607	0.00156087	0.344601	0	0	0.0743357	0	0	0.00519256	0.000422983	6.66e-05	0.00248508	0	0	0.0206284	0	0.00547224	0.00436222	0	0.00514311	0.00436033	0	0.0713895	0.00031073	0.0686012	0	0	0.0147983	0	0
TCGA-AQ-A1H2-01	0.0455479	0.0656095	0.0758249	0.0491421	0.0324003	0.233278	0.0016712	0	0	0.0837463	0	0.117941	0	0.0151602	0.021277	0	0	0.00311098	0.0056002	0	0.0515426	0.546143	0	0	0.153807	0	0	0	0.000359369	0	0	0.0180085	0	0.0253617	0	0.00326001	0.00457534	0	0	0.000668975	0.00120425	0	0.0110836	0.117441	0	0	0.0330742	0	0
TCGA-AQ-A1H3-01	0.033051	0.180905	0.190983	0.137662	0.0143096	0.471423	0.0691585	0	0.0512943	0.0600821	0	0.19798	0	0.0646544	0	0.0746882	0	0	0.000971939	0	0.093162	0.251968	0.0821306	0	0.0308014	0.0231082	0	0	0.0378036	0	0.0280387	0.0328422	0	0.10822	0	0.0353416	0	0.0408263	0	0	0.000531284	0	0.0509245	0.137732	0.0448945	0	0.0168367	0.0126315	0
TCGA-AQ-A54N-01	0.00140904	0	0	0.000952146	0	0.075804	0	0.0721457	0.00496758	0.0611253	0	0.01497	0	0.4142	0.0039285	0	0	0.0126203	0.00933679	0.047401	0.0744829	0.133921	0	0.0267497	0.124151	0	0	0	0	0.0078421	0.000539966	0.0066442	0	0.00162721	0	0.0450227	0.00042702	0	0	0.00137181	0.00101489	0.0051524	0.00809615	0.014557	0	0.00290764	0.013495	0	0
TCGA-AQ-A54O-01	0.0703831	0.0740793	0	0.000669827	0	0.21009	0.0261025	0.0103619	0	0.0841973	0	0.0284486	0	0.146008	0.0396164	0.0194713	0	0.0190736	0	0.279338	0.0540352	0.279508	7.49e-05	0	0.0137643	0	0	0	0.0061963	0.00245973	0	0.019987	0	0.00675321	0	0.0346598	0.00940426	0.00462216	0	0.00452774	0	0.0663099	0.012827	0.0663505	1.78e-05	0	0.0032674	0	0
TCGA-AQ-A7U7-01	0.301395	0.692959	0.612321	0.463851	0.110028	1.42971	0.0255366	0.0361908	0	0.182336	0	0.233077	0	0.0721839	0.0470215	0.013515	0	0.0405906	0.0180951	0.00326309	0.117468	0.158941	0.00811067	0	0.0436717	0	0	0	0.035687	0.0505761	0	0.254811	0	0.325722	0	0.100876	0.0657119	0.0188871	0	0.0567247	0.0252877	0.00456012	0.164159	0.222118	0.0113345	0	0.0610305	0	0
TCGA-AR-A0TP-01	0.135256	0.0577874	0.00730861	0.0644715	0	0.33467	0	0	0.0423371	0.0188126	0	0.0165874	0	0.0396482	0.0252767	0	0.0399315	0	0	0.608547	0	0.170129	0	0	0.0267417	0	0.011989	0	0	0	0.0051844	0.0023037	0	0.00203121	0	0.00485512	0.00309526	0	0.00488982	0	0	0.0745197	0	0.0208332	0	0	0.00327466	0	0.00146812
TCGA-AR-A0TQ-01	0.0683409	0.216726	0.213103	0.121592	0.0181149	0.503898	0.0345891	0	0.0669851	0.13693	0	0.115832	0	0.0466131	0.0412852	0.0132151	0	0.0191599	0.0110112	0.171435	0.0629263	0.269916	0	0	0.0084511	0.0016509	0	0	0.0224734	0	0.0435219	0.0889667	0	0.075259	0	0.0302857	0.026824	0.00858615	0	0.0124487	0.00715422	0.111386	0.0408848	0.175371	0	0	0.00549089	0.00107263	0
TCGA-AR-A0TR-01	0.0805641	0.138871	0.0259629	0.0144709	0	0.0929627	0.111215	0.0138654	0.0721889	0.0934147	0	0.0885544	0	0.0519078	0.0567691	0	0	0.0567172	0.000332641	0	0.0477412	0.290215	0	0.00194852	0.112948	0	0	0.00218269	0.0321433	0.00400737	0.020864	0.0269987	0	0.025594	0	0.0150024	0.0164074	0	0	0.0163924	9.61e-05	0	0.0137982	0.0838778	0	0.000563161	0.0326443	0	0
TCGA-AR-A0TS-01	0.543577	0.95353	0.271668	0.351015	0.176093	1.15564	0.204954	0.0315384	0	0.126214	0.00418166	0.0913727	0.0157193	0.0494793	0.0638553	0	0.00316204	0	0.0189083	0.0514024	0.0885945	0.247596	0	0	0.00302266	0	0	0	0.266762	0.0410496	0	0.164276	0.00544274	0.118928	0.0204598	0.0644009	0.0831124	0	0.00411563	0	0.0246105	0.066904	0.115312	0.322265	0	0	0.00393422	0	0
TCGA-AR-A0TT-01	0.388613	0.549517	0.295342	0.392839	0.194634	1.42875	0.0459445	0.00823132	0	0.119789	0	0.224748	0.00294542	0.0493588	0.0638728	0	0	0	0.0033879	0.107549	0.124707	0.206901	0.0127834	0	0.0280131	0	0	0.00176801	0.0517253	0.009267	0	0.134861	0	0.253026	0.00331602	0.0555692	0.0719094	0	0	0	0.00381417	0.121081	0.140398	0.232934	0.0143918	0	0.0315377	0	0
TCGA-AR-A0TU-01	0	0.064978	0	0.217277	0	0.275423	0	0.00890112	0.024002	0.124169	0	0	0.122669	0.084637	0.00091064	0.0291965	0	0.0682939	0.00619078	0.0337064	0.122552	0.315828	0.00883696	0.0423192	0	0.00778795	0	0	0	0.0034207	0.00922393	0.0477179	0	0	0.0471417	0.0325259	0.000349958	0.0112202	0	0.0262453	0.00237911	0.0129534	0.0470967	0.121372	0.00339604	0.0162632	0	0.0029929	0
TCGA-AR-A0TV-01	0.0370926	0.129575	0.0852555	0.112863	0	0.431452	0.0095608	2.36e-05	0.00983321	0.125187	0	0.134848	0	0.0624207	0.0404555	0	0	0.0347571	0.01105	0.177736	0.136962	0.229333	0.00510269	0	0.0227288	0	0	0	0.00430687	1.06e-05	0.00442958	0.0563932	0	0.0607454	0	0.0281187	0.018224	0	0	0.0156571	0.00497772	0.0800651	0.0616974	0.103308	0.00229862	0	0.0102387	0	0
TCGA-AR-A0TW-01	0.0979114	0.0494128	0.229138	0.100476	0.0481915	0.473364	0.0147658	0	0.0833424	0.229803	0	0.0547721	0.0589652	0.0729719	0	0	0	0.0425371	0.0158957	0	0.105715	0.287341	0.00328651	0	0.030604	0	0	0	0.00630778	0	0.0356029	0.0981692	0	0.023398	0.0251892	0.0311727	0	0	0	0.0181713	0.00679046	0	0.04516	0.122749	0.00140396	0	0.0130736	0	0
TCGA-AR-A0TX-01	0.221959	0.255652	0.376617	0.2224	0.16531	0.897253	0.0200673	0.00362055	0.0321488	0.128735	0	0.207573	0	0.0718622	0.0168008	0	0	0.0329131	0.00353064	0.0341813	0.0838827	0.277515	0.0270158	0.00121605	0.0589385	0	0	0	0.0167035	0.00301365	0.0267598	0.107155	0	0.172778	0	0.0598162	0.0139845	0	0	0.027396	0.00293881	0.0284516	0.0698217	0.230996	0.0224872	0.0010122	0.0490588	0	0
TCGA-AR-A0TY-01	0.0791232	0.0829196	0.0298443	0.00340683	0	0.198144	0.0147275	0.0140438	0.0729392	0.0660441	0	0.0890583	0	0.0375255	0.0269102	0	0	0	0.00310937	0.27007	0.0203435	0.32187	0	0	0.0497525	0.0136055	0	0	0.00281961	0.00268871	0.0139644	0.0126443	0	0.0170504	0	0.00718434	0.00515202	0	0	0	0.000595295	0.0517055	0.00389481	0.0616227	0	0	0.00952521	0.0026048	0
TCGA-AR-A0TZ-01	0.0652366	0.0690588	0.059906	0.113154	0	0.298971	0.0313312	0	0	0.0534621	0	0.128627	0	0.0467434	0.00453373	0	0	0.0238	0.0498437	0	0.0393439	0.412105	0.0907299	0	0	0.11948	0	0	0.00692267	0	0	0.0118125	0	0.0284203	0	0.010328	0.00100173	0	0	0.00525864	0.011013	0	0.0086931	0.0910553	0.0200469	0	0	0.0263993	0
TCGA-AR-A0U0-01	0.0445436	0.209178	0.163456	0.362276	0	0.762337	0.0152725	0	0.0862656	0.126639	0	0.110223	0.0167892	0.100364	0	0.0236853	0.00435408	0.0190127	0	0.0556933	0.197668	0.229256	0.00833248	0	0.00644424	0	0	0	0.00997753	0	0.0563574	0.0827336	0	0.0720087	0.0109684	0.065568	0	0.0154736	0.00284452	0.012421	0	0.0363844	0.129137	0.149773	0.00544361	0	0.00421002	0	0
TCGA-AR-A0U2-01	0.144849	0.0828445	0.286551	0.0938326	0.166916	0.510321	0.0564044	0	0.0572311	0.140903	0	0.146777	0.0289839	0.0148579	0.0110279	0	0.030408	0	0.0208773	0.0794076	0.0793684	0.307356	0.00494496	0	0.0214523	0	0	0	0.0274641	0	0.0278666	0.0686079	0	0.0714679	0.0141127	0.00723452	0.00536964	0	0.0148061	0	0.0101655	0.0386647	0.0386456	0.149656	0.00240778	0	0.0104454	0	0
TCGA-AR-A0U3-01	0.125451	0.0935212	0.0586885	0.0544156	0	0.29049	0.0314218	0	0.0099628	0.0508645	0	0.0931288	0	0.0942436	0.0505971	0	0.000681931	0.00525795	0.00998042	0.193562	0.0933776	0.306725	0.0105209	0	0.049676	0	0	0	0.0100372	0	0.00318245	0.0162478	0	0.0297485	0	0.0301046	0.0161624	0	0.000217832	0.00167957	0.00318808	0.0618303	0.0298279	0.0979781	0.00336071	0	0.0158682	0	0
TCGA-AR-A0U4-01	0	0.0871205	0	0.977749	0	1.17165	0	0.0474701	0	0.034647	0	0.0629828	0.00182485	0.0388375	0.0212366	0	0.0517135	0	0.0358782	0.401943	0.118996	0.138499	0.0234555	0	0	0.0132401	0	0.00927595	0	0.032594	0	0.0237893	0	0.0432453	0.00125298	0.0266667	0.0145815	0	0.0355075	0	0.0246347	0.275982	0.0817049	0.0950965	0.016105	0	0	0.00909093	0
TCGA-AR-A1AH-01	0	0.0440872	0.0395747	0.100578	0.110027	0.169527	0.0371331	0	0.142296	0.0222592	0	0.0219536	0	0.0479527	0.0114446	0.00291875	0	0	0.0319183	0.193526	0.0181723	0.335884	0	0.0332048	0	0.0960351	0	0.00530114	0.0053317	0	0.0204313	0.00319606	0	0.00315218	0	0.00688522	0.00164326	0.000419084	0	0	0.00458294	0.0277872	0.00260924	0.0482274	0	0.00476766	0	0.0137891	0
TCGA-AR-A1AI-01	0.149816	0.211507	0.296233	0.351653	0	0.942543	0.0182793	0	0.132826	0.145032	0	0.11767	0.0273799	0.079343	0.00449669	0	0	0.0381159	0.027492	0.0605781	0.0924102	0.210122	0.00645869	0.0380386	0.00175749	0	0	0	0.0139849	0	0.10162	0.110959	0	0.0900252	0.0209474	0.0607025	0.00344026	0	0	0.0291611	0.0210331	0.0463462	0.0706998	0.160757	0.00494132	0.029102	0.00134459	0	0
TCGA-AR-A1AJ-01	0	0.586849	0.317459	0.559048	0.206634	1.63809	0.0313592	0.00177983	0.0177057	0.0593795	0	0.171011	0.0211374	0.0950747	0.00573393	0.052738	0	0	0.00169814	0.006032	0.173554	0.328803	0.0251614	0	0	0.00727079	0	0.00156048	0.0451384	0.00256188	0.0254857	0.0854708	0	0.246154	0.0304251	0.136851	0.00825343	0.0759111	0	0	0.0024443	0.00868247	0.249814	0.473279	0.0362174	0	0	0.0104656	0
TCGA-AR-A1AK-01	0.0615469	0.254945	0.334224	0.289297	0.192369	0.921116	0.0160743	0	0.0615926	0.14073	0	0.0858784	0	0.0708406	0.0111242	0.0158325	0	0.0170356	0.0024612	0	0.152467	0.376422	0.0164104	0	0.0331317	0	0	0	0.0134009	0	0.0513489	0.117324	0	0.0715956	0	0.0590587	0.00927405	0.0131993	0	0.0142024	0.00205186	0	0.127109	0.313817	0.0136811	0	0.0276214	0	0
TCGA-AR-A1AL-01	0.0726024	0.220915	0.260257	0.199989	0.0884464	0.622376	0.0857664	0	0.0572249	0.0722937	0	0.190626	0.0107108	0.00286812	0	0.0219797	0	0	0.0187713	0	0.0166848	0.25793	0.147661	0	0.110665	0.00681745	0	0	0.0473611	0	0.0316002	0.0399214	0	0.105266	0.00591462	0.0015838	0	0.0121374	0	0	0.0103657	0	0.00921351	0.142432	0.0815402	0	0.0611105	0.00376467	0
TCGA-AR-A1AM-01	0.0954887	0.194923	0.139447	0.109509	0.114693	0.491968	0.0397045	0	0.109969	0.132714	0	0.151829	0	0.0270866	0.0179511	0	0	0.0142003	0.0139492	0.0407919	0.0474253	0.302388	0.00234073	0	0.0996503	0	0	0	0.0202822	0	0.0561751	0.067794	0	0.0775586	0	0.0138366	0.00916991	0	0	0.00725394	0.00712566	0.0208377	0.0242262	0.154469	0.00119571	0	0.0509042	0	0
TCGA-AR-A1AN-01	0.0234571	0.146248	0.0315813	0.0757019	0.0184612	0.375806	0.012695	0.00480729	0	0.0425013	0	0	0	0.0474551	0.0279553	0.0264758	0	0.010587	0	0.440749	0.0586503	0.270253	0.00594215	0	0.0394058	0.0125231	0	0	0.00386027	0.0014618	0	0.0129238	0	0	0	0.0144301	0.00850064	0.00805073	0	0.00321928	0	0.134023	0.0178343	0.0821784	0.00180689	0	0.0119825	0.00380802	0
TCGA-AR-A1AO-01	0	0.267849	0.495724	0.467737	0.616381	1.68056	0.00378347	0.00397777	0	0.0522413	0	0.106272	0	0.0123565	0.00123812	0	0	0	0	0.521972	0.0449175	0.220428	0.00222134	0	0.0305926	0	0	0	0.00393801	0.00414024	0	0.0543751	0	0.110612	0	0.0128612	0.00128869	0	0	0	0	0.543292	0.0467522	0.229432	0.00231207	0	0.0318422	0	0
TCGA-AR-A1AP-01	0.183198	0.151735	0.141845	0.110993	0.0703775	0.571895	0.0581953	0	0.00701318	0.0438549	0	0.108599	0	0.0683113	0.0370953	0	0	0.0115949	0.0382818	0.0181407	0.144617	0.416801	0.0220508	0	0.0244443	0	0	0.00100017	0.0239687	0	0.0028885	0.0180624	0	0.0447284	0	0.0281351	0.0152783	0	0	0.00477555	0.015767	0.00747155	0.059563	0.171666	0.00908197	0	0.0100678	0	0
TCGA-AR-A1AQ-01	0.0702174	0.200432	0.210858	0.264991	0.0122306	0.754338	0.0170271	1.79e-05	0.124125	0.104713	0	0.13007	0.0277765	0.0913443	0	0.0127319	0	0.0178544	0.000735385	0.0626439	0.114149	0.23723	0.0474018	0	0.0121793	0	0	0	0.0129623	1.36e-05	0.0944934	0.0797153	0	0.0990189	0.0211456	0.069538	0	0.00969249	0	0.0135921	0.000559829	0.0476892	0.0868984	0.180597	0.0360858	0	0.00927175	0	0
TCGA-AR-A1AR-01	0.0236816	0.215286	0.355308	0.311579	0.400797	1.26347	0	0.041179	0	0	0	0.18448	0.013331	0.0182862	0.00347994	0.056393	0.0286344	0	0.00383635	0.21857	0.0869377	0.336382	0	0	0.00849092	0	0	0	0	0.0338332	0	0	0	0.151571	0.010953	0.0150242	0.00285917	0.0463332	0.0235264	0	0.003152	0.17958	0.0714292	0.276376	0	0	0.00697625	0	0
TCGA-AR-A1AS-01	0.0320287	0.0436353	0.0342637	0.0438565	0.0142825	0.267924	0.000784022	0.0076143	0.00693385	0	0.047292	0	0	0.0377619	0.0255723	0	0.0376529	0	0	0.399077	0	0.383629	0	0	0	0.0536192	0	6.35e-05	8.14e-05	0.00079059	0.000719939	0	0.00491032	0	0	0.00392081	0.00265516	0	0.00390948	0	0	0.041436	0	0.0398321	0	0	0	0.00556726	0
TCGA-AR-A1AT-01	0.108974	0.161033	0.290059	0.166163	0.0967985	0.53648	0.0276348	0	0.00152469	0.165506	0	0.168268	9.4e-05	0.0682889	0.00433105	0.0561776	0	0.00967641	0	0.0830499	0.119796	0.282225	0.00332959	0	0.0100975	0	0	0	0.0143591	0	0.000792235	0.0859975	0	0.0874326	4.88e-05	0.0354831	0.00225042	0.02919	0	0.00502789	0	0.0431529	0.0622465	0.146645	0.00173006	0	0.00524669	0	0
TCGA-AR-A1AU-01	0.0335765	0.0983512	0.111636	0.074303	0.0193437	0.388735	0.0861954	0	0.0841619	0.0861267	0	0.13045	0	0.0139121	0	0	0	0.045327	0.0186098	0.0303655	0.0314959	0.36928	0	0	0.0568652	0.043492	0	0.00371828	0.0270308	0	0.0263931	0.0270093	0	0.0409091	0	0.00436282	0	0	0	0.0142145	0.00583601	0.0095226	0.00987709	0.115806	0	0	0.0178329	0.0136391	0
TCGA-AR-A1AV-01	0.0895831	0.128194	0.0416617	0.0713471	0.0383429	0.402797	0.0479638	0	0.0228164	0.0177017	0	0.0185802	0	0.0499139	0	0	0	0.00301825	0	0.228323	0.0377579	0.503961	0.00607954	0	0.0636221	0	0	0.000261456	0.0100221	0	0.00476751	0.00369877	0	0.00388234	0	0.0104296	0	0	0	0.000630666	0	0.0477083	0.00788953	0.105303	0.00127033	0	0.0132939	0	0
TCGA-AR-A1AW-01	0.747292	0.776962	0.766378	0.604183	0.0621974	1.88568	0.0584918	0.0485868	0.0502226	0.115447	0	0.13115	0.0399839	0.0329961	0.0224225	0.0446748	0	0	0	0.152086	0.0973955	0.206543	0	0	0	0	0	0	0.0894617	0.0743123	0.0768142	0.176574	0	0.20059	0.0611544	0.0504667	0.0342946	0.068329	0	0	0	0.232611	0.148964	0.315902	0	0	0	0	0
TCGA-AR-A1AX-01	0.382808	0.631443	0.347263	0.313843	0.0464337	0.94547	0.0802836	0.0141493	0	0.128399	0	0.190337	0.0214453	0.0576806	0.0590675	0	0	0.0232999	0.0285735	0.020067	0.101628	0.112258	0.00628679	0	0.156524	0	0	0	0.094545	0.0166628	0	0.151208	0	0.224148	0.0252548	0.0679268	0.0695601	0	0	0.0274389	0.0336492	0.0236317	0.119681	0.1322	0.00740356	0	0.184329	0	0
TCGA-AR-A1AY-01	0.042503	0.197383	0	0.151339	0.0410484	0.469649	0.000104796	0.0021122	0	0.0395386	0	0.0564725	0	0.0333604	0.0148979	0	0	0.0658573	0	0.556368	0.0474407	0.141045	0	0	0.0412167	0	0	0.00158621	2.7e-05	0.000544665	0	0.0101957	0	0.0145623	0	0.0086025	0.00384168	0	0	0.0169824	0	0.143468	0.0122333	0.0363706	0	0	0.0106284	0	0
TCGA-AR-A24H-01	0.0218593	0.128061	0.134857	0.130225	0.0894272	0.383867	0.0327628	0	0.0250682	0.138957	0	0.0281338	0.00718352	0.139815	0.0216277	0.0269255	0	0.0011213	0.00410008	0.0518913	0.131329	0.372723	0.0124007	0	0.00596047	0	0	0	0.0140667	0	0.010763	0.0596613	0	0.0120792	0.00308424	0.0600295	0.00928585	0.0115605	0	0.000481427	0.00176037	0.0222795	0.0563861	0.160028	0.00532423	0	0.00255913	0	0
TCGA-AR-A24K-01	0.067255	0.045894	0	0	0	0.0522845	0.0941414	0	0.0961764	0.0575279	0	0.0948861	0	0.0574997	0	0	0	0.0153349	0.0525805	0	0.03058	0.4056	0.0127061	0.0229033	0	0.0600642	0	0	0.0101378	0	0.0103569	0.00619498	0	0.010218	0	0.00619194	0	0	0	0.00165136	0.00566221	0	0.00329306	0.0436776	0.00136828	0.00246637	0	0.0064681	0
TCGA-AR-A24L-01	0.0194773	0.0886387	0.128486	0.144725	0.223104	0.287021	0.0955829	0	0.112055	0.0560841	0	0.0783896	0	0.0167047	0.00463528	0.00485823	0	0.00736511	0.00689753	0.110491	0.0413237	0.391546	0.00776298	0	0.06447	0	0	0.00183454	0.0273415	0	0.0320533	0.0160429	0	0.0224234	0	0.00477838	0.00132592	0.0013897	0	0.00210679	0.00197304	0.031606	0.0118207	0.112002	0.0022206	0	0.0184417	0	0
TCGA-AR-A24M-01	0.10602	0.0986163	0.15873	0.132479	0.162657	0.385275	0.000908388	0.00244646	0.0371104	0.0485453	0	0.145498	0	0.025288	0.0216816	0	0	0	0.0106436	0.0971922	0.0175074	0.334421	0	0	0.258758	0	0	0	0.000220731	0.000594469	0.00901752	0.0117961	0	0.0353548	0	0.00614477	0.00526845	0	0	0	0.00258632	0.0236169	0.00425415	0.0812617	0	0	0.0628761	0	0
TCGA-AR-A24N-01	0.0574206	0.10265	0.036381	0.071026	0	0.233721	0.0782902	0	0.192177	0.0635822	0	0.137314	0	0.0908917	0	0	0.00244826	0.00746512	0.02872	0	0.0505578	0.318111	0	0.00972142	0.0207216	0	0	0	0.0207128	0	0.0508432	0.0168216	0	0.0363285	0	0.0240467	0	0	0.000647723	0.00197501	0.00759828	0	0.0133758	0.0841608	0	0.00257194	0.00548221	0	0
TCGA-AR-A24O-01	0.106779	0.162076	0.334978	0.234437	0.188199	0.678602	0.0766299	0	0.0311903	0.0861988	0	0.208242	0	0.0293251	0	0.0387626	0	0.0017579	0.0380006	0	0.09018	0.280796	0.00166852	0	0.117248	0	0	0	0.0484681	0	0.0197278	0.0545204	0	0.131712	0	0.018548	0	0.0245172	0	0.00111186	0.0240352	0	0.0570385	0.177602	0.00105533	0	0.0741592	0	0
TCGA-AR-A24P-01	0.0805061	0.151197	0.104673	0.121869	0.0653575	0.402749	0.0773671	0	0.0533513	0.0367501	0	0.158757	0	0.0520978	0	0	0.0118375	0	0.105293	0	0.0528573	0.390837	0.0058322	0	0.0550184	0	0	0	0.0295346	0	0.0203667	0.0140292	0	0.0606051	0	0.0198881	0	0	0.00451893	0	0.0401954	0	0.0201781	0.149201	0.00222642	0	0.0210031	0	0
TCGA-AR-A24Q-01	0.179207	0.112075	0.249083	0.17149	0	0.704517	0.00629819	0	0.10235	0.138864	0	0.156969	0	0.0338913	0.00273251	0.0393847	0	0.0144395	0	0.221269	0.084702	0.154527	0.00779541	0	0.0367784	0	0	0	0.00340969	0	0.0554097	0.0751775	0	0.0849791	0	0.0183479	0.00147932	0.0213219	0	0.00781719	0	0.11979	0.0458557	0.0836573	0.00422025	0	0.0199109	0	0
TCGA-AR-A24R-01	0.0583997	0.12813	0.135083	0.0822162	0	0.437433	0.0587274	0	0.02038	0.0848374	0	0.108557	0.0121771	0.0742924	0.0085262	0.0245942	0	0	0.00683005	0.0586502	0.117554	0.361382	0.0137414	0	0.0497508	0	0	0	0.0266117	0	0.00923497	0.0384432	0	0.0491914	0.00551794	0.0336649	0.00386356	0.0111446	0	0	0.00309497	0.0265767	0.0532684	0.163756	0.00622679	0	0.0225441	0	0
TCGA-AR-A24S-01	0.00556582	0.246761	0.163708	0.27643	0.374905	0.980274	0.0169417	0	0	0.0197572	0	0.135912	0	0.0253482	0.0176586	0	0.00151247	0	0.0077455	0.143072	0.0773678	0.366353	0.12256	0	0.0560093	0	0	0.00976215	0.0100752	0	0	0.0117495	0	0.0808262	0	0.0150745	0.0105015	0	0.000899461	0	0.00460622	0.0850842	0.0460103	0.217869	0.0728859	0	0.0333085	0	0
TCGA-AR-A24T-01	0.0345561	0.125518	0.197714	0.183723	0.346283	0.43546	0.0152876	0	0.057192	0.0513452	0	0.0861388	0	0.012464	0	0.011488	0	0.00669976	0.0450835	0	0.0452515	0.433573	0	0	0.235476	0	0	0	0.0062171	0	0.0232586	0.0208808	0	0.0350305	0	0.00506882	0	0.00467187	0	0.00272463	0.0183343	0	0.0184027	0.176324	0	0	0.0957625	0	0
TCGA-AR-A24U-01	0.0944297	0.284757	0.306616	0.312335	0.171102	0.888851	0.0309437	0.0111156	0.0557771	0.0480865	0	0.238532	0.0354603	0.0325383	0.00662751	0	0.0216465	0	0.00555688	0.105761	0.0698514	0.27134	0.0360372	0	0.01898	0	0	0.0117464	0.0260806	0.00936871	0.0470113	0.0405293	0	0.201045	0.0298874	0.0274246	0.00558594	0	0.0182445	0	0.00468357	0.0891397	0.0588737	0.228696	0.0303737	0	0.0159971	0	0
TCGA-AR-A24V-01	0	0.0459467	0.12318	0.228107	0.260075	0.571616	0.0146006	0	0.0128899	0.0332175	0	0.099111	0	0.0216226	0.00556726	0	0.0118219	0	0	0.126229	0.0282715	0.524122	0	0	0.107801	0	0	0.0147454	0.0053055	0	0.0046839	0.0120705	0	0.0360146	0	0.00785716	0.00202301	0	0.00429579	0	0	0.0458687	0.0102732	0.190454	0	0	0.0391722	0	0
TCGA-AR-A24W-01	0.00470563	0.0906802	0.175621	0.140828	0.00634055	0.399513	0.0706191	0	0.148569	0.0604007	0	0.138284	0	0.0121219	0	0	0	0.00738955	0	0	0	0.278662	0	0.0265746	0.197906	0.0553386	0	0.00413364	0.0219476	0	0.0461736	0.0187719	0	0.0429772	0	0.00376736	0	0	0	0.00229659	0	0	0	0.086605	0	0.00825909	0.0615071	0.0171986	0
TCGA-AR-A24X-01	0.0683867	0.135585	0.133898	0.108837	0	0.295978	0.103613	0	0.0548477	0.100495	0	0.177504	0	0.0921225	0	0.0378156	0	0.0631944	0.0110463	0	0.0663815	0.236397	0	0	0	0.053352	0	0.003231	0.0353872	0	0.0187323	0.0343225	0	0.0606234	0	0.0314629	0	0.0129153	0	0.021583	0.00377269	0	0.0226715	0.0807377	0	0	0	0.0182215	0
TCGA-AR-A24Z-01	0.0205235	0.0498131	0.0657561	0.13559	0.120254	0.285375	0.0533586	0	0.00855948	0.0277675	0	0.0600787	0	0.0445666	0.00127152	0	0.0101781	0	0	0.285893	0.0234901	0.482072	0	0	0.00276413	0	0	0	0.0145433	0	0.00233295	0.00756825	0	0.0163749	0	0.012147	0.000346562	0	0.00277411	0	0	0.0779223	0.00640241	0.131393	0	0	0.000753384	0	0
TCGA-AR-A250-01	0.0727011	0.126696	0.0884277	0.166255	0.132833	0.610555	0.00772717	0	0.0332251	0	0	0.16624	0	0.0373467	0.0376853	0	0	0.0275604	0	0.184164	0.0951916	0.31198	0.00440851	0	0.0944715	0	0	0	0.00356674	0	0.0153362	0	0	0.0767336	0	0.0172386	0.0173949	0	0	0.0127215	0	0.0850072	0.0439389	0.144005	0.0020349	0	0.0436066	0	0
TCGA-AR-A251-01	0.101338	0.150221	0.225507	0.230658	0.164825	0.597946	0.0946178	0	0.0686515	0.0501339	0	0.160036	0.00148966	0.0295233	0	0.0154558	0	0	0.0102781	0.074601	0.134567	0.320389	0	0.018348	0	0.0215298	0	0.000378929	0.0484089	0	0.0351239	0.0256498	0	0.0818787	0.000762147	0.0151049	0	0.0079076	0	0	0.00525852	0.0381678	0.0688479	0.163919	0	0.00938732	0	0.0110152	0
TCGA-AR-A252-01	0.23755	0.402759	0.966828	0.386592	0.15613	1.38334	0.0345222	0	0.0502702	0.163185	0	0.1952	0.0259414	0.0204439	0	0.14172	0	0	0.00990788	0	0.0897276	0.221423	0.0164572	0	0.0312015	0	0	0	0.0405599	0	0.0590623	0.191725	0	0.22934	0.0304784	0.0240194	0	0.166506	0	0	0.0116407	0	0.105421	0.260148	0.0193355	0	0.0366585	0	0
TCGA-AR-A254-01	0	0.149707	0.131471	0.208977	0.218218	0.624809	0.00705015	0	0	0.0843757	0	0.174823	0.00677308	0.0485316	0	0	0.0128096	0	0.00513107	0.0235803	0.116965	0.509845	0.00612188	0	0	0.000730629	0	0.0032626	0.0042075	0	0	0.0503551	0	0.104334	0.00404215	0.0289635	0	0	0.00764475	0	0.00306221	0.0140726	0.0698041	0.304274	0.00365352	0	0	0.000436037	0
TCGA-AR-A255-01	0.0594203	0.200532	0.192183	0.180245	0.125406	0.601425	0.0230976	0	0	0.0742519	0	0.0439161	0.00321306	0.0407991	0.0199182	0.0433388	0	0	0.00465249	0.0214699	0.184365	0.382259	0.0281164	0	0.130602	0	0	0	0.0142	0	0	0.0456489	0	0.0269989	0.00197534	0.0250826	0.0122454	0.026644	0	0	0.00286027	0.0131993	0.113345	0.235007	0.0172855	0	0.080292	0	0
TCGA-AR-A256-01	0.0848345	0.107332	0.104264	0.236755	0	0.630448	0.0308982	0	0.00118326	0.00858549	0	0.0965319	0	0.0854721	0.0140858	0	0.0179971	0	0.000238545	0.250852	0.0480441	0.287873	0.0406911	0.0665079	0	0.0510389	0	0	0.0103628	0	0.000396846	0.00287944	0	0.0323753	0	0.028666	0.00472417	0	0.00603595	0	8e-05	0.0841321	0.0161132	0.0965483	0.0136472	0.0223057	0	0.0171177	0
TCGA-AR-A2LE-01	0.0494295	0.0285261	0.143201	0.00814846	0	0.311334	0.0925835	0	0.0758572	0.0681673	0	0.188321	0	0.00502486	0	0.0153536	0	0.00891465	0.00346753	0	0.107564	0.260544	0.100586	0	0.0736175	0	0	0	0.0187383	0	0.015353	0.0137966	0	0.0381149	0	0.001017	0	0.00310747	0	0.00180427	0.000701806	0	0.0217702	0.0527324	0.020358	0	0.0148997	0	0
TCGA-AR-A2LH-01	0.336589	0.363732	0.334858	0.243109	0.0428296	1.05194	0.0972999	0	0	0.150346	0	0.146747	0.0145434	0.020396	0.0467801	0	0	0.066284	0.0662966	0	0.0750721	0.224105	0.00565373	0	0.0864766	0	0	0	0.0875547	0	0	0.135288	0	0.13205	0.0130868	0.0183532	0.0420948	0	0	0.0596452	0.0596566	0	0.0675532	0.201659	0.00508748	0	0.0778154	0	0
TCGA-AR-A2LJ-01	0.0538957	0.193272	0.0446666	0.0619137	0.157536	0.712329	0	0.0109073	0	0.0721177	0	0.087779	0	0.0540216	0.0266838	0	0	0.0160823	0.0372986	0.288393	0.0486926	0.308618	0	0	0.0494054	0	0	0	0	0.00403545	0	0.0266818	0	0.032476	0	0.0199866	0.00987235	0	0	0.00595004	0.0137996	0.106698	0.0180151	0.114181	0	0	0.0182788	0	0
TCGA-AR-A2LK-01	0.0383683	0.10752	0.0218718	0.0795022	0.0970484	0.389827	0.00146326	0.000753142	0	0.0732586	0	0.0718165	0	0.0298678	0.0290554	0	0	0.0467863	0.0374965	0.0278298	0.0271836	0.485078	0.00916218	0	0.160249	0	0	0	0.000483721	0.000248972	0	0.0242177	0	0.023741	0	0.00987366	0.00960508	0	0	0.0154666	0.0123955	0.00919992	0.0089863	0.160356	0.00302882	0	0.0529749	0	0
TCGA-AR-A2LL-01	0.0228265	0.124182	0.0372893	0.0559724	0.17186	0.489868	0.0217594	0.00323006	0	0.0605027	0	0	0	0.0350415	0.0420004	0	0.00493722	0	0.0160031	0.0870176	0.01823	0.525178	0.0335555	0	0.152545	0	0	0	0.0068839	0.00102188	0	0.019141	0	0	0	0.0110859	0.0132875	0	0.00156197	0	0.00506282	0.0275293	0.00576734	0.166148	0.0106158	0	0.0482598	0	0
TCGA-AR-A2LM-01	0.144862	0.177351	0.277777	0.162492	0.159871	0.607203	0.0548642	0	0.0356287	0.0900748	0	0.18163	0	0.0552209	0	0.00318971	0	0.0257564	0.0240577	0	0.0650832	0.235379	0.021343	0	0.207773	0	0	0	0.0276916	0	0.0179829	0.0454634	0	0.0916739	0	0.0278716	0	0.00160994	0	0.013	0.0121426	0	0.0328494	0.118803	0.0107724	0	0.104869	0	0
TCGA-AR-A2LN-01	0.0702396	0.228423	0.271378	0.253465	0.105336	0.647638	0.0626264	0	0.0598696	0.083101	0	0.107764	0	0.0428139	0	0	0	0.0548746	0.0259469	0	0.0323584	0.334935	0	0	0.168614	0.0239026	0	0.0031935	0.0407995	0	0.0390036	0.0541383	0	0.0702053	0	0.0278922	0	0	0	0.0357494	0.0169038	0	0.0210807	0.218202	0	0	0.109848	0.015572	0
TCGA-AR-A2LO-01	0.0920599	0.320055	0.237317	0.207428	0.0264474	0.651222	0.0375765	0.0114276	0.0425891	0.176721	0	0.182338	0	0.0746165	0.0706318	0	0	0.0831062	0.0261924	0.00190923	0.102844	0.150169	0.0111744	0	0.0287047	0	0	0	0.0292152	0.00888485	0.0331125	0.137398	0	0.141765	0	0.0580133	0.0549154	0	0	0.064614	0.0203643	0.0014844	0.07996	0.116754	0.00868793	0	0.0223175	0	0
TCGA-AR-A2LQ-01	0.0653625	0.181164	0.209161	0.162822	0.29002	0.504938	0.0258295	0	0.134246	0.0270368	0	0.0795696	0	0.00152048	0	0.0122164	0	0.01135	0	0.136994	0.0325319	0.477479	0	0	0.0612253	0	0	0	0.0120225	0	0.0624856	0.0125844	0	0.0370361	0	0.000707714	0	0.00568618	0	0.00528291	0	0.0637645	0.0151421	0.222245	0	0	0.0284976	0	0
TCGA-AR-A2LR-01	0.0206682	0.0291113	0.261786	0.0751295	0.183152	0.418645	0.0609138	0	0.0225557	0.0464991	0	0.105772	0	0.0852032	0	0	0	0.0283893	0.052185	0	0.0534903	0.480568	0	0	0.0558948	0	0	0.0085289	0.025324	0	0.00937719	0.0193313	0	0.0439733	0	0.035422	0	0	0	0.0118024	0.0216952	0	0.0222378	0.199789	0	0	0.0232375	0	0
TCGA-AR-A5QM-01	0.0434602	0.167881	0.0540002	0.137744	0	0.605838	0.0257126	0	0.0405504	0.0553141	0	0	0	0.0763341	0.0246289	0.0389193	0.000103207	0	0	0.316162	0.0447054	0.197178	0	0	0.146392	0.0340005	0	0	0.0138222	0	0.0217985	0.029735	0	0	0	0.0410347	0.0132397	0.0209217	5.55e-05	0	0	0.169958	0.0240321	0.105996	0	0	0.0786955	0.0182775	0
TCGA-AR-A5QN-01	0.09906	0.130949	0.102394	0.132332	0.0608899	0.411763	0.0686739	0	0.0721642	0.107528	0	0.217801	0	0.0244414	0	0	0	0.00447626	0.00813469	0	0.0815157	0.312525	0	0	0.0683282	0.0344106	0	0	0.0298296	0	0.0313457	0.0467067	0	0.0946055	0	0.0106165	0	0	0	0.00194433	0.00353343	0	0.0354077	0.13575	0	0	0.0296795	0.0149468	0
TCGA-AR-A5QP-01	0.0763414	0.108114	0.0822973	0.07161	0.0827202	0.293798	0	0.00706132	0.228764	0.124707	0	0.0756717	0	0.0588864	0	0	0	0.0511245	0.0194795	0.0393004	0.0461351	0.311569	0.000599562	0	0.0284587	0.00824316	0	0	0	0.00310208	0.100498	0.0547846	0	0.0332431	0	0.0258692	0	0	0	0.0224593	0.00855747	0.0172649	0.0202675	0.136874	0.000263392	0	0.0125021	0.00362127	0
TCGA-AR-A5QQ-01	0	0.1321	0.259484	0.340895	0	0.844713	0.0398401	0	0.0575757	0.141347	0	0.073838	0.00645633	0.0626678	0.022917	0.0281544	0	0.0206925	0	0.108929	0.112908	0.265517	0.0185431	0	0	0.0349421	0	0.005672	0.0324234	0	0.0468573	0.115033	0	0.0600921	0.0052544	0.0510014	0.0186507	0.0229131	0	0.0168404	0	0.0886502	0.0918887	0.216088	0.015091	0	0	0.0284372	0
TCGA-B6-A0I1-01	0.0294332	0.153064	0	0	0	0.186776	0.103572	0	0.0894247	0.019863	0	0	0	0.0523466	0	0	0.013844	0.000702937	0	0.521133	0.0412626	0.140286	0	0.00491224	0.0126529	0	0	0	0.0108836	0	0.00939701	0.00208727	0	0	0	0.00550074	0	0	0.00145477	7.39e-05	0	0.0547622	0.004336	0.0147417	0	0.000516193	0.00132961	0	0
TCGA-B6-A0I2-01	0.0823032	0.0231348	0.311145	0.165934	0	0.483739	0.0177194	0	0.0512449	0.269823	0	0	0.0289941	0.112376	0.0225216	0	0	0.11153	0.0206308	0.0735936	0.206741	0.0679684	0.0168566	0	0	0	0	0	0.007461	0	0.0215774	0.113613	0	0	0.0122084	0.0473174	0.00948301	0	0	0.0469612	0.00868688	0.0309876	0.087051	0.028619	0.00709771	0	0	0	0
TCGA-B6-A0I5-01	0.0637651	0.0336058	0	0	0	0.0531812	0.0711214	0	0.0407529	0.074886	0	0.122982	0	0.0802788	0.0434455	0.0477245	0	0	0	0.154545	0.0461599	0.311594	0.00260594	0	0.00390302	0	0	0	0.0122105	0	0.0069967	0.0128569	0	0.0211143	0	0.0137827	0.00745898	0.00819363	0	0	0	0.0265332	0.00792501	0.0534964	0.000447403	0	0.000670093	0	0
TCGA-B6-A0I6-01	0.0346651	0.122478	0.0443358	0.0984245	0.014677	0.335684	0	0.00390344	0.0169733	0.0747861	0	0.0897901	0	0.0732748	0.110731	0	0	0.0267797	0.0223172	0.325577	0.0422664	0.155423	0.00837352	0	0.0498043	0	0	0	0	0.000974991	0.00423955	0.0186799	0	0.0224276	0	0.0183024	0.0276581	0	0	0.00668898	0.00557433	0.0813218	0.0105572	0.0388213	0.00209152	0	0.01244	0	0
TCGA-B6-A0I8-01	0.0302101	0.0289832	0.10979	0	0.0187082	0.152563	0	0.00373809	0.0182995	0.0552254	0	0.139135	0	0.0542913	0.0651008	0	0.00767896	0	0.0166681	0.0965497	0.00293706	0.309618	0	0.00281373	0.227935	0	0	9.61e-06	0	0.000459488	0.00224939	0.00678833	0	0.0171026	0	0.00667352	0.00800222	0	0.000943902	0	0.00204885	0.0118679	0.000361025	0.0380584	0	0.000345866	0.0280179	0	0
TCGA-B6-A0I9-01	0.0520193	0.0709875	0.0116144	0.0336669	0	0.244366	0.0259122	0	0.0965988	0.0718856	0	0.115148	0	0.046906	0.0140554	0	0	0.0312849	0.0271685	0.116786	0.121012	0.286545	0	0.0266694	0.0200285	0	0	0	0.00776844	0	0.0289602	0.0215512	0	0.0345214	0	0.0140624	0.0042138	0	0	0.00937918	0.00814508	0.0350123	0.0362792	0.0859059	0	0.00799546	0.00600452	0	0
TCGA-B6-A0IA-01	0.00907489	0	0.00668314	0	0	0	0.031367	0	0.00344687	0	0.00877195	0	0	0.139948	0.0421756	0.056239	0.0371831	0	0	0.423136	0	0.165504	0	0.0660384	0	0.0189833	0.00720716	0	0.00160589	0	0.000176468	0	0.000449095	0	0	0.00716485	0.00215925	0.00287925	0.00190365	0	0	0.0216632	0	0.00847328	0	0.00338095	0	0.000971882	0.000368983
TCGA-B6-A0IB-01	0.0969131	0	0.0540189	0	0	0	0.106006	0	0.023148	0.0831697	0	0.0822932	0	0.0389807	0.0465556	0	0	0.0700108	0.00586811	0.198975	0.0474662	0.232566	0	0	0.0649601	0	0	0	0.0118838	0	0.002595	0.00932369	0	0.00922543	0	0.00436991	0.00521909	0	0	0.00784852	0.000657841	0.022306	0.00532117	0.0260717	0	0	0.00728231	0	0
TCGA-B6-A0IC-01	0.0607211	0.0693039	0.0104372	0.0273404	0	0.125104	0	0.00838978	0.00202341	0	0	0.158555	0	0.0109233	0.0298858	0	0	0.0821811	0.0250594	0.193492	0	0.449782	0	0.000200398	0	0.0395077	0	0	0	0.00081124	0.000195651	0	0	0.0153313	0	0.00105621	0.00288977	0	0	0.00794641	0.00242309	0.0187095	0	0.0434911	0	1.94e-05	0	0.00382015	0
TCGA-B6-A0IE-01	0.110846	0.032011	0.00379682	0	0	0.0903723	0.0175725	0	0.412009	0.112605	0	0.100305	0	0	0.0145628	0	0	0.0228876	0.00623495	0	0.0474871	0.20147	0.00638973	0	0.0584765	0	0	0	0.00260684	0	0.0611204	0.0167047	0	0.0148799	0	0	0.00216035	0	0	0.00339532	0.000924937	0	0.00704458	0.0298875	0.000947899	0	0.00867483	0	0
TCGA-B6-A0IG-01	0.0660042	0.0605749	0.00923945	0.00215864	0	0.10072	0.0791631	0	0.0820202	0.0665837	0	0.121017	0	0.0611873	0.021834	0	0.00857107	0	0	0.263219	0.131593	0.146841	0	0	0.0179704	0	0	0	0.0190881	0	0.019777	0.0160549	0	0.02918	0	0.0147537	0.0052647	0	0.00206669	0	0	0.0634685	0.0317303	0.0354069	0	0	0.00433309	0	0
TCGA-B6-A0IH-01	0.0841497	0.203552	0.381203	0.143281	0.107636	0.542903	0.0326424	0	0.122842	0.197599	0	0.082991	0	0.062791	0	0.0302743	0	0.0275281	0.00716735	0	0.0923941	0.206394	0.0300167	0	0.107361	0	0	0	0.0202982	0	0.0763877	0.122874	0	0.0516069	0	0.0390457	0	0.0188257	0	0.017118	0.00445692	0	0.0574541	0.128343	0.0186655	0	0.0667608	0	0
TCGA-B6-A0IJ-01	0.200521	0.251905	0	0.308536	0	0.921389	0.0253874	0.011254	0.038668	0.101264	0	0.0207236	0	0.0809534	0.02984	0.0120245	0	0.0514197	0	0.268043	0.160401	0.160377	0.0220996	0	0.0175457	0	0	0	0.014608	0.00647559	0.0222497	0.0582673	0	0.0119244	0	0.0465808	0.01717	0.00691891	0	0.029587	0	0.154233	0.092295	0.0922812	0.0127162	0	0.0100959	0	0
TCGA-B6-A0IK-01	0.113961	0.0894735	0.0967299	0.0532884	0.000598355	0.379907	0.0541478	0	0.0642331	0.114312	0	0.185594	0	0.0731988	0.0334373	0.000679921	0	0.0580882	0.0101774	0.0174182	0.0740997	0.263612	0.00839346	0	0.0426082	0	0	0	0.0186037	0	0.0220687	0.0392746	0	0.063765	0	0.0251491	0.0114882	0.000233603	0	0.0199575	0.00349667	0.0059844	0.0254586	0.0905698	0.00288377	0	0.014639	0	0
TCGA-B6-A0IM-01	0.0312577	0.0602963	0.0405081	0.0720023	0.0123943	0.251234	0.0182643	0	0.00134673	0.0528443	0	0.0738306	0	0.0359932	0.00812055	0	0	0.0200579	0	0.347167	0.0581309	0.355973	0	0	0.0222845	0.00598713	0	0	0.00417464	0	0.00030782	0.0120785	0	0.0168753	0	0.00822691	0.0018561	0	0	0.0045846	0	0.0793513	0.0132869	0.0813642	0	0	0.00509353	0.00136847	0
TCGA-B6-A0IN-01	0.112697	0.0885468	0.038888	0.0269014	0.00556391	0.338017	0.0482331	0.0282562	0.0555017	0.0611144	0	0.216866	0	0.0592592	0.0234333	0	0	0.0558863	0.00574969	0.0733324	0.0478027	0.212295	0.0677656	0	0.0302746	0.0142296	0	0	0.0180036	0.010547	0.0207167	0.0228117	0	0.0809478	0	0.0221192	0.00874676	0	0	0.0208603	0.00214614	0.0273722	0.017843	0.0792418	0.0252944	0	0.0113004	0.00531136	0
TCGA-B6-A0IO-01	0.0533108	0.0434344	0.0212569	0.0206039	0	0.100375	0.0502257	0	0.00777786	0.153718	0	0.157496	0	0.0776678	0.0161162	0	0	0.0046928	0.0172916	0.106174	0.153088	0.225393	0.000885368	0	0.0294731	0	0	0	0.0108794	0	0.00168476	0.0332969	0	0.0341153	0	0.0168236	0.00349093	0	0	0.00101651	0.00374555	0.0229985	0.0331604	0.0488224	0.00019178	0	0.00638418	0	0
TCGA-B6-A0IP-01	0.168181	0.130132	0.105846	0.0565688	0	0.26579	0.0713256	0.110328	0.0168405	0.100045	0	0.168199	0	0.0881696	0.0180306	0.00300284	0	0.0528694	0.00198861	0	0.096107	0.191213	0.00361864	0	0.0766818	0	0	0.00158066	0.0272066	0.0420839	0.00642369	0.0381613	0	0.0641581	0	0.0336316	0.00687764	0.00114541	0	0.0201666	0.000758539	0	0.0366593	0.0729367	0.0013803	0	0.0292497	0	0
TCGA-B6-A0IQ-01	0	0.019624	0	0.0989085	0	0.11104	0.00879469	0	0	0.151272	0	0.0111763	0	0.190521	0.0074071	0	0	0.0897553	0	0.204817	0.16934	0.115481	0.0418504	0	0.00958441	0	0	0	0.00268032	0	0	0.0461024	0	0.00340613	0	0.0580643	0.00225743	0	0	0.0273543	0	0.0624211	0.051609	0.0351946	0.0127545	0	0.00292099	0	0
TCGA-B6-A0RE-01	0.0105987	0.120432	0.00332767	0.116435	0	0.438194	0	0.00867882	0.108641	0.0627273	0	0.00770446	0	0.129546	0.00408471	0	0	0	0	0.318545	0.055011	0.276399	0	0.00607688	0	0.0225864	0	0	0	0.00199543	0.0249787	0.0144222	0	0.0017714	0	0.029785	0.000939154	0	0	0	0	0.0732395	0.0126481	0.0635496	0	0.00139719	0	0.00519305	0
TCGA-B6-A0RG-01	0.017202	0.0260987	0.00957933	0.0112022	0	0.13667	0.0748206	0	0.0635131	0.0509991	0	0.0225328	0	0.046988	0.013597	0	0	0.0233496	0	0.204119	0.052219	0.330486	0.0174917	0	0.0998842	0	0	0	0.0113349	0	0.00962188	0.00772607	0	0.0034136	0	0.00711842	0.00205986	0	0	0.00353734	0	0.0309228	0.00791089	0.0500668	0.0026499	0	0.0151319	0	0
TCGA-B6-A0RH-01	0.0843697	0.0388487	0.0140918	0.0213438	0	0.114832	0	0.00475439	0.123914	0.0901069	0	0.0281247	0.00606803	0.0444112	0.0195939	0	0	0.028836	0.00799503	0.169935	0.105579	0.19565	0	0.0816325	0.0933998	0	0	0	0	0.0008993	0.0234386	0.0170439	0	0.00531984	0.00114778	0.00840045	0.00370622	0	0	0.00545438	0.00151227	0.0321434	0.0199704	0.0370076	0	0.0154409	0.0176667	0	0
TCGA-B6-A0RI-01	0.0717711	0.0944515	0.0628901	0.102229	0.0696248	0.454942	0.0441851	0	0.0210614	0.0161156	0	0.0640071	0	0.037663	0.0323005	0	0.00362453	0.00971499	0.0224827	0.148731	0.0330871	0.46385	0.0104656	0	0.0411091	0.0516025	0	0	0.0106166	0	0.00506055	0.00387218	0	0.0153794	0	0.00904951	0.00776103	0	0.000870888	0.00233428	0.00540206	0.0357365	0.00795003	0.111452	0.00251464	0	0.00987753	0.0123988	0
TCGA-B6-A0RL-01	0.300548	0	0.146653	0	0.0137407	0.139624	0	0.00919337	0	0.0913227	0	0	0	0.159597	0.0222151	0	0	0.0446186	0.00294576	0.282122	0	0.304309	0	0.0372496	0.0464269	0	0	0	0	0.000630366	0	0.00626177	0	0	0	0.0109431	0.00152323	0	0	0.00305939	0.000201984	0.0193444	0	0.0208657	0	0.00255411	0.00318338	0	0
TCGA-B6-A0RM-01	0.0381466	0.0460056	0	0	0.016759	0.0488093	0.0590987	0	0.029325	0.0460457	0	0.164182	0	0.0507305	0.00139767	0.00261266	0	0.0270232	0.000753005	0	0.0568994	0.24032	0.0190037	0	0.302609	0	0	0	0.0114112	0	0.00566225	0.00889078	0	0.0317012	0	0.00979535	0.00026987	0.000504469	0	0.0052178	0.000145395	0	0.0109865	0.0464024	0.00366936	0	0.0584297	0	0
TCGA-B6-A0RN-01	0.0612553	0.0616176	0.039573	0.037257	0	0.137079	0.0832835	0	0.138382	0.0809896	0	0.128473	0	0.074177	0	0.0083399	0	0.0491501	0	0	0.0228694	0.32303	0	0	0.0819788	0	0	0.00932719	0.0156622	0	0.0260239	0.0152308	0	0.0241606	0	0.0139496	0	0.00156839	0	0.00924313	0	0	0.00430079	0.0607486	0	0	0.0154169	0	0
TCGA-B6-A0RO-01	0.0942158	0.0374384	0.0622763	0	0	0.1815	0	0.00318811	0.0161736	0.150277	0	0.125895	0	0.0939981	0.0180602	0	0	0.0136251	0.0221049	0.0249325	0.0543873	0.327722	0.0155085	0	0.134128	0	0	0	0	0.000470822	0.00238852	0.022193	0	0.0185922	0	0.0138817	0.00266714	0	0	0.00201217	0.00326446	0.00368205	0.00803195	0.0483982	0.0022903	0	0.0198081	0	0
TCGA-B6-A0RP-01	0.0483671	0.119895	0.153864	0.126387	0.0775666	0.403897	0.0428569	0	0.0225676	0.169203	0	0.170479	0	0.0506927	0	0	0	0.0400158	0.0299254	0	0.0441654	0.392127	0.00158589	0	0.00128732	0.034346	0	0.000747974	0.0163699	0	0.00862009	0.0646303	0	0.0651176	0	0.019363	0	0	0	0.0152847	0.0114305	0	0.0168697	0.14978	0.000605759	0	0.000491715	0.0131191	0
TCGA-B6-A0RQ-01	0.0401078	0.0482666	0.147085	0.0396606	0.00647049	0.235787	0.0994807	0	0.0401004	0.104375	0	0	0	0.0832161	0	0	0	0.0220572	0.016441	0.0280497	0.0134921	0.436591	0	0	0.156197	0	0	0	0.0188081	0	0.0075815	0.0197334	0	0	0	0.0157331	0	0	0	0.0041702	0.00310838	0.00530316	0.00255084	0.082543	0	0	0.029531	0	0
TCGA-B6-A0RS-01	0	0.0682512	0.102119	0.143878	0.0381553	0.415233	0.0263173	0	0.0401197	0.114361	0	0.145647	0	0.0912752	0	0	0	0.0619008	0.0018199	0.024089	0.093298	0.356865	0	0	0	0.0443079	0	0	0.00997924	0	0.015213	0.0433643	0	0.0552277	0	0.0346106	0	0	0	0.0234721	0.000690085	0.0091343	0.0353776	0.135319	0	0	0	0.0168011	0
TCGA-B6-A0RT-01	0.342338	0.95893	1.1755	0.539161	0	1.71208	0.056648	0.022025	0	0.305032	0	0.114815	0.0202332	0.0598542	0.0830394	0	0	0.049061	0.0162995	0.0319169	0.12272	0.0734833	0.00663499	0	0.0382376	0	0	0	0.0855986	0.0332812	0	0.460923	0	0.173492	0.0305735	0.0904434	0.125478	0	0	0.0741342	0.0246296	0.0482284	0.185437	0.111038	0.0100259	0	0.0577794	0	0
TCGA-B6-A0RU-01	0.0619532	0.0795422	0.105134	0.049851	0.0345007	0.264599	0.0355141	0	0.0676046	0.0730461	0	0.0803315	0	0.0751762	0.0218379	0.00917939	0	0.017219	0.00291606	0.188371	0.111339	0.282833	0.0108128	0	0.0238196	0	0	0	0.0117019	0	0.0222758	0.0240688	0	0.0264693	0	0.0247707	0.0071956	0.00302462	0	0.00567368	0.000960844	0.0620684	0.0366862	0.0931939	0.00356282	0	0.00784858	0	0
TCGA-B6-A0RV-01	0.111697	0.137922	0.17379	0.0772858	0.02654	0.374457	0.0440411	0	0.0634642	0.1293	0	0.165602	0	0.0684728	0.0888056	0.0018297	0	0.0143062	0.013907	0.0886217	0.0689027	0.21074	0.00157934	0	0.0404286	0	0	0	0.0180768	0	0.026049	0.0530713	0	0.0679715	0	0.0281048	0.0364505	0.000751005	0	0.00587203	0.00570817	0.036375	0.0282813	0.0864987	0.000648243	0	0.016594	0	0
TCGA-B6-A0WS-01	0.121879	0.257746	0.276227	0.174377	0	0.679468	0.0348408	0	0	0.152755	0	0.0834548	0	0.0813176	0.0798363	0.0526368	0	0.0268863	0.00761519	0.143778	0.115378	0.16973	0	0	0.0517703	0	0	0	0.0244472	0	0	0.107186	0	0.0585587	0	0.0570591	0.0560197	0.0369343	0	0.0188657	0.00534344	0.100887	0.0809589	0.119097	0	0	0.0363263	0	0
TCGA-B6-A0WT-01	0.141882	0.104784	0.110044	0.0951355	0.0504628	0.351671	0.069389	0	0.16119	0.053153	0	0.0999174	0	0.0242248	0.0336094	0	0	0.000146426	0	0.0343759	0.0387994	0.346001	0	0.0258555	0.113338	0	0	0	0.0198788	0	0.0461783	0.0152275	0	0.0286247	0	0.00694	0.00962855	0	0	4.19e-05	0	0.00984814	0.0111154	0.0991236	0	0.00740717	0.0324695	0	0
TCGA-B6-A0WV-01	0.0480049	0.0332605	0.0541287	0	0	0.124138	0.0205665	0	0.231859	0.0553925	0	0	0	0.0272825	0.0434303	0.040927	0	0	0	0.129138	0.0727065	0.340072	0	0	0.0386254	0	0	0	0.00233774	0	0.0263547	0.00629631	0	0	0	0.00310113	0.0049366	0.00465206	0	0	0	0.0146788	0.00826435	0.0386551	0	0	0.00439044	0	0
TCGA-B6-A0WW-01	0.0125585	0.0387993	0	0.0369212	0	0.149495	0.0021022	0	0.0265033	0.0517459	0	0.126987	0	0.0529073	0.0223034	0	0.00931379	0	0.0138102	0.0945112	0.208788	0.269677	0.0163263	0	0.105024	0	0	0	0.000435918	0	0.00549579	0.0107302	0	0.0263325	0	0.010971	0.0046249	0	0.00193134	0	0.00286372	0.0195981	0.0432949	0.0559211	0.00338547	0	0.0217781	0	0
TCGA-B6-A0WX-01	0.126783	0.249926	0.109591	0.113077	0.089614	0.478864	0.0902304	0	0.0353351	0.154196	0	0.107556	0	0.145825	0.0739781	0	0	0.0232933	0.0115119	0.069551	0.126214	0.101475	0.00703461	0	0.0538	0	0	0	0.0411272	0	0.0161058	0.0702828	0	0.0490241	0	0.0664672	0.0337194	0	0	0.0106171	0.00524714	0.0317014	0.0575285	0.0462527	0.00320639	0	0.0245221	0	0
TCGA-B6-A0WY-01	0.0617583	0.144128	0.105175	0.0977956	0.0459591	0.428789	0.0553038	0	0.0506819	0.0983473	0	0.122881	0	0.0335813	0.0298668	0	0	0.00527176	0.00337587	0.0590824	0.144056	0.33103	0.00822865	0	0.0582934	0	0	0	0.0222617	0	0.0204012	0.0395881	0	0.0494638	0	0.0135176	0.0120224	0	0	0.00212206	0.0013589	0.0237827	0.0579873	0.133251	0.00331231	0	0.0234651	0	0
TCGA-B6-A0WZ-01	0.0762701	0.0405478	0.0835883	0	0	0.0944036	0.0466631	0	0.0799462	0.0684928	0	0.0665564	0	0.0272855	0.000913036	0	0.00718861	0.0173787	0	0.249193	0.0196083	0.255036	0	0.0112839	0.150454	0	0	0	0.0058928	0	0.0100959	0.00864954	0	0.008405	0	0.00344572	0.000115302	0	0.000907806	0.00219465	0	0.0314691	0.00247621	0.032207	0	0.00142497	0.0189999	0	0
TCGA-B6-A0X0-01	0.0594954	0.0396208	0.0255029	0	0	0.0566735	0.0650192	0	0.0140206	0.152496	0	0.148196	0	0.115586	0.0230978	0	0	0.0494994	0.00499226	0.00646298	0.0929769	0.314908	0.0127364	0	9.04e-06	0	0	0	0.00866368	0	0.00186822	0.0203198	0	0.0197468	0	0.0154016	0.00307774	0	0	0.0065957	0.000665209	0.000861179	0.012389	0.0419608	0.0016971	0	1.2e-06	0	0
TCGA-B6-A0X1-01	0.104158	0.136978	0.146691	0.311821	0	0.73532	0.0612527	0	0.0460754	0.196088	0	0.00136875	0.0968431	0.0791745	0.00337301	0	0	0.102736	0.030356	0.0201019	0.118833	0.213393	0	0.0304044	0	0	0	0	0.0343948	0	0.0258724	0.110108	0	0.000768586	0.0543796	0.0444583	0.00189402	0	0	0.0576887	0.0170456	0.0112877	0.0667276	0.119825	0	0.0170727	0	0	0
TCGA-B6-A0X4-01	0.0244337	0	0.0341956	0	0	0.0222661	0.063833	0	0.265289	0.00246378	0	0.0431149	0	0.0501874	0	0	0.00113397	0.0319051	0.0344518	0	0.0137909	0.399483	0.0101205	0.0275836	0.0117058	0.0313191	0	0.0136183	0.00568313	0	0.023619	0.000219353	0	0.00383857	0	0.00446825	0	0	0.000100959	0.00284055	0.00306729	0	0.00122782	0.0355664	0.000901037	0.0024558	0.00104219	0.00278838	0
TCGA-B6-A0X5-01	0.159957	0.0758436	0.0579274	0	0	0.287409	0.0174965	0	0.00963054	0.0636348	0	0.100442	0	0.0960457	0.0306426	0	0	0.00368771	0.0293603	0.0315734	9.3e-05	0.332115	0.00403851	0	0.28124	0	0	0	0.00190819	0	0.00105032	0.00694011	0	0.0109544	0	0.0104749	0.00334193	0	0	0.000402188	0.00320208	0.00344344	1.01e-05	0.0362211	0.000440447	0	0.0306724	0	0
TCGA-B6-A0X7-01	0.0611561	0.103159	0.0803903	0.0212325	0.0177919	0.210299	0.0573021	0	0.137963	0.0725788	0	0.0415284	0	0.0447074	0	0	0	0.0306781	0.0144788	0	0.102547	0.282864	0.00480489	0	0.210547	0	0	0	0.0142973	0	0.0344227	0.0181089	0	0.0103616	0	0.0111548	0	0	0	0.00765438	0.00361256	0	0.0255861	0.0705765	0.00119885	0	0.0525329	0	0
TCGA-B6-A1KC-01	0	0	0.0323829	0.00112649	0.0544949	0.0800997	0.00319532	0.00268738	0.00580127	0.0503726	0	0	0	0.0349668	0.0246185	0	0	0	0.0107887	0.190697	0	0.525606	0	0	0.151267	0	0	0	0.000424828	0.000357297	0.000771298	0.00669721	0	0	0	0.00464896	0.00327311	0	0	0	0.0014344	0.0253538	0	0.069881	0	0	0.0201115	0	0
TCGA-B6-A1KF-01	0	0	0.00532049	0.046469	0.0236649	0.0523762	0.00136242	0.00737788	0.0329142	0.0179897	0	0.0443898	0	0.038005	0.0366895	0	0.09739	0	0	0.509437	0.00417308	0.189409	0	0	0	0.0208626	0	0	0.000110438	0.000598049	0.00266802	0.00145824	0	0.00359823	0	0.00308068	0.00297404	0	0.00789441	0	0	0.0412948	0.000338269	0.0153535	0	0	0	0.00169112	0
TCGA-B6-A1KI-01	0.0312065	0.0497018	0.0652564	0.00983147	0	0.0774693	0.0892077	0	0.0342829	0.0555778	0	0.0630476	0	0.0985992	0	0	0.00911223	0.0197335	0	0.19612	0.0524899	0.27848	0	0	0.0928531	0	0	0.0104955	0.01161	0	0.00446177	0.00723321	0	0.00820537	0	0.0128323	0	0	0.00118592	0.00256823	0	0.0255242	0.00683133	0.036243	0	0	0.0120844	0	0
TCGA-B6-A1KN-01	0.0377535	0.046957	0.125025	0.0780862	0	0.281545	0.0747302	0	0.100545	0.0973472	0	0.149571	0	0.0834721	0	0	0.0225838	0	0.00471705	0	0.118703	0.256732	0	0.0558647	0.0342479	0	0	0.00148527	0.0251766	0	0.0338735	0.0327963	0	0.0503906	0	0.0281217	0	0	0.00760849	0	0.00158917	0	0.0399911	0.0864931	0	0.0188208	0.0115381	0	0
TCGA-B6-A2IU-01	0.0828478	0.0787114	0.0765497	0.00724617	0	0.159648	0.115535	0	0.0930178	0.0713726	0	0.104768	0	0.0353209	0	0.0152546	0	0.0155231	0.046543	0	0.0549589	0.296162	0.0145177	0	0.136933	0	0	9.32e-05	0.0199527	0	0.0160639	0.0123259	0	0.0180931	0	0.00609984	0	0.00263442	0	0.0026808	0.00803786	0	0.00949127	0.0511465	0.00250716	0	0.0236479	0	0
TCGA-B6-A3ZX-01	0.685988	1.22086	0.11038	0.322095	0	1.11347	0.117903	0.148955	0	0.126987	0.000902218	0.241519	0	0.0825963	0.0433482	0.00831533	0	0.0389425	0.00186413	0.0584417	0.0328715	0.0768913	0	0	0.0204635	0	0	0	0.141911	0.179285	0	0.152844	0.00108593	0.290698	0	0.099415	0.052175	0.0100085	0	0.0468722	0.00224371	0.0703419	0.039565	0.0925483	0	0	0.0246303	0	0
TCGA-B6-A400-01	0	0.164362	0	0.126057	0	0.861672	0	0.0322145	0	0.0323379	0	0.0439446	0	0.0690839	0.0821874	0	0	0.0295621	0	0.346103	0.00297759	0.22092	0.0297208	0.0704938	0	0.0404552	0	0	0	0.0187769	0	0.0188488	0	0.025614	0	0.0402669	0.0479046	0	0	0.0172308	0	0.201733	0.00173555	0.128767	0.0173234	0.0410887	0	0.0235802	0
TCGA-B6-A401-01	0.0750975	0.229908	0	0.054842	0	0.418049	0.0164299	0.055658	0.0255728	0.0954033	0	0.0147933	0	0.108969	0.0474214	0	0	0.0634455	0	0.309951	0.0280954	0.145183	0	0	0.0890764	0	0	0	0.00742246	0.0251443	0.0115529	0.0430998	0	0.0066831	0	0.0492284	0.0214233	0	0	0.0286624	0	0.140025	0.0126925	0.0655887	0	0	0.0402416	0	0
TCGA-B6-A402-01	0	0.0771694	0	0	0	0.129084	0.0253876	0	0.0125802	0.0306822	0	0.0458174	0	0.0326484	0.00141234	0	0	0.0176443	0	0.590215	0.0475624	0.147407	0	0	0	0.0486431	0	0	0.00403686	0	0.00200036	0.00487875	0	0.00728538	0	0.00519139	0.000224574	0	0	0.00280561	0	0.0938496	0.00756286	0.0234391	0	0	0	0.0077347	0
TCGA-B6-A408-01	0.0382471	0.254388	0	0.130521	0.0795105	0.449118	0.00443151	0.00718029	0.0731632	0.0662609	0	0.116982	0	0.0738973	0.0935665	0.00752555	0	0.0112223	0	0.125048	0.0634212	0.339913	0	0	0.0173883	0	0	0	0.0028841	0.00467305	0.0476158	0.0431237	0	0.0761339	0	0.0480936	0.0608946	0.00489775	0	0.00730368	0	0.0813832	0.0412756	0.221221	0	0	0.0113166	0	0
TCGA-B6-A409-01	0.0943339	0.138508	0	0.04007	0	0.367172	0.0290886	0	0.0941175	0.100623	0	0.210268	0	0.0545026	0.0383728	0	0	0.0191736	0.0173566	0.0523508	0.0667612	0.265111	0	0	0.00635082	0.035239	0	0.0106839	0.00752317	0	0.0243416	0.0260241	0	0.0543816	0	0.014096	0.00992435	0	0	0.00495886	0.00448892	0.0135395	0.0172664	0.0685657	0	0	0.00164251	0.00911384	0
TCGA-B6-A40B-01	0.0605401	0.0725875	0	0.0798915	0	0.288995	0.0036728	0.00333972	0.0355291	0	0	0	0	0.104029	0.0541623	0.0159076	0.0252743	0	0	0.420398	0	0.164893	0	0.0178071	0.110258	0.044729	0	0	0.000966515	0.000878864	0.00934968	0	0	0	0	0.0273757	0.0142531	0.00418616	0.00665107	0	0	0.11063	0	0.0433923	0	0.00468602	0.0290151	0.0117707	0
TCGA-B6-A40C-01	0.046483	0.151989	0	0.0713407	0.0142947	0.333022	0	0.0173853	0.0510054	0.145265	0	0.0414239	0	0.0917462	0.0633039	0	0	0.0248724	0.0558935	0	0.0675713	0.431932	0.00172591	0	0	0.00334141	0	0.00453317	0	0.00610614	0.0179143	0.0510206	0	0.014549	0	0.0322234	0.0222338	0	0	0.00873579	0.0196311	0	0.0237326	0.151705	0.00060618	0	0	0.00117358	0
TCGA-BH-A0AU-11	0.0147784	0.165897	0.228234	0.0896708	0.0388372	0.315745	0.0506847	0	0.111765	0.179534	0	0.235595	0	0.0540424	0.00199924	0	0.00731274	0.0300495	0.0142435	0.00434187	0	0.26634	0	0.0157413	0.0283504	0	0	0	0.0198765	0	0.0438299	0.0704062	0	0.092391	0	0.0211933	0.000784022	0	0.00286777	0.0117842	0.00558573	0.00170271	0	0.104448	0	0.00617312	0.0111179	0	0
TCGA-BH-A0AU-01	0.0476239	0.167451	0.0716238	0.0830989	0.0580863	0.341681	0.0236844	0	0.0488562	0.0348034	0	0.213251	0	0.0663484	0.0357495	0.0341444	0	0.00541529	0	0.104756	0.115048	0.241828	0.00280466	0	0.0733114	0	0	0	0.0103953	0	0.0214435	0.0152755	0	0.0935978	0	0.029121	0.0156908	0.0149863	0	0.00237682	0	0.0459783	0.0504956	0.106141	0.00123099	0	0.0321771	0	0
TCGA-BH-A0AV-01	0.00215772	0.103205	0.27011	0.231198	0.139744	0.624739	0.00116118	0	0.0331545	0.0296944	0	0.00958432	0	0.0342105	0.064139	0	0	0	0	0.544689	0	0.252955	0	0	0.0304114	0	0	0	0.00038487	0	0.0109889	0.00984208	0	0.00317668	0	0.0113389	0.0212586	0	0	0	0	0.180535	0	0.083841	0	0	0.0100797	0	0
TCGA-BH-A0AW-01	0.205952	0.17359	0.319788	0.138253	0.0512682	0.773723	0.0321969	0	0	0.128416	0	0.179405	0.00521557	0.0734169	0.0707124	0.00907877	0	0.0462565	0.0146295	0.0403482	0.0999695	0.207599	0.00767594	0	0.0850801	0	0	0	0.020223	0	0	0.0806588	0	0.112685	0.00327592	0.0461135	0.0444148	0.00570241	0	0.0290539	0.00918888	0.0253429	0.0627913	0.130394	0.00482129	0	0.0534392	0	0
TCGA-BH-A0AY-11	0.0052981	0.168283	0.364313	0.121659	0.10654	0.551677	0.0872051	0	0.268959	0.11263	0	0.148572	0	0.0130414	0	0	0	0.0367834	0.00223243	0	0.0177984	0.257414	0	0	0.0541883	0.00117627	0	0	0.0361967	0	0.111638	0.0467498	0	0.0616686	0	0.00541316	0	0	0	0.0152679	0.000926628	0	0.00738767	0.106846	0	0	0.0224922	0.000488243	0
TCGA-BH-A0AY-01	0.031317	0.0963777	0.145853	0.0832332	0.0994797	0.459609	0.0116205	0	0.0107215	0.123834	0	0.0680727	0	0.0425953	0.0349442	0	0	0.0563316	0.0141089	0.0487531	0.0787312	0.30213	0.0132276	0	0.19493	0	0	0	0.00400539	0	0.00369553	0.0426833	0	0.0234635	0	0.0146818	0.0120447	0	0	0.0194165	0.00486309	0.0168043	0.0271373	0.104139	0.00455931	0	0.067189	0	0
TCGA-BH-A0AZ-11	0	0.184634	0.326831	0.166442	0.193724	0.511763	0.114241	0	0.0711155	0.0849705	0	0.158825	0	0.03479	0	0	0	0.0342181	0.0134625	0.0395972	0.00611314	0.380582	0	0	0	0.062085	0	0	0.0571522	0	0.0355775	0.0425088	0	0.0794565	0	0.0174046	0	0	0	0.0171185	0.00673496	0.0198096	0.00305827	0.190397	0	0	0	0.0310597	0
TCGA-BH-A0AZ-01	0.0304823	0.0865635	0.173511	0.112637	0.104072	0.410001	0.0147731	0	0.0760974	0.12165	0	0.109587	0	0.025133	0.00901427	0	0	0.00527244	0.011791	0.162095	0.0928612	0.284039	0.00999058	0	0.0776964	0	0	0	0.00453344	0	0.0233522	0.0373309	0	0.0336294	0	0.00771261	0.00276623	0	0	0.00161797	0.00361834	0.0497423	0.0284965	0.0871637	0.00306583	0	0.0238429	0	0
TCGA-BH-A0B0-01	0.162817	0.206846	0.220717	0.121672	0	0.63856	0.0372437	0	0	0.0577928	0	0.1769	0	0.0537417	0.0527729	0	0	0.0456198	0.00360645	0.0789443	0.125524	0.206806	0.0186835	0	0.142365	0	0	0	0.0193157	0	0	0.0299731	0	0.0917458	0	0.0278721	0.0273696	0	0	0.0236598	0.00187042	0.0409429	0.0651003	0.107256	0.00968982	0	0.0738349	0	0
TCGA-BH-A0B1-01	0.0696595	0.087909	0.106521	0.0436175	0	0.240675	0.0807862	0	0.0866363	0.04787	0	0.19432	0	0.052266	0	0	0	0.032825	0.0160404	0	0.0714866	0.260729	0.0193563	0.000954883	0.136596	0	0	0.000133284	0.0204588	0	0.0219403	0.0121229	0	0.0492108	0	0.0132362	0	0	0	0.0083128	0.00406217	0	0.0181037	0.0660285	0.00490191	0.000241821	0.0345925	0	0
TCGA-BH-A0B3-11	0.054031	0.266813	0.377994	0.187671	0.229495	0.660346	0.0701787	0	0.070833	0.159927	0	0.135094	0	0.0585639	0.00848954	0	0.0124798	0.0102119	0.0167361	0.00708846	0.0608007	0.321335	0.023982	0	0.0405767	0.00370225	0	0	0.048936	0	0.0493922	0.111518	0	0.0942019	0	0.040837	0.0059198	0	0.00870226	0.00712082	0.0116702	0.00494282	0.0423967	0.224069	0.0167228	0	0.0282943	0.0025816	0
TCGA-BH-A0B3-01	0.0698923	0.223856	0	0.221028	0	0.713453	0	0.00175527	0.175508	0.0794937	0	0.0359822	0.0289226	0.0606991	0.0565277	0	0	0.0284762	0.0222834	0.0828415	0.171254	0.222454	0.00156197	0	0	0.0322414	0	0	0	0.000794227	0.0794141	0.0359695	0	0.0162813	0.013087	0.0274652	0.0255778	0	0	0.012885	0.0100828	0.0374843	0.0774891	0.100656	0.000706764	0	0	0.0145887	0
TCGA-BH-A0B4-01	0.0583816	0.0875576	0.0818814	0.0362835	0	0.373636	0.062767	0	0.0212725	0.106295	0	0.0949846	0	0.0492325	0.0258927	0	0	0.0397676	0.00256433	0.0357823	0.145644	0.289345	0.00516916	0	0.121282	0	0	0	0.0184125	0	0.00624025	0.0311814	0	0.0278635	0	0.0144422	0.00759555	0	0	0.0116657	0.00075224	0.0104967	0.0427244	0.0848788	0.00151636	0	0.0355779	0	0
TCGA-BH-A0B5-11	0.037331	0.164951	0.202734	0.0417507	0.0968913	0.564125	0.04151	0	0	0.0125217	0	0.150006	0	0.00813335	0	0	0	0.0875491	0.0616848	0	0.0284071	0.438332	0	0	0.0965049	0.0753508	0	0	0.00669657	0	0	0.00202006	0	0.0241996	0	0.00131211	0	0	0	0.0141238	0.00995125	0	0.00458275	0.0707136	0	0	0.0155686	0.0121559	0
TCGA-BH-A0B5-01	0.0403812	0.179202	0.212627	0.190909	0.0693828	0.555033	0.0101348	0	0.0246162	0.108834	0	0.162756	0	0.048922	0.0128567	0	0	0.033196	0.0274292	0.0933647	0.108288	0.246183	0.0113418	0	0.107497	0.00458028	0	0	0.00598396	0	0.0145343	0.06426	0	0.0960974	0	0.0288854	0.00759107	0	0	0.0196002	0.0161952	0.0551261	0.0639374	0.145356	0.00669663	0	0.0634705	0.00270437	0
TCGA-BH-A0B6-01	0.39591	0.332513	0.570717	0.227673	0	1.17331	0	0.0900398	0	0.224138	0	0.0812656	0	0.0644291	0.0639429	0	0	0.0916394	0.0334031	0.0698651	0.089723	0.10572	0.00870871	0	0.0771251	0	0	0	0	0.0832462	0	0.207226	0	0.0751341	0	0.0595679	0.0591184	0	0	0.0847251	0.0308828	0.0645937	0.0829534	0.0977437	0.00805163	0	0.071306	0	0
TCGA-BH-A0B7-11	0.0232464	0.146462	0.301394	0.137768	0.0987903	0.376514	0.0694612	0	0.182214	0.160511	0	0.172303	0	0.0476228	0	0	0.00724464	0.0225873	0.0131975	0.020625	0.00650609	0.269495	0	0.00200624	0	0.0262253	0	0	0.0280489	0	0.0735794	0.0648156	0	0.0695771	0	0.0192304	0	0	0.00292544	0.00912091	0.00532925	0.0083285	0.00262721	0.108824	0	0.000810134	0	0.01059	0
TCGA-BH-A0B7-01	0.168892	0.268261	0.394885	0.222446	0.0800628	0.780439	0.0604785	0.00391796	0.00607354	0.061178	0	0.195576	0	0.0650966	0.0207457	0.0542122	0	0.0159769	0.00776861	0.216753	0.10113	0.173195	0	0	0.0178975	0	0	0	0.0474554	0.00307429	0.0047657	0.0480042	0	0.153462	0	0.051079	0.0162785	0.0425384	0	0.0125365	0.00609576	0.170079	0.0793533	0.1359	0	0	0.0140435	0	0
TCGA-BH-A0B8-11	0.017609	0.198513	0.190745	0.0965977	0.141898	0.63611	0.00337806	0	0.00957101	0.0475495	0	0.147656	0	0.0188865	0	0	0	0.0929058	0.0584569	0	0.011334	0.500744	0	0.000676194	0	0.108842	0	0	0.000819975	0	0.00232323	0.011542	0	0.0358414	0	0.00458443	0	0	0	0.0225516	0.0141896	0	0.00275117	0.121549	0	0.000164137	0	0.0264198	0
TCGA-BH-A0B8-01	0.0381277	0.034534	0.0239347	0.0150934	0	0.100776	0.0532195	0	0.0390271	0.078202	0	0.138951	0	0.0236232	0.0033655	0	0	0.0284569	0.0134673	0	0.0757859	0.369441	0.0126994	0	0.154723	0.00903738	0	0	0.0104766	0	0.00768272	0.0153945	0	0.0273534	0	0.00465037	0.000662519	0	0	0.00560192	0.00265112	0	0.0149189	0.0727267	0.00249996	0	0.0304582	0.00177906	0
TCGA-BH-A0B9-01	0.0982267	0.15129	0.127067	0.128605	0	0.593102	0.0156171	0.0153128	0	0.172619	0	0.144626	0.0214771	0.0995597	0.0497425	0	0	0.0688549	0.0136904	0.0730299	0.147955	0.108644	0.0245867	0	0.0442848	0	0	0	0.00750745	0.00736116	0	0.0829816	0	0.0695244	0.0103245	0.0478604	0.0239122	0	0	0.0330999	0.00658125	0.0351069	0.0711249	0.0522273	0.0118193	0	0.0212886	0	0
TCGA-BH-A0BA-11	0.0432007	0.234794	0.314628	0.168195	0.169996	0.628835	0.0612417	0	0.20627	0.09817	0	0.186483	0	0.013853	0	0	0	0.0236895	0.0108861	0	0.0230607	0.242552	0.0093051	0	0.090655	0.0338332	0	0	0.0440474	0	0.148358	0.0706077	0	0.134126	0	0.00996365	0	0	0	0.0170384	0.00782971	0	0.0165861	0.174453	0.00669259	0	0.0652026	0.0243342	0
TCGA-BH-A0BA-01	0.0888739	0.201084	0.192955	0.102696	0.0295171	0.379629	0.037017	0	0.161015	0.0985357	0	0.208013	0	0.0577664	0	5.86e-06	0	0.0416932	0.00275981	0	0.0450483	0.205912	0	0	0.142234	0	0	0	0.0199067	0	0.0865897	0.0529898	0	0.111864	0	0.0310652	0	3.15e-06	0	0.0224215	0.00148415	0	0.0242258	0.110734	0	0	0.0764895	0	0
TCGA-BH-A0BC-11	0	0.133893	0.301436	0.1568	0.15666	0.481196	0.0951266	0	0.0439227	0.104435	0	0.0856203	0	0.0517667	0.00952971	0	0.00578037	0.024258	0.0263276	0	0.0067292	0.364201	0	0.0141892	0.062187	0.105352	0	0.000573598	0.0393052	0	0.0181483	0.0431514	0	0.0353773	0	0.0213894	0.00393756	0	0.00238838	0.0100231	0.0108783	0	0.00278042	0.150484	0	0.00586282	0.0256949	0.0435303	0
TCGA-BH-A0BC-01	0.140453	0.18951	0.169339	0.158238	0.166079	0.609197	0.0146025	0	0.0228647	0.0774824	0	0.129959	0	0.0125189	0.0510528	0	0	0.005079	0	0.173079	0.107604	0.36253	0	0	0.0432284	0	0	0	0.00703214	0	0.0110109	0.0373132	0	0.0625844	0	0.00602875	0.0245855	0	0	0.0024459	0	0.0833497	0.0518187	0.174583	0	0	0.0208175	0	0
TCGA-BH-A0BD-01	0.0388881	0.235242	0.0617263	0.123022	0	0.578258	0	0.00796472	0.0291508	0.0984378	0	0.156091	0	0.0712538	0.00527695	0.0526488	0	0.0248964	0.0140176	0	0.118554	0.3283	0	0.0149702	0.0748606	0	0	0.00357764	0	0.00413103	0.0151195	0.0510564	0	0.0809589	0	0.0369569	0.00273697	0.0273072	0	0.0129129	0.00727044	0	0.0614898	0.170278	0	0.00776455	0.0388277	0	0
TCGA-BH-A0BF-01	0.0689092	0.355285	0.393215	0.351664	0.199654	0.954265	0.0219364	0	0.0676783	0.132854	0	0.185105	0.00214754	0.0834887	0.00560419	0.05692	0	0.0111229	0.0253924	0.00389349	0.114862	0.202536	0.00466	0	0.0816276	0	0	0.000171382	0.0218859	0	0.0675225	0.132548	0	0.184679	0.0021426	0.0832964	0.00559128	0.0567889	0	0.0110973	0.025334	0.00388452	0.114597	0.20207	0.00464926	0	0.0814396	0	0
TCGA-BH-A0BG-01	0.18182	0.315174	0.0675938	0.259517	0	0.782313	0.031259	0.0198925	0.00140386	0.137385	0	0.175995	0	0.0685237	0.0463268	0	0	0.0783144	0.00561787	0.0302548	0.225666	0.158582	0	0.00977502	0.0110042	0	0	0	0.0178962	0.0113887	0.000803725	0.0786547	0	0.100759	0	0.0392307	0.0265227	0	0	0.044836	0.00321631	0.0173213	0.129197	0.0907905	0	0.00559633	0.00630007	0	0
TCGA-BH-A0BJ-11	0	0.136516	0.311354	0.152381	0.126947	0.456145	0	0	0.0734867	0.181957	0	0.15878	0	0.0554216	0	0	0	0.044347	0.0437638	0	0.0158714	0.282376	0.0069522	0	0.137045	0	0	0	0	0	0.0304541	0.0754059	0	0.065801	0	0.0229676	0	0	0	0.0183781	0.0181365	0	0.0065774	0.117021	0.00288111	0	0.0567937	0	0
TCGA-BH-A0BJ-01	0.0804931	0.16572	0.166184	0.0923913	0.0865141	0.486265	0.0339737	0	0.0652162	0.115165	0	0.147622	0	0.0113634	0.00152005	0.00034457	0	0.00886098	0	0.195328	0.0399399	0.278977	0.000986721	0	0.100703	0	0	0	0.0144713	0	0.0277792	0.0490551	0	0.0628804	0	0.00484029	0.000647473	0.000146772	0	0.00377439	0	0.083201	0.0170126	0.118832	0.0004203	0	0.042895	0	0
TCGA-BH-A0BL-01	0.153149	0.305338	0.22284	0.331629	0.161663	1.06186	0.070017	0	0.0321698	0.0638796	0	0.169601	0	0.094418	0.0114273	0	0	0.036661	0.0108977	0.020561	0.197994	0.181462	0.0814839	0	0.0292275	0	0	0.000200006	0.0659731	0	0.0303118	0.0601902	0	0.159805	0	0.0889648	0.0107673	0	0	0.0345436	0.0102683	0.0193734	0.186559	0.170982	0.0767778	0	0.0275395	0	0
TCGA-BH-A0BM-11	0.0148694	0.128525	0.202462	0.0727703	0.05571	0.290613	0.0525897	0	0.0379161	0.147884	0	0.23006	0	0.113696	0	0	0.0492174	0	0.0194664	0.0074121	0.0118772	0.262679	0.00944626	0.0161213	0	0.0416352	0	0	0.0156319	0	0.0112703	0.0439573	0	0.0683837	0	0.0337952	0	0	0.0146295	0	0.00578624	0.00220319	0.0035304	0.0780794	0.00280783	0.00479194	0	0.0123758	0
TCGA-BH-A0BM-01	0.0288193	0.0920566	0.0686988	0.026708	0	0.198789	0.0344828	0.000331742	0.0678211	0.142624	0	0.208562	0	0.0819077	0.00455903	0	0	0.014649	0.0274996	0.0708733	0.096996	0.126532	0.0105768	0	0.112584	0	0	0	0.00811982	7.81e-05	0.0159701	0.0335844	0	0.0491111	0	0.0192872	0.00107353	0	0	0.00344945	0.00647546	0.0166888	0.0228401	0.0297951	0.00249056	0	0.0265107	0	0
TCGA-BH-A0BO-01	0	0.191385	0.0485475	0.428948	0.144003	0.670224	0.029522	0	0.0428507	0.0295619	0	0.12547	0	0.00524306	0	0	0.016501	0	0.124306	0.0044813	0.0139081	0.338771	0	0.0104719	0.115247	0.0362409	0	0.107425	0.0177174	0	0.0257165	0.0177413	0	0.0752997	0	0.00314657	0	0	0.00990292	0	0.074601	0.00268941	0.00834682	0.20331	0	0.00628464	0.0691644	0.0217497	0
TCGA-BH-A0BP-01	0.0432694	0.0942274	0.107996	0.105504	0.10037	0.361163	0.0131989	0	0.00743066	0.0372941	0	0.0617099	0	0.0322937	0.00911835	0.00420385	0	0.0122036	0	0.365396	0.0587031	0.358598	0	0	0.0375416	0.00230768	0	0	0.00439256	0	0.00247292	0.0124114	0	0.020537	0	0.0107473	0.00303457	0.00139904	0	0.00406135	0	0.121603	0.0195363	0.119341	0	0	0.0124938	0.000767994	0
TCGA-BH-A0BQ-11	0.0490698	0.185303	0.375103	0.172669	0.157033	0.54068	0.0132145	0	0.0775639	0.168316	0	0.174565	0	0.139793	0	0	0.00135443	0	0.0456827	0	0.0526349	0.273663	0.00604244	0	0.03454	0.01263	0	0	0.00611037	0	0.0358654	0.0778291	0	0.0807184	0	0.0646401	0	0	0.000626288	0	0.0211236	0	0.0243383	0.126541	0.00279401	0	0.0159712	0.00584011	0
TCGA-BH-A0BQ-01	0.0211274	0.150166	0.135568	0.111235	0.0147767	0.461167	0.025771	0	0.0840614	0.131093	0	0.144844	0	0.0375805	0.0303957	0.0202987	0	0.0201278	0	0.0919919	0.102117	0.23224	0.00811191	0	0.0713665	0	0	0	0.0113478	0	0.0370148	0.0577244	0	0.0637791	0	0.0165478	0.0133842	0.00893815	0	0.0088629	0	0.0405069	0.0449652	0.102262	0.00357192	0	0.0314248	0	0
TCGA-BH-A0BR-01	0.250136	0.155096	0.367987	0.181561	0.170767	0.909759	0	0	0.000604123	0.0312628	0	0.089352	0	0.0673113	0.0245566	0	0.0127427	0	0	0.267741	0.0635375	0.399373	0.0035079	0	0.0400104	0	0	0	0	0	0.000275542	0.014259	0	0.0407537	0	0.0307009	0.0112003	0	0.00581198	0	0	0.122118	0.0289796	0.182155	0.00159996	0	0.0182488	0	0
TCGA-BH-A0BS-11	0.0471246	0.146683	0.211734	0.0847004	0.0172844	0.35854	0.0748488	0	0.174584	0.0661009	0	0.311321	0	0.0731785	0	0	0.0246936	0.00563564	0.0253193	0.0124984	0.0106629	0.204381	0	0.00679977	0	0.00997662	0	0	0.0281098	0	0.0655657	0.0248245	0	0.116918	0	0.0274825	0	0	0.00927378	0.00211649	0.00950878	0.00469382	0.00400449	0.0767561	0	0.00255368	0	0.00374676	0
TCGA-BH-A0BS-01	0.0973739	0.0239052	0.132532	0.0443977	0	0.246387	0	0	0.00726076	0.045959	0	0.113812	0	0.0462929	0.0107495	0	0	0	0.0325416	0.0869409	0.116178	0.38266	0.0455916	0	0.103121	0	0.00889368	0	0	0	0.000812202	0.00514106	0	0.0127312	0	0.00517841	0.00120246	0	0	0	0.00364017	0.00972537	0.0129958	0.042805	0.00509997	0	0.0115353	0	0.000994863
TCGA-BH-A0BT-11	0.0446407	0.0657508	0.227814	0.0804555	0.0494391	0.289434	0.0949031	0	0.0594426	0.182957	0	0.051262	0	0.0827619	0	0	0.0289875	0	0.0387572	0.00250666	0.0209916	0.411027	0	0	0	0.0264032	0	0	0.0280919	0	0.0175953	0.0541563	0	0.0151738	0	0.024498	0	0	0.00858045	0	0.0114724	0.000741986	0.00621364	0.121666	0	0	0	0.00781551	0
TCGA-BH-A0BT-01	0.0369166	0.128571	0.015156	0.0384347	0	0.160963	0.0229136	0	0.00976759	0.114264	0	0.129709	0	0.100713	0.0366963	0	0	0.0579598	0.0170872	0.0531051	0.136736	0.243637	0.0116004	0	0.0658111	0	0	0	0.00684664	0	0.00291858	0.0341422	0	0.0387573	0	0.0300932	0.0109649	0	0	0.0173185	0.00510569	0.0158679	0.040857	0.0727993	0.00346622	0	0.0196645	0	0
TCGA-BH-A0BV-11	0	0.107242	0.20191	0.127852	0.062151	0.395002	0.0877464	0	0.115851	0.0487602	0	0.0705171	0	0.0777807	0	0	0	0.0567222	0.0173689	0	0.0104973	0.422015	0	0.0267322	0	0.0660085	0	0	0.0314818	0	0.0415653	0.0174942	0	0.0253002	0	0.0279062	0	0	0	0.0203509	0.00623164	0	0.00376623	0.151411	0	0.009591	0	0.0236826	0
TCGA-BH-A0BV-01	0.0462406	0.16821	0.133988	0.142842	0.0514358	0.508851	0.00706889	0	0.0418753	0.143909	0	0.0977153	0	0.0337042	0.0594068	0	0	0	0.00531363	0.161319	0.0865182	0.326489	0.0102386	0	0.00700821	0.019434	0	0	0.00291866	0	0.0172898	0.0594183	0	0.0403456	0	0.0139161	0.0245284	0	0	0	0.00219394	0.0666069	0.0357224	0.134804	0.00422739	0	0.00289361	0.00802409	0
TCGA-BH-A0BW-11	0.628948	0.825652	0.53989	0.525512	0.201814	1.33189	0.156797	0.0145549	0.107999	0.103086	0	0.222479	0.0123244	0.0795485	0	0.00705117	0	0	0	0.0375227	0.0539375	0.155148	0.0401561	0	0	0.00939563	0	0	0.235517	0.0218622	0.16222	0.154839	0	0.334174	0.0185119	0.119486	0	0.0105912	0	0	0	0.0563608	0.0810167	0.233039	0.0603164	0	0	0.0141127	0
TCGA-BH-A0BW-01	0.0252066	0.489488	0.0561696	0.612527	0.000923093	1.28873	0.0268015	0	0	0.00536867	0	0.121074	0.0194658	0.0943345	0	0	0.0426197	0.0505214	0.01071	0.0455001	0.294869	0.197843	0	0.0292816	0.0557441	0	0	0.00586694	0.0270396	0	0	0.00541637	0	0.12215	0.0196387	0.0951726	0	0	0.0429984	0.0509703	0.0108051	0.0459043	0.297488	0.199601	0	0.0295417	0.0562393	0	0
TCGA-BH-A0BZ-11	0	0.0587032	0.34618	0.227326	0.123989	0.723104	0.0457034	0	0.0286485	0.0460119	0	0.0601633	0	0.0186679	0.0196799	0	0	0.0377485	0.0273705	0	0.013639	0.435647	0	0	0	0.264151	0	0.00256919	0.0213378	0	0.0133752	0.0214818	0	0.0280887	0	0.00871557	0.00918806	0	0	0.0176238	0.0127786	0	0.00636771	0.203392	0	0	0	0.123326	0
TCGA-BH-A0BZ-01	0	0.236963	0.199338	0.219927	0.0256015	0.689438	0.0127116	0	0	0.140889	0	0.203884	0.00214173	0.0655727	0.0423782	0.0263971	0	0.0553053	0.0064126	0.023723	0.148814	0.202996	0.012633	0	0.0561414	0	0	0	0.00749178	0	0	0.0830354	0	0.120162	0.00126227	0.0386463	0.0249763	0.0155575	0	0.0325951	0.00377937	0.0139815	0.087706	0.119639	0.00744548	0	0.0330878	0	0
TCGA-BH-A0C0-11	0.0671582	0.140021	0.239171	0.0960944	0.0789239	0.379367	0.0703338	0	0.177421	0.130404	0	0.103884	0	0.0650949	0	0	0.00686365	0.0139557	0.0343704	0	0.035968	0.318262	0.0202038	0.00102266	0.0222152	0	0	0	0.0296047	0	0.0746798	0.0548892	0	0.0437267	0	0.0273996	0	0	0.00288903	0.00587418	0.0144671	0	0.0151395	0.133962	0.00850413	0.000430455	0.00935077	0	0
TCGA-BH-A0C0-01	0.283435	0.259035	0.393865	0.293834	0.046217	1.32429	0.0215968	0	0.0161479	0.181677	0	0.0759726	0.0205753	0.0615459	0.0281402	0.00101786	0	0.0510373	0.0235399	0.0153122	0.135239	0.319667	0.00482232	0	0.0437076	0	0	0	0.0177176	0	0.0132474	0.149045	0	0.0623264	0.0168796	0.0504911	0.0230856	0.000835036	0	0.04187	0.0193117	0.0125618	0.110948	0.262249	0.00395614	0	0.0358568	0	0
TCGA-BH-A0C1-01	0.0891762	0.196606	0.28421	0.134006	0.0779355	0.576429	0.0493319	0	0.0148182	0.180054	0	0.352369	0	0.0209761	0.00862061	0	0	0	0.0253556	0	0.137203	0.154805	0.00734396	0	0.0491221	0	0	0	0.0254226	0	0.00763635	0.0927886	0	0.181588	0	0.0108097	0.00444252	0	0	0	0.0130667	0	0.070706	0.0797767	0.00378461	0	0.0253144	0	0
TCGA-BH-A0C3-11	0.0284156	0.137765	0.235057	0.0786243	0.042802	0.342771	0.0231917	0	0.222492	0.151554	0	0.220678	0	0.0313596	0	0	0.0290429	0.00126372	0.0260257	0	0.00947157	0.221074	0.000588834	0	0.0632573	0	0	0	0.0105521	0	0.101233	0.0689562	0	0.100407	0	0.0142684	0	0	0.0132143	0.000574986	0.0118415	0	0.00430951	0.100587	0.000267916	0	0.0287817	0	0
TCGA-BH-A0C3-01	0.055004	0.267708	0.243893	0.146212	0.0954515	0.637977	0.0282015	0	0	0.112408	0	0.257614	0	0.0162653	0.00752977	0	0	0.0321788	0.0675273	0.00263355	0.109317	0.233401	0.0131255	0	0.119798	0	0	0	0.0193357	0	0	0.0770699	0	0.176627	0	0.0111519	0.0051626	0	0	0.0220626	0.0462984	0.00180563	0.0749506	0.160025	0.00899916	0	0.0821367	0	0
TCGA-BH-A0C7-01	0.0186439	0.14605	0.0926337	0.124747	0.107793	0.343629	0.0905038	0	0.0376018	0.0591506	0	0.232185	0	0.0538951	0	0	0	0.0166583	0.00847006	0.00354128	0.0845475	0.285395	0.0114545	0.00134353	0.115254	0	0	0	0.0374379	0	0.0155544	0.0244683	0	0.0960456	0	0.0222943	0	0	0	0.00689088	0.00350373	0.00146489	0.034974	0.118057	0.00473826	0.000555767	0.047676	0	0
TCGA-BH-A0DD-11	0	0.181008	0.389581	0.134799	0.165643	0.960679	0.0254926	0	0	0.0609351	0	0.0517093	0	0.0106428	0	0	0	0.0509032	0.00951333	0.0540137	0.00894638	0.637211	0	0.00792246	0.0827098	0	0	0	0.00748024	0	0	0.01788	0	0.015173	0	0.0031229	0	0	0	0.0149364	0.00279148	0.0158491	0.00262512	0.186976	0	0.00232467	0.0242694	0	0
TCGA-BH-A0DD-01	0.0596957	0.0953723	0.0903654	0.0604241	0	0.262601	0.0417068	0	0.0205808	0.108362	0	0.137183	0	0.105291	0.00041478	0.0132155	0	0.0106677	0	0.111295	0.135798	0.295972	0	0.00177889	0.0159855	0	0	0.00174935	0.013761	0	0.00679058	0.0357535	0	0.0452631	0	0.0347404	0.000136855	0.0043604	0	0.00351976	0	0.0367215	0.044806	0.097655	0	0.000586939	0.00527435	0	0
TCGA-BH-A0DE-01	0.0524919	0.109685	0.151347	0.156139	0.127498	0.563482	0.0346666	0	0.0097005	0.0450662	0	0.159286	0	0.0638736	0.00912768	0.0260442	0	0.00923831	0.0479999	0.00965386	0.113489	0.424782	0	0	0.0252077	0.021865	0	0	0.0169127	0	0.00473257	0.0219864	0	0.0777106	0	0.0311619	0.00445311	0.0127061	0	0.00450708	0.0234176	0.00470982	0.0553676	0.207238	0	0	0.012298	0.0106673	0
TCGA-BH-A0DG-11	0.0419287	0.160815	0.302081	0.150455	0.173318	0.434805	0	0	0.0931556	0.0693359	0	0.239418	0	0.0589483	0	0	0.0335086	0.020665	0.0281124	0	0.0157098	0.325594	0.00217337	0	0.113379	0	0	0	0	0	0.0427944	0.031852	0	0.109985	0	0.0270801	0	0	0.0153934	0.00949321	0.0129145	0	0.00721687	0.149574	0.000998418	0	0.0520847	0	0
TCGA-BH-A0DG-01	0.180804	0.176252	0.198812	0.111997	0.146092	0.54945	0.0582808	0	0	0.0753512	0	0.0654657	0	0.0392233	0.0415658	0	0.0239586	0	0.0160503	0.083944	0.110517	0.407114	0.0159085	0	0.0626207	0	0	0	0.0331183	0	0	0.0428186	0	0.0372012	0	0.0222888	0.02362	0	0.0136146	0	0.00912066	0.0477016	0.0628016	0.231344	0.00904006	0	0.0355845	0	0
TCGA-BH-A0DH-11	0.0101686	0.0763157	0.213226	0.0319034	0.0275241	0.380464	0.0309827	0	0.0842114	0.165729	0	0.0525469	0	0.0251428	0.0247274	0.0195376	0.00912004	0.0433271	0.023388	0	0.0176537	0.376907	0.0121598	0	0.114566	0	0	0	0.00957783	0	0.0260327	0.0512326	0	0.0162441	0	0.00777251	0.00764409	0.00603976	0.00281932	0.0133939	0.00723006	0	0.00545737	0.116515	0.00375901	0	0.0354165	0	0
TCGA-BH-A0DH-01	0.159294	0.0630093	0.0684823	0.0255601	0	0.266685	0.0122228	0	0.179935	0.0533632	0	0.0676347	0	0.00711729	0.0356138	0	0	0.0025097	0	0.233694	0.0359416	0.333982	0	0	0.0312578	0.00277284	0	0.00395541	0.00296017	0	0.0435774	0.0129237	0	0.01638	0	0.00172369	0.00862509	0	0	0.00060781	0	0.056597	0.00870449	0.0808851	0	0	0.00757015	0.000671537	0
TCGA-BH-A0DI-01	0.0703075	0.124234	0.270343	0.161994	0.143868	0.613865	0.0102247	0.0135068	0.0468902	0.0790779	0	0.0639285	0	0.0611438	0.0318471	0	0	0.0200791	0.00715375	0.223497	0.120143	0.239083	0.0179284	0	0.0654966	0	0	0	0.00542406	0.00716519	0.0248746	0.0419497	0	0.0339132	0	0.0324359	0.0168944	0	0	0.0106517	0.00379496	0.118562	0.0637342	0.12683	0.00951076	0	0.034745	0	0
TCGA-BH-A0DK-11	0.0138	0.0694305	0.280771	0.0862655	0.0838397	0.413631	0.0382262	0	0.0924667	0.0917539	0	0.120222	0	0.0700344	0	0	0	0.0491457	0.0204617	0.0204589	0.0136653	0.41778	0	0	0.0231493	0.0426353	0	0	0.00985346	0	0.0238349	0.0236511	0	0.0309893	0	0.0180526	0	0	0	0.0126681	0.00527436	0.00527363	0.00352247	0.10769	0	0	0.00596714	0.01099	0
TCGA-BH-A0DK-01	0.10607	0.239481	0.30387	0.181966	0	0.61043	0.0459117	0	0.0467795	0.181027	0	0.218993	0	0.0455159	0.0329075	0.026704	0	0.0369116	0.0170543	0.039035	0.0881677	0.184068	0.00437846	0	0.0271045	0.00544238	0	0	0.028116	0	0.0286475	0.11086	0	0.13411	0	0.0278737	0.0201524	0.0163533	0	0.0226044	0.0104439	0.0239048	0.0539933	0.112722	0.00268134	0	0.0165986	0.00333288	0
TCGA-BH-A0DL-11	0.00829228	0.319664	0.343224	0.213545	0.251515	0.679229	0.0335758	0	0.037425	0.128767	0	0.179195	0	0.034097	0.0247905	0	0	0.0495538	0.0260553	0	0.0680858	0.283889	0.0494468	5.25e-05	0.0850658	0	0	0	0.0274878	0	0.030639	0.105419	0	0.146703	0	0.0279144	0.0202954	0	0	0.0405686	0.0213309	0	0.0557403	0.232414	0.040481	4.3e-05	0.0696414	0	0
TCGA-BH-A0DL-01	0	0.0609042	0.0786929	0.408462	0	0.92424	0	0.00506746	0.0386591	0.0771646	0	0.0283833	0.0069725	0.0525948	0.0550649	0	0	0.0428306	0.00375254	0.10207	0.186616	0.269268	0.071589	0	0	0.046609	0	0.0133586	0	0.00374052	0.028536	0.0569586	0	0.020951	0.00514671	0.0388225	0.0406458	0	0	0.0316151	0.00276991	0.0753423	0.137749	0.198759	0.052843	0	0	0.0344041	0
TCGA-BH-A0DO-11	0.00922204	0.139143	0.291664	0.129703	0.0777516	0.373721	0.066872	0	0.261889	0.162856	0	0.157204	0	0.0465195	0	0	0.000494694	0.0101904	0.0142444	0.0451474	0.0303282	0.170567	0	0	0	0.0336881	0	0	0.027741	0	0.108642	0.0675586	0	0.0652139	0	0.019298	0	0	0.000205217	0.00422736	0.0059091	0.0187288	0.0125813	0.0707575	0	0	0	0.0139751	0
TCGA-BH-A0DO-01	0.0890034	0.098944	0.135692	0.0554384	0.0315496	0.253957	0.109021	0	0.126143	0.00926473	0	0.0428801	0	0.104557	0	0	0	0.0180235	0	0.301573	0.0269238	0.216195	0	0	0.0240535	0.0213657	0	0	0.0308683	0	0.0357162	0.00262323	0	0.0121411	0	0.0296045	0	0	0	0.00510321	0	0.0853878	0.00762323	0.0612137	0	0	0.00681054	0.00604952	0
TCGA-BH-A0DP-11	0.0324753	0.117956	0.336839	0.0965002	0.105206	0.422648	0	0	0.174362	0.118427	0	0.194932	0	0.0908829	0	0	0	0.0472667	0.0428869	0.00810666	0.0155685	0.226048	0.00173501	0	0.0709875	0.00879757	0	0	0	0	0.0580109	0.0394011	0	0.0648546	0	0.0302371	0	0	0	0.0157258	0.0142686	0.00269712	0.00517969	0.0752069	0.000577245	0	0.0236178	0.00292699	0
TCGA-BH-A0DP-01	0.0615171	0.154173	0.197733	0.129311	0.12916	0.509009	0.00328081	0.0164057	0.0670141	0.160191	0	0.0836193	0	0.0803391	0.0450126	0	0	0.0308818	0.0155808	0.0776419	0.0819904	0.244248	0.00906717	0	0.0847271	0	0	0	0.00150671	0.00753429	0.0307762	0.0735676	0	0.0384021	0	0.0368957	0.020672	0	0	0.0141824	0.00715549	0.035657	0.037654	0.112171	0.00416409	0	0.0389109	0	0
TCGA-BH-A0DQ-11	0.0432816	0.14994	0.214018	0.096515	0.095203	0.327612	0.0906164	0	0.137588	0.108983	0	0.184762	0	0.0563026	0	0	0.00525989	0.00475453	0.0180761	0	0.030674	0.254372	0	0	0.108612	0	0	0	0.0386244	0	0.0586455	0.0464528	0	0.0787531	0	0.0239984	0	0	0.00224198	0.00202657	0.00770476	0	0.0130745	0.108423	0	0	0.0462947	0	0
TCGA-BH-A0DQ-01	0.0355129	0.129708	0.0940185	0.0972894	0.105393	0.418668	0.0541799	0	0.0326929	0.0463941	0	0.0807407	0	0.0363178	0.00927821	0	0	0.0206222	0	0.254804	0.0563283	0.298029	0	0	0.110613	0	0	0	0.0195407	0	0.0117911	0.0167327	0	0.0291202	0	0.0130985	0.00334631	0	0	0.00743767	0	0.0918984	0.0203155	0.107488	0	0	0.0398941	0	0
TCGA-BH-A0DS-01	0.0408249	0.0987397	0.0747855	0.0851278	0.0479759	0.363218	0.0116815	0.00718429	0.0634713	0.12307	0	0.0758829	0	0.0420567	0	0.0193448	0	0.0326278	0	0.221917	0.0568617	0.328435	0.00295162	0	0	0.0145152	0	0	0.00442222	0.00271974	0.0240281	0.0465903	0	0.0287267	0	0.0159213	0	0.0073233	0	0.0123518	0	0.0840106	0.021526	0.124334	0.00111739	0	0	0.00549497	0
TCGA-BH-A0DT-11	0.0205574	0.125744	0.270425	0.11935	0.127737	0.371029	0	0	0.168042	0.0966059	0	0.158687	0	0.0377524	0	0	0	0.0353618	0.0331893	0	0.0314405	0.353164	0	0	0	0.0857578	0	0	0	0	0.0489777	0.0281568	0	0.046251	0	0.0110033	0	0	0	0.0103066	0.00967339	0	0.00916368	0.102933	0	0	0	0.024995	0
TCGA-BH-A0DT-01	0.1124	0.188749	0.197917	0.10891	0	0.528395	0.0615865	0	0.0515531	0.0838764	0	0.2018	0	0.0769812	0.0190024	0	0	0.00986725	0.0162721	0.00519886	0.110007	0.22993	0.0839832	0	0.0499416	0	0	0	0.0290896	0	0.0243505	0.0396179	0	0.0953179	0	0.0363611	0.00897552	0	0	0.00466067	0.0076859	0.00245562	0.0519604	0.108605	0.0396684	0	0.0235893	0	0
TCGA-BH-A0DV-11	0.015614	0.110367	0.372536	0.139646	0.160749	0.420252	0.0925269	0	0.17356	0.0694276	0	0.166326	0	0.0172671	0	0	0.00349495	0.0348587	0.00158413	0.027761	0.00228302	0.36345	0	0	0	0.0474615	0	0	0.0265687	0	0.0498369	0.0199358	0	0.0477597	0	0.00495816	0	0	0.00100356	0.0100095	0.000454875	0.00797144	0.000655559	0.104363	0	0	0	0.0136284	0
[truncated: 9,958 more rows]
[truncated: 70 more columns]
