# Supplementary material for: Identification of hub genes related to CD4+ memory T cell infiltration with gene co-expression network predicts prognosis and immunotherapy effect in colon adenocarcinoma
Source: Front Genet. 2022 Aug 29;13:915282. doi: 10.3389/fgene.2022.915282 (PMC9465611; doi:10.3389/fgene.2022.915282)
Supplement: Supplementary file 7 [file Table5.XLSX]

## Sheet: Sheet1
Supplementary Table 5. CD4+ MTCs infiltration DEGs significantly associated with prognosis in TCGA training sets
gene	HR	HR.95L	HR.95H	pvalue
SEMA5B	1.95091	1.07187	3.55082	0.0287338
GPR146	2.29907	1.24407	4.24872	0.0078848
FSTL3	1.45933	1.14274	1.86363	0.00245053
CHSY3	1.54486	1.07925	2.21136	0.017468
PCDHB5	1.63889	1.00739	2.66627	0.0466348
GPC1	1.49022	1.1002	2.0185	0.00997203
YPEL4	2.11746	1.0354	4.33033	0.0398529
ADAMTS18	2.01833	1.13151	3.60019	0.0173882
ATP6V1G2	2.50536	1.24181	5.05458	0.0103255
GRP	1.20943	1.01089	1.44696	0.0376801
ANKRD53	3.1728	1.44077	6.98704	0.00414919
IGF1	1.41296	1.06298	1.87818	0.017287
SSTR2	2.5162	1.27075	4.98232	0.00811114
DIRAS1	1.70462	1.07816	2.69508	0.022491
LMCD1	1.53667	1.07698	2.19256	0.0178417
PDE1B	1.94782	1.3244	2.86471	0.000705403
STC1	1.26228	1.00434	1.58647	0.0458143
EBF4	1.69218	1.17829	2.43018	0.00439425
CILP	1.19927	1.01953	1.41071	0.02828
GSTM5	1.87043	1.07506	3.25423	0.0266828
SERPINE1	1.2698	1.05808	1.52388	0.0102711
PTPRN	2.05948	1.30474	3.2508	0.00192106
NOTCH3	1.4079	1.03604	1.91322	0.0287987
MEIS2	1.22121	1.00802	1.47948	0.0411959
SNAP25	1.6104	1.11373	2.32855	0.011326
CHRNB4	3.57818	1.52343	8.40427	0.00343098
MYOM1	1.48771	1.01929	2.17139	0.0394927
FAM110D	1.62671	1.05221	2.51489	0.0286035
TGFB2	1.52024	1.06273	2.17471	0.0218451
SERPINH1	1.43671	1.05366	1.95902	0.0220017
FBLN7	1.95889	1.03214	3.71775	0.0397123
CERS5	2.4598	1.07228	5.64277	0.0336113
PALMD	1.49071	1.02525	2.16749	0.0365692
PIANP	2.68733	1.47752	4.88776	0.00119954
ELFN1	2.23371	1.43174	3.48488	0.000397884
PDZD4	1.71034	1.10847	2.639	0.0152931
HDAC7	2.36364	1.29817	4.30358	0.00490088
IQSEC3	2.77157	1.48171	5.18429	0.00141975
UCHL1	1.34386	1.0617	1.701	0.0139748
NCKAP5L	2.57955	1.52287	4.36944	0.000424856
SUSD5	1.69392	1.03912	2.76132	0.0345245
F2RL2	0.725023	0.556974	0.943775	0.016844
NACAD	2.02453	1.19102	3.44137	0.00916664
SLC6A1	2.14489	1.29248	3.55948	0.00315008
HEYL	1.87337	1.27426	2.75416	0.00140988
ABCA9	2.09571	1.06747	4.11444	0.0315833
TRPV4	1.69611	1.19197	2.41348	0.00332766
SPRED3	1.94124	1.23075	3.0619	0.00433172
FGF12	2.96486	1.23993	7.08944	0.014547
POU6F1	2.20331	1.16668	4.16101	0.0148831
BTBD19	1.52255	1.00767	2.30051	0.0459063
LZTS1	1.59529	1.04651	2.43183	0.029908
CLDN11	1.63384	1.11691	2.39002	0.0114155
SLC39A13	1.79121	1.05372	3.04487	0.0312978
SCG2	1.2947	1.07644	1.55721	0.00610799
PTH1R	2.12162	1.37433	3.27525	0.000685756
MYOZ3	3.66588	1.56684	8.57691	0.00274061
GRID1	2.33527	1.15029	4.74094	0.0188989
GREB1	2.50401	1.08184	5.79576	0.0320595
EFHD1	1.43213	1.03922	1.97359	0.028156
RGS16	1.42331	1.06207	1.90743	0.0181212
ANO4	4.17247	1.36674	12.738	0.0121201
GPRASP1	1.38393	1.05475	1.81584	0.019047
TMEM59L	1.73871	1.14085	2.64989	0.0100855
SPOCD1	1.55775	1.03375	2.34736	0.034122
NGF	1.93597	1.2227	3.06534	0.00483996
CABYR	2.23629	1.24193	4.02679	0.00731893
ADAMTS6	1.82699	1.1438	2.91826	0.0116607
SFRP2	1.10447	1.00515	1.21359	0.0387428
ADD2	3.79351	1.77624	8.10179	0.00057339
ALDH1A3	1.3716	1.01346	1.85629	0.0406995
C3orf18	1.62685	1.02039	2.59374	0.0408748
TCF7L1	1.77917	1.21027	2.61549	0.00338162
PLIN4	1.20584	1.00141	1.45202	0.0482916
RIMKLB	1.60628	1.07991	2.38922	0.0193118
HLX	1.42592	1.00726	2.01861	0.0454215
FMO2	1.45169	1.00354	2.09996	0.0478466
TRABD2B	2.24316	1.25287	4.01619	0.00655664
KIFC3	1.58314	1.07217	2.33763	0.0208641
CLSTN3	1.87382	1.22148	2.87454	0.00402379
SLC2A3	1.36706	1.11482	1.67636	0.0026605
NGFR	1.41558	1.07719	1.86027	0.0126512
TIMP1	1.53782	1.16455	2.03072	0.00241452
GRIK5	1.64383	1.01266	2.66841	0.0443419
LRRC4C	2.88604	1.37381	6.06284	0.00513355
SMARCD3	1.88157	1.15369	3.06868	0.0113145
C5orf46	1.3491	1.10463	1.64768	0.00332981
DTNA	1.71753	1.16597	2.53002	0.00620114
MAP2	1.88412	1.28114	2.77091	0.00128692
TPM2	1.35111	1.04495	1.74697	0.0217153
LRRN2	1.46747	1.00153	2.15017	0.0490878
TBX1	2.04131	1.20005	3.47233	0.00846892
MLLT11	1.42592	1.08669	1.87103	0.0104741
SCN3B	1.8025	1.06816	3.04168	0.0273171
TMEM108	4.57842	1.18622	17.6712	0.0272589
S1PR5	2.85081	1.36701	5.94517	0.00521167
PODXL	1.39294	1.04475	1.85716	0.0239268
MPP2	2.71976	1.61478	4.58088	0.000168915
C7	1.22384	1.02474	1.46163	0.025763
RSPO1	2.01356	1.05128	3.85665	0.03479
UBTD1	1.55554	1.05201	2.30009	0.0268253
PYGO1	1.73325	1.05372	2.85098	0.0303065
FOXS1	1.60411	1.08916	2.36253	0.0167419
FABP4	1.23859	1.08665	1.41177	0.00135276
PKNOX2	2.67915	1.05088	6.83031	0.0390266
